# Supplementary material for: Transcript profiles of maize embryo sacs and preliminary identification of genes involved in the embryo sac–pollen tube interaction
Source: Front Plant Sci. 2014 Dec 17;5:702. doi: 10.3389/fpls.2014.00702 (PMC4269116; doi:10.3389/fpls.2014.00702)
Supplement: Supplementary file 5 [file DataSheet5.XLS]

## Sheet: Sheet1
			Additional file 5 Genes expressed in ES, ESP and Nu
GeneID	Transcript ID	RPKM(ES)	RPKM(ESP)	RPKM(Nu)	Bin (MapMan)	Classification	Description
GRMZM2G168651	GRMZM2G168651_T01	15610.6	20748.1	4322.49	35.2	not assigned.unknown	seq=cds; coord=2:54763050..54764823:-1; parent_gene=GRMZM2G168651
GRMZM2G326111	GRMZM2G326111_T01	1965.54	3352.15	2597.37	31.3.1	cell.cycle.peptidylprolyl isomerase	moderately similar to ( 266) AT2G21130 | Symbols: | peptidyl-prolyl cis-trans isomerase / cyclophilin (CYP2) / rotamase | chr2:9055619-9056143 REVERSEmoderately similar to ( 321) CYPH_MAIZE Peptidyl-prolyl cis-trans isomerase (EC 5.2.1.8) (PPIase) (Rotamase) (Cyclophilin) (Cyclosporin A-binding protein) - Zea mays (Maize)moderately similar to ( 283) loc_os02g02890 12002.m05639 protein peptidyl-pr…
AC195340.3	AC195340.3_FGT001	1284.55	1933.83	2562.99	31.1	cell.organisation	highly similar to ( 798) AT4G14960 | Symbols: TUA6 | TUA6; structural constituent of cytoskeleton | chr4:8548769-8550319 REVERSEhighly similar to ( 837) TBA3_MAIZE Tubulin alpha-3 chain (Alpha-3 tubulin) - Zea mays (Maize)highly similar to ( 796) loc_os11g14220 12011.m28666 protein tubulin alpha-3 chain, putative, expressed seq=cds; coord=5:5433227..5435612:-1; parent_gene=AC195340.3_FG001
GRMZM5G895313	GRMZM5G895313_T01	796.724	992.429	1368.93	20.2.2	stress.abiotic.cold	weakly similar to ( 107) AT4G36020 | Symbols: CSDP1 | CSDP1 (cold shock domain protein 1); RNA binding / double-stranded DNA binding / nucleic acid binding / single-stranded DNA binding | chr4:17043443-17044342 REVERSEweakly similar to ( 106) GRP2_NICSY Glycine-rich protein 2 - Nicotiana sylvestris (Wood tobacco)weakly similar to ( 140) loc_os08g03520 12008.m04495 protein glycine-rich protein 2b,…
GRMZM2G105996	GRMZM2G105996_T01	935.752	1018.21	1309.27	29.3.4.99	protein.targeting.secretory pathway.unspecified	moderately similar to ( 361) AT2G47170 | Symbols: ARF1A1C | ARF1A1C; GTP binding / phospholipase activator/ protein binding | chr2:19367264-19368518 FORWARDmoderately similar to ( 355) ARF_VIGUN ADP-ribosylation factor - Vigna unguiculata (Cowpea)moderately similar to ( 365) loc_os07g12200 12007.m05673 protein ADP-ribosylation factor 1, putative, expressed seq=cds; coord=7:20165377..20168407:1; p…
GRMZM2G000566	GRMZM2G000566_T01	3258.98	4395.1	1206.53	35.2	not assigned.unknown	highly similar to ( 773) AT5G12950 | Symbols: | catalytic | chr5:4093117-4096806 FORWARDnearly identical (1213) loc_os06g41030 12006.m08638 protein secreted protein, putative, expressed seq=cds; coord=9:101389917..101393912:1; parent_gene=GRMZM2G000566
GRMZM2G078314	GRMZM2G078314_T01	590.713	440.242	1202.27	28.1.3	DNA.synthesis/chromatin structure.histone	moderately similar to ( 259) AT5G65360 | Symbols: | histone H3 | chr5:26120099-26120509 REVERSEmoderately similar to ( 257) H32_PETCR Histone H3.2 - Petroselinum crispum (Parsley) (Petroselinum hortense)moderately similar to ( 259) loc_os11g05730 12011.m04769 protein histone H3, putative, expressed seq=cds; coord=3:175868332..175869457:-1; parent_gene=GRMZM2G078314
GRMZM2G056039	GRMZM2G056039_T01	539.805	1114.52	1104.65	20.2.1	stress.abiotic.heat	nearly identical (1100) AT3G12580 | Symbols: HSP70 | HSP70 (heat shock protein 70); ATP binding | chr3:3991487-3993689 REVERSEnearly identical (1089) HSP7C_PETHY Heat shock cognate 70 kDa protein - Petunia hybrida (Petunia)nearly identical (1129) loc_os11g47760 12011.m080070 protein heat shock cognate 70 kDa protein 2, putative, expressed seq=cds; coord=1:154077677..154081800:1; parent_gene=GRMZM…
GRMZM5G873455	GRMZM5G873455_T01	296.646	304.555	1031.14	35.2	not assigned.unknown	seq=cds; coord=2:195740440..195741200:1; parent_gene=GRMZM5G873455
GRMZM2G119071	GRMZM2G119071_T01	174.919	322.847	867.401	28.1.3	DNA.synthesis/chromatin structure.histone	weakly similar to ( 150) AT5G59910 | Symbols: HTB4 | HTB4; DNA binding | chr5:24127206-24127658 FORWARDweakly similar to ( 153) H2B5_MAIZE Histone H2B.5 (H2B) - Zea mays (Maize)weakly similar to ( 153) loc_os08g38300 12008.m26724 protein histone H2B.2, putative, expressed seq=cds; coord=4:63092571..63093826:-1; parent_gene=GRMZM2G119071
GRMZM2G106424	GRMZM2G106424_T01	682.217	1053.05	861.102	30.7	signalling.14-3-3 proteins	moderately similar to ( 397) AT3G02520 | Symbols: GRF7, GF14 NU | GRF7 (GENERAL REGULATORY FACTOR 7); protein binding / protein phosphorylated amino acid binding | chr3:526800-527915 REVERSEmoderately similar to ( 447) 14334_ORYSA 14-3-3-like protein GF14-D (G-box factor 14-3-3 homolog D) - Oryza sativa (Rice)moderately similar to ( 447) loc_os11g34450 12011.m07303 protein 14-3-3-like protein, pu…
GRMZM2G013986	GRMZM2G013986_T01	1348.17	1666.62	832.766	29.5.1	protein.degradation.subtilases	moderately similar to ( 481) AT1G04110 | Symbols: SDD1 | SDD1 (STOMATAL DENSITY AND DISTRIBUTION); serine-type endopeptidase | chr1:1061457-1063784 REVERSEnearly identical (1196) loc_os03g02750 12003.m05815 protein xylem serine proteinase 1 precursor, putative, expressed seq=cds; coord=1:4052734..4055543:-1; parent_gene=GRMZM2G013986
GRMZM2G046841	GRMZM2G046841_T01	281.365	358.612	832.472	28.1.3	DNA.synthesis/chromatin structure.histone	weakly similar to ( 149) AT5G59910 | Symbols: HTB4 | HTB4; DNA binding | chr5:24127206-24127658 FORWARDweakly similar to ( 153) H2B3_WHEAT Histone H2B.3 (wcH2B-8) - Triticum aestivum (Wheat)weakly similar to ( 153) loc_os05g49860 12005.m09056 protein histone H2B.2, putative, expressed seq=cds; coord=10:132423639..132424992:-1; parent_gene=GRMZM2G046841
EF517601.1	EF517601.1_FGT016	2.46824	22.7673	832.046	35.2	not assigned.unknown	weakly similar to ( 101) MFS18_MAIZE MFS18 protein precursor - Zea mays (Maize) seq=cds; coord=3:34680724..34681110:-1; parent_gene=EF517601.1_FG016
GRMZM2G013457	GRMZM2G013457_T01	417.505	554.263	791.159	29.2.1.2.1.53	protein.synthesis.ribosomal protein.eukaryotic.40S subunit.S3A	moderately similar to ( 296) AT3G04840 | Symbols: | 40S ribosomal protein S3A (RPS3aA) | chr3:1329751-1331418 FORWARDmoderately similar to ( 318) RS3A_ORYSA 40S ribosomal protein S3a (CYC07 protein) - Oryza sativa (Rice)moderately similar to ( 323) loc_os02g18550 12002.m07098 protein 40S ribosomal protein S3a, putative, expressed seq=cds; coord=1:22938596..22940499:-1; parent_gene=GRMZM2G013457
GRMZM2G177828	GRMZM2G177828_T01	810.084	621.455	773.955	35.2	not assigned.unknown	seq=cds; coord=5:49897243..49899430:-1; parent_gene=GRMZM2G177828
GRMZM2G047813	GRMZM2G047813_T01	284.163	391.929	751.861	28.1.3	DNA.synthesis/chromatin structure.histone	weakly similar to ( 153) AT5G02560 | Symbols: HTA12 | HTA12; DNA binding | chr5:575437-576456 FORWARDweakly similar to ( 164) H2A_PETCR Histone H2A - Petroselinum crispum (Parsley) (Petroselinum hortense)weakly similar to ( 162) loc_os05g02300 12005.m04766 protein histone H2A, putative, expressed seq=cds; coord=3:219292907..219294667:1; parent_gene=GRMZM2G047813
GRMZM2G055936	GRMZM2G055936_T01	246.707	372.247	736.953	21.5	redox.peroxiredoxin	moderately similar to ( 263) AT1G65980 | Symbols: TPX1 | TPX1 (thioredoxin-dependent peroxidase 1); antioxidant/ oxidoreductase | chr1:24559595-24560753 REVERSEmoderately similar to ( 292) loc_os01g48420 12001.m11033 protein peroxiredoxin-5, mitochondrial precursor, putative, expressed seq=cds; coord=8:150358554..150362799:-1; parent_gene=GRMZM2G055936
AC149818.2	AC149818.2_FGT004	304.533	578.255	734.996	31.3	cell.cycle	weakly similar to ( 156) AT2G27960 | Symbols: CKS1, CKS1AT | CKS1 (CYCLIN-DEPENDENT KINASE-SUBUNIT 1); cyclin-dependent protein kinase/ protein binding | chr2:11910903-11911543 REVERSEweakly similar to ( 156) loc_os03g05300 12003.m06054 protein cyclin-dependent kinases regulatory subunit, putative, expressed seq=cds; coord=9:152436844..152437324:1; parent_gene=AC149818.2_FG004
GRMZM2G003306	GRMZM2G003306_T01	310.451	367.487	733.016	28.1.3	DNA.synthesis/chromatin structure.histone	weakly similar to ( 151) AT5G02560 | Symbols: HTA12 | HTA12; DNA binding | chr5:575437-576456 FORWARDweakly similar to ( 160) H2A_PETCR Histone H2A - Petroselinum crispum (Parsley) (Petroselinum hortense)weakly similar to ( 158) loc_os05g02300 12005.m04766 protein histone H2A, putative, expressed seq=cds; coord=7:13578081..13579001:-1; parent_gene=GRMZM2G003306
GRMZM5G863656	GRMZM5G863656_T01	444.028	397.61	727.52	29.2.1.2.1.53	protein.synthesis.ribosomal protein.eukaryotic.40S subunit.S3A	very weakly similar to (87.4) AT4G34670 | Symbols: | 40S ribosomal protein S3A (RPS3aB) | chr4:16548724-16550222 FORWARDweakly similar to ( 102) RS3A_ORYSA 40S ribosomal protein S3a (CYC07 protein) - Oryza sativa (Rice)weakly similar to ( 109) loc_os02g18550 12002.m07098 protein 40S ribosomal protein S3a, putative, expressed seq=cds; coord=1:22937896..22938573:-1; parent_gene=GRMZM5G863656
GRMZM2G116273	GRMZM2G116273_T01	348.29	723.048	724.928	26.9	misc.glutathione S transferases	weakly similar to ( 186) AT3G62760 | Symbols: ATGSTF13 | ATGSTF13; glutathione transferase | chr3:23217425-23218246 REVERSEmoderately similar to ( 428) GSTF1_MAIZE Glutathione S-transferase I (EC 2.5.1.18) (GST-I) (GST-29) (GST class-phi) - Zea mays (Maize)moderately similar to ( 345) loc_os01g55830 12001.m42727 protein glutathione S-transferase GSTF2, putative, expressed seq=cds; coord=8:1731176…
AC217050.4	AC217050.4_FGT006	370.024	636.488	723.87	30.7	signalling.14-3-3 proteins	moderately similar to ( 425) AT3G02520 | Symbols: GRF7, GF14 NU | GRF7 (GENERAL REGULATORY FACTOR 7); protein binding / protein phosphorylated amino acid binding | chr3:526800-527915 REVERSEmoderately similar to ( 467) 14333_ORYSA 14-3-3-like protein GF14-C (G-box factor 14-3-3 homolog C) - Oryza sativa (Rice)moderately similar to ( 467) loc_os08g33370 12008.m26501 protein 14-3-3-like protein, pu…
GRMZM2G171426	GRMZM2G171426_T01	479.472	538.208	711.988	29.2.1.2.1.24	protein.synthesis.ribosomal protein.eukaryotic.40S subunit.S24	moderately similar to ( 214) AT3G04920 | Symbols: | 40S ribosomal protein S24 (RPS24A) | chr3:1360989-1362065 FORWARDmoderately similar to ( 230) loc_os01g52490 12001.m11423 protein 40S ribosomal protein S24, putative, expressed seq=cds; coord=3:201782882..201788032:1; parent_gene=GRMZM2G171426
GRMZM2G056772	GRMZM2G056772_T01	1147.9	1385.84	711.466	20.2.4	stress.abiotic.touch/wounding	weakly similar to ( 103) loc_os03g18770 12003.m07298 protein wound-induced protein 1, putative, expressed seq=cds; coord=7:174569385..174570192:1; parent_gene=GRMZM2G056772
GRMZM2G472696	GRMZM2G472696_T01	250.201	196.383	710.587	28.1.3	DNA.synthesis/chromatin structure.histone	weakly similar to ( 150) AT5G59910 | Symbols: HTB4 | HTB4; DNA binding | chr5:24127206-24127658 FORWARDweakly similar to ( 153) H2B5_MAIZE Histone H2B.5 (H2B) - Zea mays (Maize)weakly similar to ( 153) loc_os08g38300 12008.m26724 protein histone H2B.2, putative, expressed seq=cds; coord=9:153941287..153942117:-1; parent_gene=GRMZM2G472696
GRMZM5G864735	GRMZM5G864735_T01	332.854	272.41	707.116	28.1.3	DNA.synthesis/chromatin structure.histone	moderately similar to ( 228) AT5G65360 | Symbols: | histone H3 | chr5:26120099-26120509 REVERSEmoderately similar to ( 226) H32_WHEAT Histone H3.2 - Triticum aestivum (Wheat)moderately similar to ( 228) loc_os11g05730 12011.m04769 protein histone H3, putative, expressed seq=cds; coord=2:54631460..54632153:-1; parent_gene=GRMZM5G864735
AC209208.3	AC209208.3_FGT002	446.312	504.616	680.03	34.19.1	transport.Major Intrinsic Proteins.PIP	highly similar to ( 509) AT4G23400 | Symbols: PIP1D, PIP1;5 | PIP1;5 (PLASMA MEMBRANE INTRINSIC PROTEIN 1;5); water channel | chr4:12220792-12222155 FORWARDhighly similar to ( 551) PIP11_ORYSA Aquaporin PIP1.1 (Plasma membrane intrinsic protein 1a) (PIP1a) (OsPIP1.1) (Water channel protein RWC1) (RWC-1) - Oryza sativa (Rice)highly similar to ( 551) loc_os02g44630 12002.m33812 protein aquaporin PI…
GRMZM5G870752	GRMZM5G870752_T01	390.705	425.036	678.166	29.2.1.2.2.57	protein.synthesis.ribosomal protein.eukaryotic.60S subunit.L7A	moderately similar to ( 357) AT3G62870 | Symbols: | 60S ribosomal protein L7A (RPL7aB) | chr3:23242862-23244273 REVERSEmoderately similar to ( 403) RL7A_ORYSA 60S ribosomal protein L7a - Oryza sativa (Rice)moderately similar to ( 403) loc_os09g32976 12009.m22160 protein 60S ribosomal protein L7a, putative, expressed seq=cds; coord=7:136147089..136149526:1; parent_gene=GRMZM5G870752
GRMZM2G071959	GRMZM2G071959_T01	365.351	395.405	677.702	28.1.3	DNA.synthesis/chromatin structure.histone	weakly similar to ( 171) AT3G45980 | Symbols: H2B, HTB9 | HTB9; DNA binding | chr3:16897492-16897944 REVERSEweakly similar to ( 176) H2B1_MAIZE Histone H2B.1 - Zea mays (Maize)weakly similar to ( 173) loc_os05g49860 12005.m09056 protein histone H2B.2, putative, expressed seq=cds; coord=7:119910222..119911045:1; parent_gene=GRMZM2G071959
GRMZM2G020940	GRMZM2G020940_T01	383.708	489.25	675.673	35.2	not assigned.unknown	moderately similar to ( 202) AT2G39050 | Symbols: | hydroxyproline-rich glycoprotein family protein | chr2:16303427-16305336 FORWARDhighly similar to ( 610) loc_os03g21040 12003.m35202 protein expressed protein seq=cds; coord=1:53621183..53623074:-1; parent_gene=GRMZM2G020940
GRMZM2G126397	GRMZM2G126397_T01	7.07178	59.1437	673.458	11.6	lipid metabolism.lipid transfer proteins etc	very weakly similar to (98.2) AT5G01870 | Symbols: | lipid transfer protein, putative | chr5:337234-337678 FORWARDvery weakly similar to (97.1) NLTP_MALDO Nonspecific lipid-transfer protein precursor (LTP) (Allergen Mal d 3) - Malus domestica (Apple) (Malus sylvestris)weakly similar to ( 153) loc_os01g60740 12001.m12202 protein nonspecific lipid-transfer protein precursor, putative, expressed seq…
GRMZM2G099295	GRMZM2G099295_T01	219.892	655.141	669.407	20.1	stress.biotic	moderately similar to ( 225) AT5G06870 | Symbols: PGIP2, ATPGIP2 | PGIP2 (POLYGALACTURONASE INHIBITING PROTEIN 2); protein binding | chr5:2133941-2135016 FORWARDhighly similar to ( 506) PGIP1_ORYSA Polygalacturonase inhibitor 1 precursor (Polygalacturonase-inhibiting protein) (Floral organ regulator 1) - Oryza sativa (Rice)highly similar to ( 506) loc_os07g38130 12007.m08062 protein polygalacturo…
GRMZM2G358059	GRMZM2G358059_T01	689.758	920.454	661.881	30.3	signalling.calcium	highly similar to ( 543) AT1G56340 | Symbols: CRT1 | CRT1 (CALRETICULIN 1); calcium ion binding / unfolded protein binding | chr1:21090022-21092630 REVERSEhighly similar to ( 622) CALR_MAIZE Calreticulin precursor - Zea mays (Maize)highly similar to ( 617) loc_os07g14270 12007.m29118 protein calreticulin precursor, putative, expressed seq=cds; coord=7:24410021..24413947:-1; parent_gene=GRMZM2G358…
GRMZM2G042895	GRMZM2G042895_T01	369.657	434.475	629.187	27.3.6	RNA.regulation of transcription.bHLH,Basic Helix-Loop-Helix family	weakly similar to ( 104) AT4G29930 | Symbols: | basic helix-loop-helix (bHLH) family protein | chr4:14644108-14645168 FORWARDweakly similar to ( 127) loc_os04g23550 12004.m101486 protein DNA binding like, putative, expressed seq=cds; coord=10:76586652..76588863:1; parent_gene=GRMZM2G042895
GRMZM2G153292	GRMZM2G153292_T08	482.759	665.64	622.782	31.1	cell.organisation	highly similar to ( 825) AT4G14960 | Symbols: TUA6 | TUA6; structural constituent of cytoskeleton | chr4:8548769-8550319 REVERSEhighly similar to ( 840) TBA2_MAIZE Tubulin alpha-2 chain (Alpha-2 tubulin) - Zea mays (Maize)highly similar to ( 830) loc_os11g14220 12011.m28666 protein tubulin alpha-3 chain, putative, expressed seq=cds; coord=1:271106011..271110409:1; parent_gene=GRMZM2G153292
GRMZM2G012224	GRMZM2G012224_T01	438.572	467.886	613.951	35.2	not assigned.unknown	moderately similar to ( 428) AT3G08030 | Symbols: | unknown protein | chr3:2564517-2565819 FORWARDhighly similar to ( 635) loc_os03g59300 12003.m34946 protein expressed protein seq=cds; coord=1:290521787..290523917:1; parent_gene=GRMZM2G012224
AC233865.1	AC233865.1_FGT001	374.531	329.06	610.04	28.1.3	DNA.synthesis/chromatin structure.histone	weakly similar to ( 162) AT5G59970 | Symbols: | histone H4 | chr5:24146352-24146663 REVERSEweakly similar to ( 162) H4_PEA Histone H4 - Pisum sativum (Garden pea)weakly similar to ( 162) loc_os10g39410 12010.m06709 protein histone H4, putative, expressed seq=cds; coord=7:146607683..146607994:-1; parent_gene=AC233865.1_FG001
GRMZM2G079089	GRMZM2G079089_T01	267.67	403.205	607.131	28.1.3	DNA.synthesis/chromatin structure.histone	weakly similar to ( 170) AT5G22880 | Symbols: H2B, HTB2 | HTB2; DNA binding | chr5:7652130-7652567 REVERSEweakly similar to ( 175) H2B1_WHEAT Histone H2B.1 - Triticum aestivum (Wheat)weakly similar to ( 175) loc_os08g38300 12008.m26724 protein histone H2B.2, putative, expressed seq=cds; coord=3:219335555..219336963:-1; parent_gene=GRMZM2G079089
GRMZM2G305027	GRMZM2G305027_T01	148.79	175.885	603.516	28.1.3	DNA.synthesis/chromatin structure.histone	weakly similar to ( 170) AT5G22880 | Symbols: H2B, HTB2 | HTB2; DNA binding | chr5:7652130-7652567 REVERSEweakly similar to ( 177) H2B1_WHEAT Histone H2B.1 - Triticum aestivum (Wheat)weakly similar to ( 175) loc_os08g38300 12008.m26724 protein histone H2B.2, putative, expressed seq=cds; coord=9:139191908..139193008:-1; parent_gene=GRMZM2G305027
GRMZM2G064136	GRMZM2G064136_T01	599.112	345.058	564.778	34.14	transport.unspecified cations	weakly similar to ( 187) AT4G31290 | Symbols: | ChaC-like family protein | chr4:15186851-15188278 FORWARDmoderately similar to ( 242) loc_os02g26700 12002.m100204 protein cation transport protein chaC, putative, expressed seq=cds; coord=5:159683411..159730650:-1; parent_gene=GRMZM2G064136
GRMZM2G157018	GRMZM2G157018_T01	420.507	406.621	556.581	9.9	mitochondrial electron transport / ATP synthesis.F1-ATPase	moderately similar to ( 256) AT3G52300 | Symbols: ATPQ | ATPQ (ATP SYNTHASE D CHAIN, MITOCHONDRIAL) | chr3:19396689-19397866 FORWARDmoderately similar to ( 277) loc_os08g37320 12008.m26713 protein ATP synthase D chain, mitochondrial, putative, expressed seq=cds; coord=1:200480447..200483616:-1; parent_gene=GRMZM2G157018
AC212565.3	AC212565.3_FGT001	250.993	249.063	554.146	28.1.3	DNA.synthesis/chromatin structure.histone	weakly similar to ( 162) AT5G59970 | Symbols: | histone H4 | chr5:24146352-24146663 REVERSEweakly similar to ( 162) H4_PEA Histone H4 - Pisum sativum (Garden pea)weakly similar to ( 162) loc_os10g39410 12010.m06709 protein histone H4, putative, expressed seq=cds; coord=8:16166029..16166694:-1; parent_gene=AC212565.3_FG001
GRMZM2G342515	GRMZM2G342515_T01	131.639	201.441	552.337	28.1.3	DNA.synthesis/chromatin structure.histone	weakly similar to ( 152) AT5G59910 | Symbols: HTB4 | HTB4; DNA binding | chr5:24127206-24127658 FORWARDweakly similar to ( 164) H2B5_MAIZE Histone H2B.5 (H2B) - Zea mays (Maize)weakly similar to ( 155) loc_os01g05900 12001.m07221 protein histone H2B.1, putative, expressed seq=cds; coord=4:160954463..160955623:1; parent_gene=GRMZM2G342515
GRMZM2G418258	GRMZM2G418258_T01	123.712	222.963	538.224	28.1.3	DNA.synthesis/chromatin structure.histone	moderately similar to ( 228) AT5G65360 | Symbols: | histone H3 | chr5:26120099-26120509 REVERSEmoderately similar to ( 226) H32_WHEAT Histone H3.2 - Triticum aestivum (Wheat)moderately similar to ( 228) loc_os11g05730 12011.m04769 protein histone H3, putative, expressed seq=cds; coord=4:112873833..112874783:1; parent_gene=GRMZM2G418258
GRMZM2G121308	GRMZM2G121308_T01	7322.26	8936.59	537.64	10.7	cell wall.modification	moderately similar to ( 218) AT1G65680 | Symbols: ATEXPB2, EXPB2, ATHEXP BETA 1.4 | ATEXPB2 (ARABIDOPSIS THALIANA EXPANSIN B2) | chr1:24427266-24428399 FORWARDmoderately similar to ( 280) EXB14_ORYSA Putative expansin-B14 precursor (OsEXPB14) (Beta-expansin-14) (OsEXPB16) (OsaEXPb1.14) (OsaEXPb1.18) - Oryza sativa (Rice)moderately similar to ( 280) loc_os02g44106 12002.m09447 protein beta-expansi…
GRMZM2G436593	GRMZM2G436593_T01	2319.03	2706.09	526.463	34.9	transport.metabolite transporters at the mitochondrial membrane	moderately similar to ( 354) AT2G22500 | Symbols: UCP5, ATPUMP5, DIC1 | UCP5 (UNCOUPLING PROTEIN 5); binding | chr2:9563531-9564472 REVERSEmoderately similar to ( 476) loc_os08g37370 12008.m07723 protein mitochondrial 2-oxoglutarate/malate carrier protein, putative, expressed seq=cds; coord=1:200634444..200636093:-1; parent_gene=GRMZM2G436593
GRMZM2G431821	GRMZM2G431821_T01	250.709	399.533	522.995	29.5.11.1	protein.degradation.ubiquitin.ubiquitin	moderately similar to ( 236) AT2G47110 | Symbols: UBQ6 | UBQ6; protein binding | chr2:19344701-19345174 FORWARDweakly similar to ( 150) UBIQ_WHEAT Ubiquitin - Triticum aestivum (Wheat)moderately similar to ( 259) loc_os05g06770 12005.m05204 protein 40S ribosomal protein S27a, putative, expressed seq=cds; coord=8:171603815..171604536:-1; parent_gene=GRMZM2G431821
GRMZM2G057823	GRMZM2G057823_T01	431.916	1488.66	515.206	4.1.10	glycolysis.cytosolic branch.aldolase	highly similar to ( 576) AT2G36460 | Symbols: | fructose-bisphosphate aldolase, putative | chr2:15296929-15297732 REVERSEhighly similar to ( 708) ALF_MAIZE Fructose-bisphosphate aldolase, cytoplasmic isozyme (EC 4.1.2.13) - Zea mays (Maize)highly similar to ( 669) loc_os05g33380 12005.m07570 protein fructose-bisphosphate aldolase cytoplasmic isozyme, putative, expressed seq=cds; coord=3:165722970…
GRMZM2G092447	GRMZM2G092447_T01	546.849	482.493	514.351	29.5.11	protein.degradation.ubiquitin	moderately similar to ( 236) AT4G24690 | Symbols: | ubiquitin-associated (UBA)/TS-N domain-containing protein / octicosapeptide/Phox/Bemp1 (PB1) domain-containing protein | chr4:12741191-12744202 FORWARDhighly similar to ( 795) loc_os02g38050 12002.m33744 protein PB1 domain containing protein, expressed seq=cds; coord=5:179935486..179940414:-1; parent_gene=GRMZM2G092447
AC230013.2	AC230013.2_FGT007	258.22	299.263	506.895	29.2.1.2.2.518	protein.synthesis.ribosomal protein.eukaryotic.60S subunit.L18A	moderately similar to ( 329) AT2G34480 | Symbols: | 60S ribosomal protein L18A (RPL18aB) | chr2:14532916-14534161 REVERSEmoderately similar to ( 355) RL18A_ORYSA 60S ribosomal protein L18a - Oryza sativa (Rice)moderately similar to ( 363) loc_os05g49030 12005.m08974 protein 60S ribosomal protein L18a, putative, expressed seq=cds; coord=3:210714346..210715729:1; parent_gene=AC230013.2_FG007
GRMZM2G142802	GRMZM2G142802_T01	492.839	147.579	496.818	17.2.3	hormone metabolism.auxin.induced-regulated-responsive-activated	moderately similar to ( 279) AT4G27450 | Symbols: | unknown protein | chr4:13727665-13728683 REVERSEvery weakly similar to (94.0) TSJT1_TOBAC Stem-specific protein TSJT1 - Nicotiana tabacum (Common tobacco)weakly similar to ( 194) loc_os03g58170 12003.m34944 protein stem-specific protein TSJT1, putative, expressed seq=cds; coord=10:148424594..148425826:-1; parent_gene=GRMZM2G142802
AC205122.4	AC205122.4_FGT003	540.651	430.239	494.822	27.3.11	RNA.regulation of transcription.C2H2 zinc finger family	weakly similar to ( 164) AT1G48590 | Symbols: | C2 domain-containing protein | chr1:17962979-17964274 FORWARDmoderately similar to ( 241) loc_os07g01780 12007.m28916 protein GTPase activating protein, putative, expressed seq=cds; coord=7:2133070..2135323:1; parent_gene=AC205122.4_FG003
GRMZM2G066024	GRMZM2G066024_T01	358.69	1004.65	484.345	4.1.10	glycolysis.cytosolic branch.aldolase	highly similar to ( 574) AT2G36460 | Symbols: | fructose-bisphosphate aldolase, putative | chr2:15296929-15297732 REVERSEhighly similar to ( 700) ALF_MAIZE Fructose-bisphosphate aldolase, cytoplasmic isozyme (EC 4.1.2.13) - Zea mays (Maize)highly similar to ( 667) loc_os05g33380 12005.m07570 protein fructose-bisphosphate aldolase cytoplasmic isozyme, putative, expressed seq=cds; coord=8:163307256…
GRMZM2G059212	GRMZM2G059212_T01	79.0129	38.4185	469.869	3.6	minor CHO metabolism.callose	nearly identical (1157) AT5G13000 | Symbols: ATGSL12, gsl12 | ATGSL12 (glucan synthase-like 12); 1,3-beta-glucan synthase/ transferase, transferring glycosyl groups | chr5:4110445-4121202 REVERSEnearly identical (1309) loc_os06g51270 12006.m09650 protein CALS1, putative, expressed seq=cds; coord=5:64289757..64294087:-1; parent_gene=GRMZM2G059212
AC196961.2	AC196961.2_FGT003	149.506	203.207	463.341	28.1.3	DNA.synthesis/chromatin structure.histone	weakly similar to ( 162) AT5G59970 | Symbols: | histone H4 | chr5:24146352-24146663 REVERSEweakly similar to ( 162) H4_PEA Histone H4 - Pisum sativum (Garden pea)weakly similar to ( 162) loc_os10g39410 12010.m06709 protein histone H4, putative, expressed seq=cds; coord=7:148082947..148083258:1; parent_gene=AC196961.2_FG003
GRMZM2G040477	GRMZM2G040477_T01	251.609	380.094	454.055	30.5	signalling.G-proteins	moderately similar to ( 478) AT1G18080 | Symbols: ATARCA, RACK1A_AT | ATARCA; nucleotide binding | chr1:6222325-6223901 FORWARDhighly similar to ( 602) GBLP_ORYSA Guanine nucleotide-binding protein subunit beta-like protein (GPB-LR) (RWD) - Oryza sativa (Rice)highly similar to ( 602) loc_os01g49290 12001.m11115 protein guanine nucleotide-binding protein beta subunit-like protein, putative, expres…
GRMZM2G141679	GRMZM2G141679_T01	176.963	278.519	451.52	27.3.3	RNA.regulation of transcription.AP2/EREBP, APETALA2/Ethylene-responsive element binding protein family	weakly similar to ( 113) AT4G39780 | Symbols: | AP2 domain-containing transcription factor, putative | chr4:18458216-18459034 REVERSEmoderately similar to ( 211) loc_os09g20350 12009.m05242 protein DRE binding factor 1, putative, expressed seq=cds; coord=7:100239687..100241864:1; parent_gene=GRMZM2G141679
GRMZM2G107562	GRMZM2G107562_T01	406.534	338.993	446.838	26.19	misc.plastocyanin-like	weakly similar to ( 134) AT5G26330 | Symbols: | plastocyanin-like domain-containing protein / mavicyanin, putative | chr5:9241614-9242635 REVERSEvery weakly similar to (97.8) BCP_PEA Blue copper protein precursor - Pisum sativum (Garden pea)weakly similar to ( 157) loc_os07g38290 12007.m08076 protein copper ion binding protein, putative, expressed seq=cds; coord=7:159130478..159136959:-1; parent_…
GRMZM2G111872	GRMZM2G111872_T01	53.4745	26.3478	445.026	15.2	metal handling.binding, chelation and storage	weakly similar to ( 183) AT5G63530 | Symbols: ATFP3, FP3 | ATFP3; metal ion binding / transition metal ion binding | chr5:25433423-25435614 FORWARDmoderately similar to ( 248) loc_os02g30650 12002.m33694 protein ATFP3, putative, expressed seq=cds; coord=5:164120892..164124546:1; parent_gene=GRMZM2G111872
GRMZM2G045664	GRMZM2G045664_T01	1772.99	2446.46	444.694	33.2	development.late embryogenesis abundant	weakly similar to ( 191) AT2G46140 | Symbols: | late embryogenesis abundant protein, putative / LEA protein, putative | chr2:18959163-18960362 FORWARDmoderately similar to ( 202) LEA14_GOSHI Late embryogenesis abundant protein Lea14-A - Gossypium hirsutum (Upland cotton)moderately similar to ( 274) loc_os05g50710 12005.m09138 protein late embryogenesis abundant protein Lea14-A, putative, expresse…
GRMZM2G041238	GRMZM2G041238_T01	230.89	263.225	442.297	29.2.1.2.2.26	protein.synthesis.ribosomal protein.eukaryotic.60S subunit.L26	weakly similar to ( 182) AT3G49910 | Symbols: | 60S ribosomal protein L26 (RPL26A) | chr3:18504311-18504751 FORWARDweakly similar to ( 166) RL26_BRARA 60S ribosomal protein L26 - Brassica rapa (Turnip)moderately similar to ( 209) loc_os12g05430 12012.m04536 protein 60S ribosomal protein L26-1, putative, expressed seq=cds; coord=8:13554391..13555376:1; parent_gene=GRMZM2G041238
GRMZM2G003752	GRMZM2G003752_T01	252.287	568.972	440.426	10.5.1.1	cell wall.cell wall proteins.AGPs.AGP	moderately similar to ( 347) AT3G60900 | Symbols: FLA10 | FLA10 | chr3:22499573-22500841 REVERSEmoderately similar to ( 469) loc_os04g48490 12004.m09785 protein fasciclin-like arabinogalactan protein 10 precursor, putative, expressed seq=cds; coord=2:16219232..16221297:1; parent_gene=GRMZM2G003752
GRMZM2G088511	GRMZM2G088511_T01	190.428	275.07	438.045	35.2	not assigned.unknown	seq=cds; coord=4:36305736..36307195:1; parent_gene=GRMZM2G088511
GRMZM2G024354	GRMZM2G024354_T01	187.396	311.116	437.124	29.2.1.2.2.15	protein.synthesis.ribosomal protein.eukaryotic.60S subunit.L15	moderately similar to ( 337) AT4G16720 | Symbols: | 60S ribosomal protein L15 (RPL15A) | chr4:9400156-9401315 REVERSEmoderately similar to ( 333) RL15_PETHY 60S ribosomal protein L15 - Petunia hybrida (Petunia)moderately similar to ( 362) loc_os05g19370 12005.m06340 protein 60S ribosomal protein L15, putative, expressed seq=cds; coord=7:8520216..8522520:-1; parent_gene=GRMZM2G024354
GRMZM2G012631	GRMZM2G012631_T01	247.215	385.239	436.913	20.2.1	stress.abiotic.heat	nearly identical (1067) AT5G56030 | Symbols: HSP81-2, ERD8, HSP90.2 | HSP81-2 (HEAT SHOCK PROTEIN 81-2); ATP binding | chr5:22686923-22689433 FORWARDnearly identical (1104) HSP81_ORYSA Heat shock protein 81-1 (HSP81-1) (Heat shock protein 82) - Oryza sativa (Rice)nearly identical (1104) loc_os08g39140 12008.m080203 protein heat shock protein 81-1, putative, expressed seq=cds; coord=4:198369976..1…
GRMZM2G175273	GRMZM2G175273_T01	280.204	249.065	435.337	35.2	not assigned.unknown	seq=cds; coord=8:135417381..135418239:1; parent_gene=GRMZM2G175273
GRMZM2G134230	GRMZM2G134230_T01	165.523	265.878	432.577	35.2	not assigned.unknown	moderately similar to ( 261) loc_os05g30860 12005.m07322 protein expressed protein seq=cds; coord=8:114989356..114993228:1; parent_gene=GRMZM2G134230
AC208110.2	AC208110.2_FGT007	211.794	111.163	426.339	35.2	not assigned.unknown	weakly similar to ( 147) loc_os04g50970 12004.m09994 protein seed specific protein Bn15D1B, putative, expressed seq=cds; coord=10:140741524..140743307:-1; parent_gene=AC208110.2_FG007
AC233866.1	AC233866.1_FGT006	228.378	599.853	425.449	29.2.4	protein.synthesis.elongation	highly similar to ( 853) AT5G60390 | Symbols: | elongation factor 1-alpha / EF-1-alpha | chr5:24289226-24290675 FORWARDhighly similar to ( 868) EF1A_ORYSA Elongation factor 1-alpha (EF-1-alpha) - Oryza sativa (Rice)highly similar to ( 868) loc_os03g08050 12003.m78808 protein elongation factor 1-alpha, putative, expressed seq=cds; coord=6:137412311..137414138:-1; parent_gene=AC233866.1_FG006
GRMZM2G093535	GRMZM2G093535_T01	321.183	219.981	424.722	35.2	not assigned.unknown	seq=cds; coord=3:198730612..198732557:1; parent_gene=GRMZM2G093535
AC196489.3	AC196489.3_FGT002	238.325	367.028	422.367	29.2.1.2.2.12	protein.synthesis.ribosomal protein.eukaryotic.60S subunit.L12	moderately similar to ( 295) AT2G37190 | Symbols: | 60S ribosomal protein L12 (RPL12A) | chr2:15619559-15620059 REVERSEmoderately similar to ( 246) RL12_CHLRE 60S ribosomal protein L12 (Fragment) - Chlamydomonas reinhardtiimoderately similar to ( 313) loc_os04g50990 12004.m09996 protein 60S ribosomal protein L12, putative, expressed seq=cds; coord=2:63944481..63944981:-1; parent_gene=AC196489.3_F…
GRMZM2G098298	GRMZM2G098298_T01	1547.42	1008.43	413.215	29.5.3	protein.degradation.cysteine protease	moderately similar to ( 459) AT4G39090 | Symbols: RD19, RD19A | RD19 (RESPONSIVE TO DEHYDRATION 19); cysteine-type endopeptidase/ cysteine-type peptidase | chr4:18215826-18217326 REVERSEhighly similar to ( 676) CYSP1_MAIZE Cysteine proteinase 1 precursor (EC 3.4.22.-) - Zea mays (Maize)highly similar to ( 621) loc_os02g27030 12002.m07847 protein cysteine proteinase 1 precursor, putative, expresse…
GRMZM2G161868	GRMZM2G161868_T01	134.105	127.078	412.569	13.1.4.1	amino acid metabolism.synthesis.branched chain group.common	highly similar to ( 688) AT3G58610 | Symbols: | ketol-acid reductoisomerase | chr3:21671561-21674639 FORWARDhighly similar to ( 685) ILV5_PEA Ketol-acid reductoisomerase, chloroplast precursor (EC 1.1.1.86) (Acetohydroxy-acid reductoisomerase) (Alpha-keto-beta-hydroxylacil reductoisomerase) - Pisum sativum (Garden pea)highly similar to ( 732) loc_os05g49800 12005.m09050 protein ketol-acid reducto…
AC206642.4	AC206642.4_FGT001	223.611	283.658	408.646	29.2.1.2.2.35	protein.synthesis.ribosomal protein.eukaryotic.60S subunit.L35	weakly similar to ( 179) AT5G02610 | Symbols: | 60S ribosomal protein L35 (RPL35D) | chr5:587611-588547 FORWARDvery weakly similar to (94.4) RL35_WHEAT 60S ribosomal protein L35 - Triticum aestivum (Wheat)weakly similar to ( 192) loc_os04g30730 12004.m35547 protein 60S ribosomal protein L35, putative, expressed seq=cds; coord=2:77605520..77607713:1; parent_gene=AC206642.4_FG001
GRMZM2G035017	GRMZM2G035017_T01	162.669	191.543	402.411	29.2.1.2.1.4	protein.synthesis.ribosomal protein.eukaryotic.40S subunit.S4	moderately similar to ( 438) AT5G58420 | Symbols: | 40S ribosomal protein S4 (RPS4D) | chr5:23619599-23620896 FORWARDmoderately similar to ( 470) RS4_MAIZE 40S ribosomal protein S4 - Zea mays (Maize)moderately similar to ( 459) loc_os02g01560 12002.m05506 protein 40S ribosomal protein S4, putative, expressed seq=cds; coord=1:296874949..296877709:-1; parent_gene=GRMZM2G035017
GRMZM2G101859	GRMZM2G101859_T01	311.951	358.329	396.286	29.2.3	protein.synthesis.initiation	moderately similar to ( 205) AT2G04520 | Symbols: | eukaryotic translation initiation factor 1A, putative / eIF-1A, putative / eIF-4C, putative | chr2:1574802-1575239 REVERSEmoderately similar to ( 226) IF1A_WHEAT Eukaryotic translation initiation factor 1A (EIF-1A) (EIF-4C) - Triticum aestivum (Wheat)moderately similar to ( 225) loc_os06g23440 12006.m06996 protein eukaryotic translation initiati…
GRMZM2G377797	GRMZM2G377797_T01	270.213	393.179	395.992	29.2.1.2.1.16	protein.synthesis.ribosomal protein.eukaryotic.40S subunit.S16	moderately similar to ( 221) AT2G09990 | Symbols: | 40S ribosomal protein S16 (RPS16A) | chr2:3781442-3781882 FORWARDmoderately similar to ( 275) RS16_ORYSA 40S ribosomal protein S16 - Oryza sativa (Rice)moderately similar to ( 275) loc_os12g03090 12012.m04307 protein 40S ribosomal protein S16, putative, expressed seq=cds; coord=2:149785316..149786131:1; parent_gene=GRMZM2G377797
GRMZM2G125271	GRMZM2G125271_T01	250.965	284.875	395.517	29.2.1.2.1.4	protein.synthesis.ribosomal protein.eukaryotic.40S subunit.S4	moderately similar to ( 448) AT5G58420 | Symbols: | 40S ribosomal protein S4 (RPS4D) | chr5:23619599-23620896 FORWARDmoderately similar to ( 481) RS4_MAIZE 40S ribosomal protein S4 - Zea mays (Maize)moderately similar to ( 468) loc_os02g01560 12002.m05506 protein 40S ribosomal protein S4, putative, expressed seq=cds; coord=5:1488844..1491571:1; parent_gene=GRMZM2G125271
GRMZM2G030463	GRMZM2G030463_T01	184.379	39.8768	395.067	27.1	RNA.processing	highly similar to ( 756) AT3G09100 | Symbols: | mRNA capping enzyme family protein | chr3:2788435-2792913 REVERSEnearly identical (1124) loc_os11g11070 12011.m80137 protein mRNA capping enzyme, putative, expressed seq=cds; coord=4:12580010..12609706:1; parent_gene=GRMZM2G030463
GRMZM5G859592	GRMZM5G859592_T01	180.289	84.3359	394.035	35.2	not assigned.unknown	very weakly similar to (84.7) AT5G55660 | Symbols: | LOCATED IN: mitochondrion; EXPRESSED IN: 24 plant structures; EXPRESSED DURING: 13 growth stages; CONTAINS InterPro DOMAIN/s: DEK, C-terminal (InterPro:IPR014876); BEST Arabidopsis thaliana protein match is: unknown protein (TAIR:AT4G26630.2); Has 348612 Blast hits to 121147 proteins in 2910 species: Archae - 1231; Bacteria - 38190; Metazoa - 1…
GRMZM2G159397	GRMZM2G159397_T01	112.431	149.535	393.937	27.3.24	RNA.regulation of transcription.MADS box transcription factor family	moderately similar to ( 261) AT1G24260 | Symbols: SEP3, AGL9 | SEP3 (SEPALLATA3); DNA binding / protein binding / transcription factor | chr1:8593790-8595862 REVERSEmoderately similar to ( 394) MADS7_ORYSA MADS-box transcription factor 7 (OsMADS7) (Protein AGAMOUS-like 6) (MADS-box protein 45) (OsMADS45) (FDRMADS1) (RMADS216) - Oryza sativa (Rice)moderately similar to ( 394) loc_os08g41950 12008.…
GRMZM2G036921	GRMZM2G036921_T01	121.444	252.908	393.381	21.5	redox.peroxiredoxin	moderately similar to ( 261) AT3G52960 | Symbols: | peroxiredoxin type 2, putative | chr3:19639699-19640403 FORWARDmoderately similar to ( 302) loc_os06g42000 12006.m08732 protein peroxiredoxin-5, mitochondrial precursor, putative, expressed seq=cds; coord=9:98777728..98779013:-1; parent_gene=GRMZM2G036921
GRMZM2G479684	GRMZM2G479684_T01	74.4136	114.974	391.595	28.1.3	DNA.synthesis/chromatin structure.histone	weakly similar to ( 162) AT5G59970 | Symbols: | histone H4 | chr5:24146352-24146663 REVERSEweakly similar to ( 162) H4_PEA Histone H4 - Pisum sativum (Garden pea)weakly similar to ( 162) loc_os10g39410 12010.m06709 protein histone H4, putative, expressed seq=cds; coord=2:14620170..14620967:-1; parent_gene=GRMZM2G479684
GRMZM2G042992	GRMZM2G042992_T01	134.023	87.9191	386.045	20.1	stress.biotic	nearly identical (1498) AT1G15750 | Symbols: WSIP1, TPL | TPL (TOPLESS); protein binding / protein homodimerization/ transcription repressor | chr1:5415086-5420359 REVERSEnearly identical (2077) loc_os08g06480 12008.m04787 protein lissencephaly type-1-like homology motif, putative, expressed seq=cds; coord=10:76636684..76645749:-1; parent_gene=GRMZM2G042992
GRMZM2G141432	GRMZM2G141432_T01	240.231	270.37	385.446	28.1.3	DNA.synthesis/chromatin structure.histone	weakly similar to ( 174) AT5G22880 | Symbols: H2B, HTB2 | HTB2; DNA binding | chr5:7652130-7652567 REVERSEweakly similar to ( 196) H2B5_MAIZE Histone H2B.5 (H2B) - Zea mays (Maize)weakly similar to ( 183) loc_os01g05900 12001.m07221 protein histone H2B.1, putative, expressed seq=cds; coord=2:215086749..215088308:1; parent_gene=GRMZM2G141432
AC192244.3	AC192244.3_FGT001	190.859	364.041	380.872	29.5.11.20	protein.degradation.ubiquitin.proteasom	weakly similar to ( 189) AT5G42790 | Symbols: PAF1, ATPSM30 | PAF1; endopeptidase/ peptidase/ threonine-type endopeptidase | chr5:17159270-17160975 REVERSEmoderately similar to ( 216) PSA1_ORYSA Proteasome subunit alpha type 1 (EC 3.4.25.1) (20S proteasome alpha subunit F) (20S proteasome subunit alpha-6) (Proteasome component C2) - Oryza sativa (Rice)moderately similar to ( 216) loc_os02g04100 1…
AC186231.4	AC186231.4_FGT002	24.4488	233.499	379.498	35.2	not assigned.unknown	seq=cds; coord=1:202624720..202625559:1; parent_gene=AC186231.4_FG002
GRMZM2G063949	GRMZM2G063949_T01	225.1	391.047	378.938	10.1.3	cell wall.precursor synthesis.AXS	highly similar to ( 681) AT1G08200 | Symbols: AXS2 | AXS2 (UDP-D-APIOSE/UDP-D-XYLOSE SYNTHASE 2); UDP-glucuronate decarboxylase | chr1:2574259-2576609 REVERSEhighly similar to ( 765) loc_os01g73790 12001.m13406 protein bifunctional polymyxin resistance arnA protein, putative, expressed seq=cds; coord=3:132396184..132400373:-1; parent_gene=GRMZM2G063949
GRMZM5G872068	GRMZM5G872068_T01	405.434	481.365	378.173	12.2.2	N-metabolism.ammonia metabolism.glutamine synthase	highly similar to ( 674) AT5G37600 | Symbols: ATGSR1, GLN1;1, GSR 1 | ATGSR1; copper ion binding / glutamate-ammonia ligase | chr5:14933574-14935656 REVERSEhighly similar to ( 740) GLNA3_MAIZE Glutamine synthetase root isozyme 3 (EC 6.3.1.2) (Glutamate--ammonia ligase) (GS112) - Zea mays (Maize)highly similar to ( 719) loc_os02g50240 12002.m33860 protein glutamine synthetase root isozyme 3, putat…
GRMZM2G364069	GRMZM2G364069_T01	294.589	271.069	375.869	20.2.1	stress.abiotic.heat	highly similar to ( 634) AT3G44110 | Symbols: ATJ3, ATJ | ATJ3; protein binding | chr3:15869179-15871059 REVERSEhighly similar to ( 668) DNJH_CUCSA DnaJ protein homolog (DNAJ-1) - Cucumis sativus (Cucumber)highly similar to ( 744) loc_os03g44620 12003.m34900 protein dnaJ protein, putative, expressed seq=cds; coord=1:250092343..250095992:-1; parent_gene=GRMZM2G364069
AC208023.3	AC208023.3_FGT001	223.424	497.72	375.739	29.3.4.99	protein.targeting.secretory pathway.unspecified	weakly similar to ( 105) AT5G50460 | Symbols: | protein transport protein SEC61 gamma subunit, putative | chr5:20552168-20552509 REVERSEweakly similar to ( 108) SC61G_ORYSA Protein transport protein SEC61 subunit gamma - Oryza sativa (Rice)weakly similar to ( 108) loc_os02g08180 12002.m06164 protein protein transport protein SEC61 gamma subunit, putative, expressed seq=cds; coord=9:108707091..108…
GRMZM2G165679	GRMZM2G165679_T01	171.312	150.563	372.895	30.6	signalling.MAP kinases	weakly similar to ( 150) AT2G42880 | Symbols: ATMPK20 | ATMPK20; MAP kinase | chr2:17840572-17843947 REVERSEmoderately similar to ( 343) MPK7_ORYSA Mitogen-activated protein kinase 7 (EC 2.7.11.24) (MAP kinase 7) (OsMAPK6) (MAP kinase 6) - Oryza sativa (Rice)moderately similar to ( 343) loc_os05g49140 12005.m27980 protein OsMPK20-5 - putative MAPK based on amino acid sequence homology, expressed …
GRMZM2G112795	GRMZM2G112795_T01	236.88	316.642	372.29	35.2	not assigned.unknown	very weakly similar to (80.5) PR4_PHAVU Wound-induced basic protein - Phaseolus vulgaris (Kidney bean) (French bean) seq=cds; coord=4:20506351..20509895:1; parent_gene=GRMZM2G112795
GRMZM2G072569	GRMZM2G072569_T01	6.03159	11.8974	370.299	30.2.11	signalling.receptor kinases.leucine rich repeat XI	nearly identical (1325) AT5G65700 | Symbols: BAM1 | BAM1 (BARELY ANY MERISTEM 1); ATP binding / kinase/ protein serine/threonine kinase | chr5:26281826-26284945 FORWARDmoderately similar to ( 496) RPK1_IPONI Receptor-like protein kinase precursor (EC 2.7.11.1) - Ipomoea nil (Japanese morning glory) (Pharbitis nil)nearly identical (1576) loc_os03g56270 12003.m35431 protein receptor protein kinase …
AC196475.3	AC196475.3_FGT005	778.847	792.958	367.232	27.3.27	RNA.regulation of transcription.NAC domain transcription factor family	weakly similar to ( 173) AT1G33060 | Symbols: ANAC014 | no apical meristem (NAM) family protein | chr1:11975518-11978493 REVERSEweakly similar to ( 122) NAC74_ORYSA NAC domain-containing protein 74 (ONAC074) - Oryza sativa (Rice)highly similar to ( 640) loc_os08g06140 12008.m26586 protein ANAC014, putative, expressed seq=cds; coord=4:32243054..32246208:1; parent_gene=AC196475.3_FG005
GRMZM2G389768	GRMZM2G389768_T01	192.898	217.901	366.867	20.2.2	stress.abiotic.cold	weakly similar to ( 137) AT2G17870 | Symbols: | cold-shock DNA-binding family protein | chr2:7764276-7765181 REVERSEvery weakly similar to ( 100) GRP2_NICSY Glycine-rich protein 2 - Nicotiana sylvestris (Wood tobacco)moderately similar to ( 201) loc_os02g02870 12002.m05637 protein glycine-rich protein 2, putative, expressed seq=cds; coord=4:238121524..238123238:-1; parent_gene=GRMZM2G389768
GRMZM2G105844	GRMZM2G105844_T01	41.2094	207.106	365.912	10.7	cell wall.modification	moderately similar to ( 329) AT1G69530 | Symbols: ATEXPA1, EXP1, AT-EXP1, ATEXP1, ATHEXP ALPHA 1.2 | ATEXPA1 (ARABIDOPSIS THALIANA EXPANSIN A1) | chr1:26142034-26143200 FORWARDmoderately similar to ( 395) EXPA5_ORYSA Expansin-A5 precursor (OsEXPA5) (Alpha-expansin-5) (OsEXP5) (OsaEXPa1.20) - Oryza sativa (Rice)moderately similar to ( 395) loc_os02g51040 12002.m10138 protein alpha-expansin 15 prec…
GRMZM2G168149	GRMZM2G168149_T01	214.389	331.998	365.543	29.2.1.2.1.2	protein.synthesis.ribosomal protein.eukaryotic.40S subunit.S2	moderately similar to ( 359) AT3G57490 | Symbols: | 40S ribosomal protein S2 (RPS2D) | chr3:21279824-21280887 REVERSEmoderately similar to ( 409) loc_os03g59310 12003.m10829 protein 40S ribosomal protein S2, putative, expressed seq=cds; coord=7:18473070..18475522:1; parent_gene=GRMZM2G168149
GRMZM2G112285	GRMZM2G112285_T01	130.627	126.76	364.828	27.3.99	RNA.regulation of transcription.unclassified	moderately similar to ( 207) AT1G49600 | Symbols: ATRBP47A | ATRBP47A (Arabidopsis thaliana RNA-binding protein 47a); RNA binding | chr1:18357236-18360150 REVERSEmoderately similar to ( 300) loc_os04g37690 12004.m35140 protein nucleic acid binding protein, putative, expressed seq=cds; coord=10:120943823..120945643:1; parent_gene=GRMZM2G112285
GRMZM2G112165	GRMZM2G112165_T01	261.299	170.807	361.69	20.2.1	stress.abiotic.heat	nearly identical (1097) AT5G56030 | Symbols: HSP81-2, ERD8, HSP90.2 | HSP81-2 (HEAT SHOCK PROTEIN 81-2); ATP binding | chr5:22686923-22689433 FORWARDnearly identical (1135) HSP81_ORYSA Heat shock protein 81-1 (HSP81-1) (Heat shock protein 82) - Oryza sativa (Rice)nearly identical (1135) loc_os08g39140 12008.m080203 protein heat shock protein 81-1, putative, expressed seq=cds; coord=2:189443283..1…
AC190609.3	AC190609.3_FGT002	177.338	338.836	359.044	29.2.1.2.2.38	protein.synthesis.ribosomal protein.eukaryotic.60S subunit.L38	weakly similar to ( 126) AT3G59540 | Symbols: | 60S ribosomal protein L38 (RPL38B) | chr3:21995897-21996742 REVERSEweakly similar to ( 130) loc_os11g24610 12011.m06387 protein 60S ribosomal protein L38, putative, expressed seq=cds; coord=4:194340222..194342295:-1; parent_gene=AC190609.3_FG002
GRMZM2G357296	GRMZM2G357296_T01	194.616	257.467	355.639	29.5.11.1	protein.degradation.ubiquitin.ubiquitin	moderately similar to ( 235) AT2G47110 | Symbols: UBQ6 | UBQ6; protein binding | chr2:19344701-19345174 FORWARDweakly similar to ( 150) UBIQ_WHEAT Ubiquitin - Triticum aestivum (Wheat)moderately similar to ( 258) loc_os05g06770 12005.m05204 protein 40S ribosomal protein S27a, putative, expressed seq=cds; coord=6:125241154..125242106:-1; parent_gene=GRMZM2G357296
GRMZM2G075255	GRMZM2G075255_T01	11.3761	8.30453	354.673	16.7	secondary metabolism.wax	highly similar to ( 675) AT1G02205 | Symbols: CER1 | CER1 (ECERIFERUM 1); octadecanal decarbonylase | chr1:418818-422154 FORWARDhighly similar to ( 965) loc_os02g40784 12002.m34021 protein CER1, putative, expressed seq=cds; coord=5:185693375..185698936:-1; parent_gene=GRMZM2G075255
GRMZM2G009282	GRMZM2G009282_T01	257.017	500.085	351.587	26.3	misc.gluco-, galacto- and mannosidases	nearly identical (1265) AT1G68560 | Symbols: ATXYL1, XYL1 | XYL1 (ALPHA-XYLOSIDASE 1); alpha-N-arabinofuranosidase/ hydrolase, hydrolyzing O-glycosyl compounds / xylan 1,4-beta-xylosidase | chr1:25734435-25737897 REVERSEhighly similar to ( 832) AGLU_ORYSA Probable alpha-glucosidase Os06g0675700 precursor (EC 3.2.1.20) (Maltase) - Oryza sativa (Rice)nearly identical (1707) loc_os01g03950 12001.m07…
GRMZM2G002825	GRMZM2G002825_T01	283.834	458.756	351.467	31.1	cell.organisation	weakly similar to ( 177) AT5G59890 | Symbols: ADF4, ATADF4 | ADF4 (ACTIN DEPOLYMERIZING FACTOR 4); actin binding | chr5:24123107-24123596 FORWARDmoderately similar to ( 275) ADF3_MAIZE Actin-depolymerizing factor 3 (ADF 3) (ZmABP3) (ZmADF3) - Zea mays (Maize)moderately similar to ( 223) loc_os03g60590 12003.m101135 protein actin-depolymerizing factor 3, putative, expressed seq=cds; coord=5:236232…
GRMZM2G020187	GRMZM2G020187_T01	134.18	107.711	351.385	27.3.99	RNA.regulation of transcription.unclassified	moderately similar to ( 419) AT5G23570 | Symbols: SGS3, ATSGS3 | SGS3 (SUPPRESSOR OF GENE SILENCING 3) | chr5:7943621-7945874 FORWARDhighly similar to ( 654) loc_os12g09580 12012.m04942 protein expressed protein seq=cds; coord=6:17165362..17171793:1; parent_gene=GRMZM2G020187
GRMZM2G179523	GRMZM2G179523_T01	229.554	75.7743	350.501	29.5.11	protein.degradation.ubiquitin	highly similar to ( 686) AT1G26270 | Symbols: | phosphatidylinositol 3- and 4-kinase family protein | chr1:9089822-9091714 REVERSEnearly identical (1012) loc_os04g57300 12004.m35223 protein phosphatidylinositol 3- and 4-kinase family protein, expressed seq=cds; coord=10:147320079..147322867:-1; parent_gene=GRMZM2G179523
GRMZM2G038032	GRMZM2G038032_T01	183.571	332.665	349.184	30.5	signalling.G-proteins	moderately similar to ( 478) AT1G18080 | Symbols: ATARCA, RACK1A_AT | ATARCA; nucleotide binding | chr1:6222325-6223901 FORWARDhighly similar to ( 604) GBLP_ORYSA Guanine nucleotide-binding protein subunit beta-like protein (GPB-LR) (RWD) - Oryza sativa (Rice)highly similar to ( 604) loc_os01g49290 12001.m11115 protein guanine nucleotide-binding protein beta subunit-like protein, putative, expres…
GRMZM2G161560	GRMZM2G161560_T01	95.8183	95.2342	347.929	35.2	not assigned.unknown	seq=cds; coord=1:1787686..1789666:-1; parent_gene=GRMZM2G161560
GRMZM2G043127	GRMZM2G043127_T01	153.827	209.323	345.218	35.2	not assigned.unknown	very weakly similar to (89.4) loc_os03g42799 12003.m101665 protein expressed protein seq=cds; coord=1:253796237..253799897:-1; parent_gene=GRMZM2G043127
GRMZM2G448607	GRMZM2G448607_T01	482.036	599.886	342.041	27.3.35	RNA.regulation of transcription.bZIP transcription factor family	weakly similar to ( 121) loc_os05g03860 12005.m04920 protein ocs element-binding factor 1, putative, expressed seq=cds; coord=6:24281027..24282391:-1; parent_gene=GRMZM2G448607
GRMZM2G391364	GRMZM2G391364_T01	215.281	376.412	341.456	30.3	signalling.calcium	moderately similar to ( 230) AT1G12310 | Symbols: | calmodulin, putative | chr1:4187500-4187946 REVERSEweakly similar to ( 147) CALM5_SOLTU Calmodulin-5/6/7/8 (CaM-5/6/7/8) - Solanum tuberosum (Potato)moderately similar to ( 283) loc_os08g02420 12008.m04386 protein calmodulin, putative, expressed seq=cds; coord=6:4896839..4897613:-1; parent_gene=GRMZM2G391364
GRMZM5G878008	GRMZM5G878008_T01	226.325	224.867	341.017	30.5	signalling.G-proteins	weakly similar to ( 186) AT3G46060 | Symbols: ARA3 | ATRAB8A; GTP binding | chr3:16917908-16919740 FORWARDweakly similar to ( 186) RB1BV_BETVU Ras-related protein RAB1BV - Beta vulgaris (Sugar beet)weakly similar to ( 186) loc_os05g38630 12005.m27876 protein ras-related protein ARA-3, putative, expressed seq=cds; coord=6:151795033..151797938:-1; parent_gene=GRMZM5G878008
AC205982.3	AC205982.3_FGT014	76.5603	6.31824	340.511	35.2	not assigned.unknown	seq=cds; coord=6:159183032..159183607:-1; parent_gene=AC205982.3_FG014
AC197246.3	AC197246.3_FGT003	144.548	211.554	339.964	29.2.1.2.2.32	protein.synthesis.ribosomal protein.eukaryotic.60S subunit.L32	moderately similar to ( 207) AT4G18100 | Symbols: | 60S ribosomal protein L32 (RPL32A) | chr4:10035715-10036475 REVERSEmoderately similar to ( 236) loc_os08g41300 12008.m08108 protein 60S ribosomal protein L32, putative, expressed seq=cds; coord=1:191987932..191990561:1; parent_gene=AC197246.3_FG003
GRMZM2G064993	GRMZM2G064993_T01	625.915	600.689	336.343	31.1	cell.organisation	moderately similar to ( 375) AT5G10230 | Symbols: ANNAT7, ANN7 | ANNAT7 (ANNEXIN ARABIDOPSIS 7); calcium ion binding / calcium-dependent phospholipid binding | chr5:3209738-3211396 REVERSEmoderately similar to ( 323) ANX4_FRAAN Annexin-like protein RJ4 - Fragaria ananassa (Strawberry)highly similar to ( 519) loc_os06g11800 12006.m05897 protein annexin-like protein RJ4, putative, expressed seq=cds…
GRMZM2G087326	GRMZM2G087326_T01	476.111	1296.79	334.414	10.5.5	cell wall.cell wall proteins.RGP	highly similar to ( 655) AT5G15650 | Symbols: RGP2, ATRGP2 | RGP2 (REVERSIBLY GLYCOSYLATED POLYPEPTIDE 2); transferase, transferring hexosyl groups | chr5:5092203-5094093 FORWARDhighly similar to ( 739) UPTG_MAIZE Alpha-1,4-glucan-protein synthase [UDP-forming] (EC 2.4.1.112) (UDP-glucose:protein transglucosylase) (UPTG) (Amylogenin) (Golgi-associated protein se-wap41) - Zea mays (Maize)highly si…
GRMZM2G171181	GRMZM2G171181_T01	179.311	275.776	334.011	29.2.1.2.2.23	protein.synthesis.ribosomal protein.eukaryotic.60S subunit.L23	moderately similar to ( 279) AT3G04400 | Symbols: emb2171 | emb2171 (embryo defective 2171); structural constituent of ribosome | chr3:1167339-1168308 FORWARDmoderately similar to ( 279) RL23_TOBAC 60S ribosomal protein L23 - Nicotiana tabacum (Common tobacco)moderately similar to ( 284) loc_os10g32920 12010.m06128 protein 60S ribosomal protein L23, putative, expressed seq=cds; coord=1:8616915..8…
GRMZM2G149556	GRMZM2G149556_T02	250.907	355.06	327.151	35.2	not assigned.unknown	weakly similar to ( 155) loc_os04g50970 12004.m09994 protein seed specific protein Bn15D1B, putative, expressed seq=cds; coord=2:12684060..12686542:1; parent_gene=GRMZM2G149556
GRMZM2G473788	GRMZM2G473788_T01	34.78	50.6881	325.663	35.2	not assigned.unknown	highly similar to ( 882) loc_os06g02370 12006.m31955 protein expressed protein seq=cds; coord=6:58445440..58450019:-1; parent_gene=GRMZM2G473788
GRMZM2G056231	GRMZM2G056231_T01	52.367	141.172	325.442	28.1.3	DNA.synthesis/chromatin structure.histone	moderately similar to ( 202) AT3G54560 | Symbols: HTA11 | HTA11; DNA binding | chr3:20196532-20197466 FORWARDmoderately similar to ( 210) H2AV1_ORYSA Probable histone H2A variant 1 - Oryza sativa (Rice)moderately similar to ( 210) loc_os03g06670 12003.m06185 protein histone H2A variant 1, putative, expressed seq=cds; coord=1:12822231..12823464:1; parent_gene=GRMZM2G056231
GRMZM2G153969	GRMZM2G153969_T01	190.579	165.315	323.996	28.99	DNA.unspecified	weakly similar to ( 148) AT2G33845 | Symbols: | DNA-binding protein-related | chr2:14317781-14318712 FORWARDweakly similar to ( 181) loc_os06g01370 12006.m04877 protein OB-fold nucleic acid binding domain containing protein, expressed seq=cds; coord=9:28603999..28607933:1; parent_gene=GRMZM2G153969
GRMZM2G047727	GRMZM2G047727_T01	227.725	290.377	323.717	29.5.11.1	protein.degradation.ubiquitin.ubiquitin	moderately similar to ( 252) AT3G52590 | Symbols: UBQ1, EMB2167, ERD16, HAP4 | UBQ1 (UBIQUITIN EXTENSION PROTEIN 1); protein binding / structural constituent of ribosome | chr3:19505668-19506681 FORWARDweakly similar to ( 150) UBIQ_WHEAT Ubiquitin - Triticum aestivum (Wheat)moderately similar to ( 258) loc_os09g39500 12009.m60242 protein ubiquitin fusion protein, putative, expressed seq=cds; coor…
GRMZM2G044498	GRMZM2G044498_T01	597.673	288.922	321.832	35.2	not assigned.unknown	seq=cds; coord=7:7414204..7416229:-1; parent_gene=GRMZM2G044498
GRMZM2G177720	GRMZM2G177720_T01	187.348	231.32	321.419	29.2.1.2.1.515	protein.synthesis.ribosomal protein.eukaryotic.40S subunit.S15A	moderately similar to ( 251) AT5G59850 | Symbols: | 40S ribosomal protein S15A (RPS15aF) | chr5:24112499-24113084 REVERSEmoderately similar to ( 248) RS15A_BRANA 40S ribosomal protein S15a (PPCB8) - Brassica napus (Rape)moderately similar to ( 246) loc_os02g27760 12002.m07920 protein 40S ribosomal protein S15a, putative, expressed seq=cds; coord=4:199076122..199077395:-1; parent_gene=GRMZM2G177720
AC203173.3	AC203173.3_FGT004	185.043	314.547	320.478	29.2.4	protein.synthesis.elongation	nearly identical (1571) AT1G56070 | Symbols: LOS1 | LOS1; copper ion binding / translation elongation factor/ translation factor, nucleic acid binding | chr1:20968245-20971077 REVERSEnearly identical (1548) EF2_BETVU Elongation factor 2 (EF-2) - Beta vulgaris (Sugar beet)nearly identical (1634) loc_os04g02820 12004.m101449 protein elongation factor 2, putative, expressed seq=cds; coord=8:17521585…
GRMZM5G840955	GRMZM5G840955_T01	219.453	139.828	319.772	11.1.9	lipid metabolism.FA synthesis and FA elongation.long chain fatty acid CoA ligase	moderately similar to ( 482) AT2G04350 | Symbols: | long-chain-fatty-acid--CoA ligase family protein / long-chain acyl-CoA synthetase family protein (LACS8) | chr2:1516086-1519178 FORWARDhighly similar to ( 570) loc_os05g25310 12005.m083690 protein acyl-CoA synthetase long-chain family member 3, putative, expressed seq=cds; coord=4:185694322..185697081:1; parent_gene=GRMZM5G840955
GRMZM5G837626	GRMZM5G837626_T01	171.749	137.445	317.561	29.1	protein.aa activation	very weakly similar to (87.4) loc_os08g43360 12008.m080227 protein nucleic acid binding protein, putative, expressed seq=cds; coord=4:215266929..215268319:1; parent_gene=GRMZM5G837626
GRMZM2G100467	GRMZM2G100467_T01	194.626	214.357	317.472	29.2.1.2.2.39	protein.synthesis.ribosomal protein.eukaryotic.60S subunit.L39	weakly similar to ( 104) AT4G31985 | Symbols: | 60S ribosomal protein L39 (RPL39C) | chr4:15469931-15470366 FORWARDweakly similar to ( 112) RL39_ORYSA 60S ribosomal protein L39 - Oryza sativa (Rice)weakly similar to ( 112) loc_os02g55390 12002.m100783 protein 60S ribosomal protein L39, putative, expressed seq=cds; coord=5:213819765..213820720:1; parent_gene=GRMZM2G100467
GRMZM2G019325	GRMZM2G019325_T01	178.93	290.487	316.787	29.2.1.2.1.11	protein.synthesis.ribosomal protein.eukaryotic.40S subunit.S11	moderately similar to ( 254) AT5G23740 | Symbols: RPS11-BETA | RPS11-BETA (RIBOSOMAL PROTEIN S11-BETA); structural constituent of ribosome | chr5:8008251-8009330 REVERSEmoderately similar to ( 265) RS11_MAIZE 40S ribosomal protein S11 - Zea mays (Maize)moderately similar to ( 263) loc_os07g37780 12007.m08027 protein 40S ribosomal protein S11, putative, expressed seq=cds; coord=10:142067983..14207…
GRMZM2G000264	GRMZM2G000264_T01	73.9782	15.0421	315.21	34.1	transport.p- and v-ATPases	highly similar to ( 698) AT5G62670 | Symbols: AHA11 | AHA11 (Arabidopsis H(+)-ATPase 11); ATPase | chr5:25159495-25164957 FORWARDhighly similar to ( 697) PMA3_NICPL Plasma membrane ATPase 3 (EC 3.6.3.6) (Proton pump 3) - Nicotiana plumbaginifolia (Leadwort-leaved tobacco)highly similar to ( 731) loc_os12g44150 12012.m073901 protein plasma membrane ATPase 1, putative, expressed seq=cds; coord=7:13…
AC210013.4	AC210013.4_FGT019	240.635	310.879	314.119	29.2.1.2.1.2	protein.synthesis.ribosomal protein.eukaryotic.40S subunit.S2	moderately similar to ( 367) AT3G57490 | Symbols: | 40S ribosomal protein S2 (RPS2D) | chr3:21279824-21280887 REVERSEmoderately similar to ( 417) loc_os03g59310 12003.m10829 protein 40S ribosomal protein S2, putative, expressed seq=cds; coord=5:3430827..3432408:-1; parent_gene=AC210013.4_FG019
GRMZM2G421279	GRMZM2G421279_T01	133.194	150.194	312.357	28.1.3	DNA.synthesis/chromatin structure.histone	weakly similar to ( 162) AT5G59970 | Symbols: | histone H4 | chr5:24146352-24146663 REVERSEweakly similar to ( 162) H4_PEA Histone H4 - Pisum sativum (Garden pea)weakly similar to ( 162) loc_os10g39410 12010.m06709 protein histone H4, putative, expressed seq=cds; coord=2:14720962..14721818:1; parent_gene=GRMZM2G421279
GRMZM2G317584	GRMZM2G317584_T01	261.341	314.666	310.85	27.3.19	RNA.regulation of transcription.EIN3-like(EIL) transcription factor family	moderately similar to ( 483) AT2G27050 | Symbols: EIL1 | EIL1 (ETHYLENE-INSENSITIVE3-LIKE 1); transcription factor/ transcription regulator | chr2:11546314-11548068 FORWARDhighly similar to ( 974) loc_os03g20790 12003.m07486 protein ETHYLENE-INSENSITIVE3-like 1 protein, putative, expressed seq=cds; coord=9:133215979..133219767:-1; parent_gene=GRMZM2G317584
GRMZM2G125635	GRMZM2G125635_T01	256.845	235.324	308.894	22.1.2	polyamine metabolism.synthesis.SAM decarboxylase	moderately similar to ( 359) AT3G25570 | Symbols: | adenosylmethionine decarboxylase family protein | chr3:9287413-9288462 REVERSEhighly similar to ( 695) DCAM_MAIZE S-adenosylmethionine decarboxylase proenzyme (EC 4.1.1.50) (AdoMetDC) (SamDC) [Contains: S-adenosylmethionine decarboxylase alpha chain; S-adenosylmethionine decarboxylase beta chain] - Zea mays (Maize)highly similar to ( 615) loc_os…
GRMZM2G078143	GRMZM2G078143_T01	148.495	308.159	308.508	1.2.5	PS.photorespiration.serine hydroxymethyltransferase	highly similar to ( 815) AT4G13930 | Symbols: SHM4 | SHM4 (serine hydroxymethyltransferase 4); catalytic/ glycine hydroxymethyltransferase/ pyridoxal phosphate binding | chr4:8048013-8050021 REVERSEhighly similar to ( 524) GLYM_PEA Serine hydroxymethyltransferase, mitochondrial precursor (EC 2.1.2.1) (Serine methylase) (Glycine hydroxymethyltransferase) (SHMT) - Pisum sativum (Garden pea)highly s…
AC233895.1	AC233895.1_FGT001	226.375	241.651	306.412	29.5	protein.degradation	highly similar to ( 542) AT3G51800 | Symbols: ATG2 | ATG2; aminopeptidase/ metalloexopeptidase | chr3:19211261-19213568 REVERSEhighly similar to ( 664) loc_os05g28280 12005.m07114 protein proliferation-associated protein 2G4, putative, expressed seq=cds; coord=6:140407545..140410127:1; parent_gene=AC233895.1_FG001
GRMZM2G097059	GRMZM2G097059_T01	114.099	104.331	305.066	27.3.24	RNA.regulation of transcription.MADS box transcription factor family	moderately similar to ( 261) AT1G24260 | Symbols: SEP3, AGL9 | SEP3 (SEPALLATA3); DNA binding / protein binding / transcription factor | chr1:8593790-8595862 REVERSEmoderately similar to ( 414) MADS8_ORYSA MADS-box transcription factor 8 (OsMADS8) (MADS-box protein 24) (OsMADS24) - Oryza sativa (Rice)moderately similar to ( 414) loc_os09g32948 12009.m06382 protein MADS-box transcription factor 8,…
GRMZM2G479885	GRMZM2G479885_T01	76.4329	75.486	305.049	27.3.35	RNA.regulation of transcription.bZIP transcription factor family	weakly similar to ( 112) AT3G62420 | Symbols: ATBZIP53 | ATBZIP53 (BASIC REGION/LEUCINE ZIPPER MOTIF 53); DNA binding / protein heterodimerization/ sequence-specific DNA binding / transcription factor | chr3:23091844-23092284 REVERSEmoderately similar to ( 290) OCS1_MAIZE Ocs element-binding factor 1 (OCSBF-1) - Zea mays (Maize)moderately similar to ( 223) loc_os12g37410 12012.m07526 protein ocs …
GRMZM2G066460	GRMZM2G066460_T01	130.277	165.442	302.016	29.2.1.2.2.80	protein.synthesis.ribosomal protein.eukaryotic.60S subunit.P0	moderately similar to ( 414) AT2G40010 | Symbols: | 60S acidic ribosomal protein P0 (RPP0A) | chr2:16708578-16710448 REVERSEhighly similar to ( 523) RLA0_MAIZE 60S acidic ribosomal protein P0 - Zea mays (Maize)moderately similar to ( 464) loc_os12g03880 12012.m04384 protein 60S acidic ribosomal protein P0, putative, expressed seq=cds; coord=6:9203729..9206286:-1; parent_gene=GRMZM2G066460
GRMZM2G153977	GRMZM2G153977_T01	420.229	90.7961	301.917	29.5.4	protein.degradation.aspartate protease	moderately similar to ( 368) AT1G11910 | Symbols: | aspartyl protease family protein | chr1:4017119-4019874 REVERSEmoderately similar to ( 444) ASPR_HORVU Phytepsin precursor (EC 3.4.23.40) (Aspartic proteinase) [Contains: Phytepsin 32 kDa subunit; Phytepsin 29 kDa subunit; Phytepsin 16 kDa subunit; Phytepsin 11 kDa subunit] - Hordeum vulgare (Barley)moderately similar to ( 440) loc_os05g49200 12…
GRMZM2G325575	GRMZM2G325575_T01	106.248	130.91	301.78	15.2	metal handling.binding, chelation and storage	moderately similar to ( 283) AT2G40300 | Symbols: ATFER4 | ATFER4 (ferritin 4); binding / ferric iron binding / oxidoreductase/ transition metal ion binding | chr2:16831501-16833214 REVERSEmoderately similar to ( 402) FRI1_MAIZE Ferritin-1, chloroplast precursor (EC 1.16.3.1) (ZmFer1) - Zea mays (Maize)moderately similar to ( 351) loc_os12g01530 12012.m26727 protein ferritin-1, chloroplast precur…
GRMZM2G086904	GRMZM2G086904_T01	178.97	170.494	301.603	27.2	RNA.transcription	weakly similar to ( 147) AT2G04630 | Symbols: NRPB6B, NRPE6B | NRPB6B; DNA binding / DNA-directed RNA polymerase | chr2:1619168-1620246 REVERSEweakly similar to ( 168) loc_os03g38960 12003.m08990 protein DNA-directed RNA polymerases I, II, and III 14.4 kDa polypeptide, putative, expressed seq=cds; coord=5:19456812..19460499:1; parent_gene=GRMZM2G086904
GRMZM2G018103	GRMZM2G018103_T01	393.721	580.83	301.537	35.2	not assigned.unknown	highly similar to ( 563) AT1G16180 | Symbols: | TMS membrane family protein / tumour differentially expressed (TDE) family protein | chr1:5540905-5542670 FORWARDhighly similar to ( 654) loc_os02g54990 12002.m10526 protein serine incorporator 3, putative, expressed seq=cds; coord=5:213281458..213284285:-1; parent_gene=GRMZM2G018103
GRMZM2G335521	GRMZM2G335521_T01	317.148	288.729	300.412	27.1	RNA.processing	weakly similar to ( 178) AT1G49760 | Symbols: PAB8, PABP8 | PAB8 (POLY(A) BINDING PROTEIN 8); RNA binding / translation initiation factor | chr1:18416740-18419753 FORWARDmoderately similar to ( 271) loc_os04g42600 12004.m35168 protein polyadenylate-binding protein 2, putative, expressed seq=cds; coord=10:128863028..128864550:-1; parent_gene=GRMZM2G335521
GRMZM2G057075	GRMZM2G057075_T01	153.447	170.773	300.051	35.2	not assigned.unknown	weakly similar to ( 104) AT1G07310 | Symbols: | C2 domain-containing protein | chr1:2247775-2248833 REVERSEmoderately similar to ( 225) loc_os01g63470 12001.m12463 protein ras association and pleckstrin homology domains 1 isoform 2, putative, expressed seq=cds; coord=8:167452525..167453935:-1; parent_gene=GRMZM2G057075
GRMZM2G084812	GRMZM2G084812_T01	114.838	193.433	299.318	10.5.1.1	cell wall.cell wall proteins.AGPs.AGP	weakly similar to ( 151) AT5G55730 | Symbols: FLA1 | FLA1 (FASCICLIN-LIKE ARAB INOGALACTAN 1) | chr5:22558375-22560392 REVERSEmoderately similar to ( 267) loc_os08g23180 12008.m06339 protein fasciclin-like arabinogalactan protein 8 precursor, putative, expressed seq=cds; coord=6:124803945..124805261:1; parent_gene=GRMZM2G084812
GRMZM2G380668	GRMZM2G380668_T01	230.666	316.21	299	35.2	not assigned.unknown	weakly similar to ( 151) loc_os10g34270 12010.m06253 protein expressed protein seq=cds; coord=1:229909784..229911006:-1; parent_gene=GRMZM2G380668
GRMZM2G095593	GRMZM2G095593_T01	220.142	159.571	298.652	29.5.11.20	protein.degradation.ubiquitin.proteasom	highly similar to ( 526) AT4G29040 | Symbols: RPT2a | RPT2a (regulatory particle AAA-ATPase 2a); ATPase | chr4:14312369-14314386 FORWARDhighly similar to ( 534) PRS4_ORYSA 26S protease regulatory subunit 4 homolog (TAT-binding protein homolog 2) - Oryza sativa (Rice)highly similar to ( 534) loc_os07g49150 12007.m09124 protein 26S protease regulatory subunit 4, putative, expressed seq=cds; coord=2…
GRMZM2G445602	GRMZM2G445602_T01	85.8444	237.481	297.637	11.1.10	lipid metabolism.FA synthesis and FA elongation.beta ketoacyl CoA synthase	highly similar to ( 714) AT2G26250 | Symbols: FDH, KCS10 | KCS10 (3-KETOACYL-COA SYNTHASE 10); acyltransferase/ catalytic/ transferase, transferring acyl groups other than amino-acyl groups | chr2:11170799-11173059 REVERSEhighly similar to ( 929) loc_os03g08360 12003.m35563 protein fiddlehead-like protein, putative, expressed seq=cds; coord=1:16822675..16826498:1; parent_gene=GRMZM2G445602
GRMZM2G408768	GRMZM2G408768_T01	203.367	335.369	297.574	30.7	signalling.14-3-3 proteins	moderately similar to ( 387) AT1G78300 | Symbols: GRF2, 14-3-3OMEGA, GF14 OMEGA | GRF2 (GENERAL REGULATORY FACTOR 2); protein binding / protein phosphorylated amino acid binding | chr1:29461883-29463052 FORWARDmoderately similar to ( 442) 14334_ORYSA 14-3-3-like protein GF14-D (G-box factor 14-3-3 homolog D) - Oryza sativa (Rice)moderately similar to ( 442) loc_os11g34450 12011.m07303 protein 14-…
GRMZM2G086906	GRMZM2G086906_T01	186.498	312.992	297.473	29.2.1.2.1.17	protein.synthesis.ribosomal protein.eukaryotic.40S subunit.S17	moderately similar to ( 209) AT3G10610 | Symbols: | 40S ribosomal protein S17 (RPS17C) | chr3:3319459-3319881 FORWARDmoderately similar to ( 263) loc_os10g27190 12010.m05653 protein 40S ribosomal protein S17-4, putative, expressed seq=cds; coord=9:10319530..10320398:-1; parent_gene=GRMZM2G086906
GRMZM2G169671	GRMZM2G169671_T01	249.254	397.373	294.274	35.2	not assigned.unknown	moderately similar to ( 299) AT3G22850 | Symbols: | unknown protein | chr3:8089067-8090275 FORWARDweakly similar to ( 108) TSJT1_TOBAC Stem-specific protein TSJT1 - Nicotiana tabacum (Common tobacco)moderately similar to ( 424) loc_os03g53270 12003.m35408 protein stem-specific protein TSJT1, putative, expressed seq=cds; coord=1:275223498..275227310:-1; parent_gene=GRMZM2G169671
AC225718.2	AC225718.2_FGT006	2368.87	3576.9	293.242	30.3	signalling.calcium	weakly similar to ( 126) AT2G46600 | Symbols: | calcium-binding protein, putative | chr2:19136070-19136477 FORWARDmoderately similar to ( 205) loc_os06g46950 12006.m09221 protein EF-hand Ca2+-binding protein CCD1, putative, expressed seq=cds; coord=5:48501784..48502182:1; parent_gene=AC225718.2_FG006
GRMZM2G074017	GRMZM2G074017_T01	534.698	124.022	292.735	35.2	not assigned.unknown	seq=cds; coord=5:169230917..169231972:-1; parent_gene=GRMZM2G074017
GRMZM2G341036	GRMZM2G341036_T01	178.927	314.318	291.858	35.2	not assigned.unknown	very weakly similar to (97.1) loc_os10g34270 12010.m06253 protein expressed protein seq=cds; coord=5:27130844..27132102:-1; parent_gene=GRMZM2G341036
GRMZM2G396553	GRMZM2G396553_T01	427.561	603.851	287.403	22.1.3	polyamine metabolism.synthesis.arginine decarboxylase	highly similar to ( 766) AT4G34710 | Symbols: ADC2, SPE2, ATADC2 | ADC2 (ARGININE DECARBOXYLASE 2); arginine decarboxylase | chr4:16560315-16562450 REVERSEnearly identical (1060) SPE1_ORYSA Arginine decarboxylase (EC 4.1.1.19) (ARGDC) (ADC) - Oryza sativa (Rice)nearly identical (1060) loc_os06g04070 12006.m05138 protein arginine decarboxylase, putative, expressed seq=cds; coord=9:23526334..235297…
GRMZM5G837108	GRMZM5G837108_T02	244.02	347.879	286.177	2.1.2.5	major CHO metabolism.synthesis.starch.transporter	highly similar to ( 550) AT3G08580 | Symbols: AAC1 | AAC1 (ADP/ATP CARRIER 1); ATP:ADP antiporter/ binding | chr3:2605706-2607030 REVERSEhighly similar to ( 658) ADT1_MAIZE ADP,ATP carrier protein 1, mitochondrial precursor (ADP/ATP translocase 1) (Adenine nucleotide translocator 1) (ANT 1) - Zea mays (Maize)highly similar to ( 597) loc_os02g48720 12002.m33839 protein ADP,ATP carrier protein, mit…
GRMZM5G808775	GRMZM5G808775_T01	112.812	30.4199	286.101	35.2	not assigned.unknown	moderately similar to ( 285) AT1G04080 | Symbols: PRP39 | PRP39; binding | chr1:1053171-1056550 FORWARDmoderately similar to ( 461) loc_os03g11200 12003.m06571 protein pre-mRNA-processing protein prp39, putative, expressed seq=cds; coord=1:20634882..20639906:-1; parent_gene=GRMZM5G808775
GRMZM2G347043	GRMZM2G347043_T01	420.253	525.065	285.405	27.3.27	RNA.regulation of transcription.NAC domain transcription factor family	moderately similar to ( 239) AT5G08790 | Symbols: ATAF2, anac081 | ATAF2; transcription activator | chr5:2859113-2860144 REVERSEmoderately similar to ( 327) NAC67_ORYSA NAC domain-containing protein 67 (ONAC067) - Oryza sativa (Rice)moderately similar to ( 470) loc_os03g60080 12003.m10901 protein NAC domain-containing protein 67, putative, expressed seq=cds; coord=1:292086460..292088246:1; parent…
GRMZM2G118037	GRMZM2G118037_T01	950.799	775.35	285.252	29.5.1	protein.degradation.subtilases	weakly similar to ( 110) AT1G71950 | Symbols: | identical protein binding / serine-type endopeptidase | chr1:27080453-27081573 REVERSEweakly similar to ( 136) loc_os05g35740 12005.m27840 protein Pi starvation-induced protein, putative, expressed seq=cds; coord=6:150509782..150519705:1; parent_gene=GRMZM2G118037
GRMZM2G045971	GRMZM2G045971_T01	107.242	182.093	283.486	29.3.4.99	protein.targeting.secretory pathway.unspecified	very weakly similar to (88.2) AT5G60460 | Symbols: | sec61beta family protein | chr5:24317590-24317919 REVERSEweakly similar to ( 106) loc_os12g01260 12012.m04130 protein protein transport protein Sec61 beta subunit, putative, expressed seq=cds; coord=6:35090976..35091502:1; parent_gene=GRMZM2G045971
GRMZM2G052890	GRMZM2G052890_T01	96.1145	63.5499	282.754	27.3.24	RNA.regulation of transcription.MADS box transcription factor family	moderately similar to ( 265) AT4G18960 | Symbols: AG | AG (AGAMOUS); DNA binding / transcription factor | chr4:10383917-10388272 FORWARDmoderately similar to ( 336) MAD58_ORYSA MADS-box transcription factor 58 (OsMADS58) - Oryza sativa (Rice)moderately similar to ( 336) loc_os05g11414 12005.m05610 protein MADS-box transcription factor 58, putative, expressed seq=cds; coord=6:131824448..131832722:…
GRMZM2G366077	GRMZM2G366077_T01	136.595	182.62	282.245	29.2.1.2.2.27	protein.synthesis.ribosomal protein.eukaryotic.60S subunit.L27	moderately similar to ( 224) AT4G15000 | Symbols: | 60S ribosomal protein L27 (RPL27C) | chr4:8571896-8572387 FORWARDmoderately similar to ( 213) RL27_PEA 60S ribosomal protein L27 - Pisum sativum (Garden pea)moderately similar to ( 268) loc_os02g18380 12002.m07081 protein 60S ribosomal protein L27, putative, expressed seq=cds; coord=5:41196776..41198106:1; parent_gene=GRMZM2G366077
GRMZM2G048335	GRMZM2G048335_T01	85.9686	60.7043	281.166	27.3.36	RNA.regulation of transcription.Argonaute	weakly similar to ( 155) AT2G27040 | Symbols: AGO4, OCP11 | AGO4 (ARGONAUTE 4); nucleic acid binding | chr2:11536795-11541503 REVERSEmoderately similar to ( 242) loc_os01g16870 12001.m150417 protein argonaute-like protein, putative, expressed seq=cds; coord=3:43658188..43660813:-1; parent_gene=GRMZM2G048335
GRMZM2G465333	GRMZM2G465333_T01	149.458	198.032	281.109	29.2.4	protein.synthesis.elongation	moderately similar to ( 218) AT5G13850 | Symbols: NACA3 | NACA3 (NASCENT POLYPEPTIDE-ASSOCIATED COMPLEX SUBUNIT ALPHA-LIKE PROTEIN 3) | chr5:4471361-4472676 FORWARDmoderately similar to ( 218) loc_os05g31000 12005.m07335 protein nascent polypeptide-associated complex alpha subunit-like protein, putative, expressed seq=cds; coord=9:129188625..129190794:-1; parent_gene=GRMZM2G465333
AC215690.3	AC215690.3_FGT002	175.675	214.287	280.086	11.1.15	lipid metabolism.FA synthesis and FA elongation.ACP desaturase	highly similar to ( 583) AT2G43710 | Symbols: SSI2, FAB2 | SSI2; acyl-[acyl-carrier-protein] desaturase/ stearoyl-CoA 9-desaturase | chr2:18120107-18122495 FORWARDhighly similar to ( 669) STAD_ORYSA Acyl-[acyl-carrier-protein] desaturase, chloroplast precursor (EC 1.14.19.2) (Stearoyl-ACP desaturase) - Oryza sativa (Rice)highly similar to ( 679) loc_os04g31070 12004.m08210 protein acyl-desaturase…
GRMZM2G015605	GRMZM2G015605_T01	2325.76	2954.48	278.371	35.2	not assigned.unknown	very weakly similar to (83.2) LTI6B_ORYSA Hydrophobic protein LTI6B (Low temperature-induced protein 6B) - Oryza sativa (Rice)very weakly similar to (83.2) loc_os05g04700 12005.m05001 protein hydrophobic protein LTI6B, putative, expressed seq=cds; coord=10:87270038..87270963:-1; parent_gene=GRMZM2G015605
AC233910.1	AC233910.1_FGT005	162.707	213.4	277.315	4.3.1	glycolysis.unclear/dually targeted.UGPase	moderately similar to ( 444) AT5G17310 | Symbols: | UTP--glucose-1-phosphate uridylyltransferase, putative / UDP-glucose pyrophosphorylase, putative / UGPase, putative | chr5:5696955-5700845 REVERSEmoderately similar to ( 472) UGPA_HORVU UTP--glucose-1-phosphate uridylyltransferase (EC 2.7.7.9) (UDP-glucose pyrophosphorylase) (UDPGP) (UGPase) - Hordeum vulgare (Barley)moderately similar to ( 484)…
GRMZM2G068476	GRMZM2G068476_T01	80.3259	45.1587	277.047	27.3.99	RNA.regulation of transcription.unclassified	weakly similar to ( 159) AT3G12680 | Symbols: HUA1 | HUA1 (ENHANCER OF AG-4 1); RNA binding | chr3:4025276-4028999 REVERSEweakly similar to ( 117) ZFNL2_ORYSA Zinc finger CCCH domain-containing protein ZFN-like 2 - Oryza sativa (Rice)weakly similar to ( 160) loc_os01g42970 12001.m42678 protein zinc finger C-x8-C-x5-C-x3-H type family protein, expressed seq=cds; coord=1:262171047..262176513:-1; pa…
GRMZM5G893252	GRMZM5G893252_T01	173.528	242.175	276.64	34.1.1	transport.p- and v-ATPases.H+-transporting two-sector ATPase	moderately similar to ( 221) AT1G19910 | Symbols: AVA-P2, AVA-2PE, ATVHA-C2 | AVA-P2; ATPase/ proton-transporting ATPase, rotational mechanism | chr1:6913317-6914322 FORWARDmoderately similar to ( 224) VATL_AVESA Vacuolar ATP synthase 16 kDa proteolipid subunit (EC 3.6.3.14) - Avena sativa (Oat)moderately similar to ( 228) loc_os05g01560 12005.m083595 protein vacuolar ATP synthase 16 kDa proteoli…
GRMZM2G018197	GRMZM2G018197_T01	110.53	227.45	275.688	29.2.1.2.2.141	protein.synthesis.ribosomal protein.eukaryotic.60S subunit.L4/L1	highly similar to ( 546) AT3G09630 | Symbols: | 60S ribosomal protein L4/L1 (RPL4A) | chr3:2953813-2955444 FORWARDhighly similar to ( 638) loc_os07g08330 12007.m05289 protein 60S ribosomal protein L4, putative, expressed seq=cds; coord=2:233433323..233435947:-1; parent_gene=GRMZM2G018197
AC217358.3	AC217358.3_FGT005	137.059	177.012	274.902	9.1.1	mitochondrial electron transport / ATP synthesis.NADH-DH.complex I	moderately similar to ( 402) AT4G28510 | Symbols: ATPHB1 | ATPHB1 (PROHIBITIN 1) | chr4:14084970-14086372 REVERSEmoderately similar to ( 436) loc_os03g62490 12003.m11125 protein mitochondrial prohibitin complex protein 2, putative, expressed seq=cds; coord=1:296891350..296893628:-1; parent_gene=AC217358.3_FG005
GRMZM2G469673	GRMZM2G469673_T01	90.3442	59.3429	272.393	27.3.36	RNA.regulation of transcription.Argonaute	very weakly similar to (90.1) loc_os01g16870 12001.m150417 protein argonaute-like protein, putative, expressed seq=cds; coord=3:43657459..43657992:-1; parent_gene=GRMZM2G469673
GRMZM2G076544	GRMZM2G076544_T01	143.399	155.54	272.291	31.3.1	cell.cycle.peptidylprolyl isomerase	moderately similar to ( 291) AT5G13120 | Symbols: | peptidyl-prolyl cis-trans isomerase cyclophilin-type family protein | chr5:4162714-4164720 REVERSEmoderately similar to ( 224) CYPB_VICFA Peptidyl-prolyl cis-trans isomerase, chloroplast precursor (EC 5.2.1.8) (PPIase) (Rotamase) (Cyclophilin) (Cyclosporin A-binding protein) (CYP B) - Vicia faba (Broad bean)moderately similar to ( 367) loc_os05g…
GRMZM2G153984	GRMZM2G153984_T01	179.81	120.566	271.472	7.1.3	OPP.oxidative PP.6-phosphogluconate dehydrogenase	moderately similar to ( 416) AT3G25530 | Symbols: GHBDH, ATGHBDH, GLYR1, GR1 | GLYR1 (GLYOXYLATE REDUCTASE 1); 3-hydroxybutyrate dehydrogenase/ phosphogluconate dehydrogenase (decarboxylating) | chr3:9271949-9273514 REVERSEmoderately similar to ( 497) loc_os02g35500 12002.m08638 protein 2-hydroxy-3-oxopropionate reductase, putative, expressed seq=cds; coord=4:120394113..120399917:1; parent_gene=G…
GRMZM2G168762	GRMZM2G168762_T01	145.326	148.514	270.743	9.9	mitochondrial electron transport / ATP synthesis.F1-ATPase	moderately similar to ( 263) AT2G21870 | Symbols: | unknown protein | chr2:9320456-9322618 REVERSEmoderately similar to ( 366) loc_os02g03860 12002.m05735 protein mitochondrial ATP synthase precursor, putative, expressed seq=cds; coord=5:74616842..74620998:-1; parent_gene=GRMZM2G168762
GRMZM2G018589	GRMZM2G018589_T01	4.83383	15.0453	270.093	27.3.24	RNA.regulation of transcription.MADS box transcription factor family	moderately similar to ( 255) AT4G18960 | Symbols: AG | AG (AGAMOUS); DNA binding / transcription factor | chr4:10383917-10388272 FORWARDmoderately similar to ( 310) MAD21_ORYSA MADS-box transcription factor 21 (OsMADS21) (RMADS207) - Oryza sativa (Rice)moderately similar to ( 310) loc_os01g66290 12001.m42780 protein MADS-box transcritpion factor 21, putative, expressed seq=cds; coord=3:170364983.…
GRMZM2G130440	GRMZM2G130440_T02	182.063	71.4159	269.894	5.1	fermentation.LDH	highly similar to ( 769) AT1G54100 | Symbols: ALDH7B4 | ALDH7B4 (Aldehyde Dehydrogenase 7B4); 3-chloroallyl aldehyde dehydrogenase/ oxidoreductase | chr1:20195435-20198853 REVERSEhighly similar to ( 785) AL7A1_MALDO Aldehyde dehydrogenase family 7 member A1 (EC 1.2.1.3) (Antiquitin-1) (Matured fruit 60 kDa protein) (MF-60) - Malus domestica (Apple) (Malus sylvestris)highly similar to ( 902) loc_o…
GRMZM5G839757	GRMZM5G839757_T01	163.049	83.5226	269.658	31.4	cell.vesicle transport	weakly similar to ( 154) AT4G12780 | Symbols: | heat shock protein binding | chr4:7512200-7516655 FORWARDmoderately similar to ( 292) loc_os12g36180 12012.m07408 protein auxilin-like protein, putative, expressed seq=cds; coord=3:131011774..131016661:1; parent_gene=GRMZM5G839757
GRMZM2G701689	GRMZM2G701689_T01	117.713	113.576	269.55	27.3.17	RNA.regulation of transcription.CPP(Zn),CPP1-related transcription factor family	moderately similar to ( 286) AT3G22780 | Symbols: TSO1, ATTSO1 | TSO1 (CHINESE FOR UGLY); transcription factor | chr3:8048927-8052058 FORWARDhighly similar to ( 907) loc_os12g41230 12012.m073879 protein TSO1, putative, expressed seq=cds; coord=3:119980675..119995591:-1; parent_gene=GRMZM2G701689
GRMZM2G119675	GRMZM2G119675_T01	232.091	222.046	269.295	9.9	mitochondrial electron transport / ATP synthesis.F1-ATPase	very weakly similar to (99.8) AT5G59613 | Symbols: | unknown protein | chr5:24016162-24016500 REVERSEweakly similar to ( 105) loc_os03g40920 12003.m09163 protein expressed protein seq=cds; coord=2:213386026..213389632:1; parent_gene=GRMZM2G119675
GRMZM2G023232	GRMZM2G023232_T01	167.331	190.198	268.723	20.2.1	stress.abiotic.heat	nearly identical (1103) AT1G79930 | Symbols: HSP91 | HSP91; ATP binding | chr1:30063924-30067067 REVERSEmoderately similar to ( 282) HSP7C_PETHY Heat shock cognate 70 kDa protein - Petunia hybrida (Petunia)nearly identical (1246) loc_os01g08560 12001.m150497 protein heat shock 70 kDa protein 4, putative, expressed seq=cds; coord=6:130343970..130350095:1; parent_gene=GRMZM2G023232
GRMZM2G001930	GRMZM2G001930_T01	87.6539	116.612	264.999	27.3.6	RNA.regulation of transcription.bHLH,Basic Helix-Loop-Helix family	moderately similar to ( 412) AT1G32640 | Symbols: ATMYC2, RD22BP1, JAI1, JIN1, MYC2, ZBF1 | MYC2; DNA binding / transcription activator/ transcription factor | chr1:11799042-11800913 REVERSEhighly similar to ( 842) loc_os10g42430 12010.m06996 protein transcription factor MYC7E, putative, expressed seq=cds; coord=1:98354261..98357077:-1; parent_gene=GRMZM2G001930
GRMZM2G061950	GRMZM2G061950_T01	777.996	378.085	263.305	31.1	cell.organisation	moderately similar to ( 385) AT5G65020 | Symbols: ANNAT2 | ANNAT2 (Annexin Arabidopsis 2); calcium ion binding / calcium-dependent phospholipid binding | chr5:25974366-25975554 FORWARDmoderately similar to ( 343) ANX4_FRAAN Annexin-like protein RJ4 - Fragaria ananassa (Strawberry)highly similar to ( 566) loc_os02g51750 12002.m10206 protein annexin-like protein RJ4, putative, expressed seq=cds; co…
GRMZM2G702426	GRMZM2G702426_T01	149.006	195.317	263.099	29.2.1.2.2.17	protein.synthesis.ribosomal protein.eukaryotic.60S subunit.L17	moderately similar to ( 292) AT1G67430 | Symbols: | 60S ribosomal protein L17 (RPL17B) | chr1:25262209-25263627 FORWARDmoderately similar to ( 345) RL17_MAIZE 60S ribosomal protein L17 - Zea mays (Maize)moderately similar to ( 318) loc_os09g08430 12009.m04110 protein 60S ribosomal protein L17, putative, expressed seq=cds; coord=4:44061937..44064386:-1; parent_gene=GRMZM2G702426
GRMZM2G140116	GRMZM2G140116_T01	169.261	206.013	262.11	29.2.1.2.2.14	protein.synthesis.ribosomal protein.eukaryotic.60S subunit.L14	moderately similar to ( 221) AT4G27090 | Symbols: | 60S ribosomal protein L14 (RPL14B) | chr4:13594104-13595187 REVERSEmoderately similar to ( 214) RL14_PEA Probable 60 ribosomal protein L14 (Hydroxyproline-rich glycoprotein HRGP1) - Pisum sativum (Garden pea)moderately similar to ( 252) loc_os02g40880 12002.m100284 protein 60 ribosomal protein L14, putative, expressed seq=cds; coord=2:197230836.…
AC203985.4	AC203985.4_FGT005	101.08	99.4631	261.66	29.6.1	protein.folding.prefoldin and trigger factor	weakly similar to ( 184) AT3G22480 | Symbols: PDF2 | prefoldin-related KE2 family protein | chr3:7969080-7969526 FORWARDmoderately similar to ( 258) loc_os11g36050 12011.m07458 protein prefoldin subunit 2, putative, expressed seq=cds; coord=10:79370667..79371107:-1; parent_gene=AC203985.4_FG005
GRMZM2G129777	GRMZM2G129777_T01	168.86	183.449	261.648	27.3.3	RNA.regulation of transcription.AP2/EREBP, APETALA2/Ethylene-responsive element binding protein family	weakly similar to ( 122) loc_os01g04020 12001.m42595 protein pathogenesis-related genes transcriptional activator PTI6, putative, expressed seq=cds; coord=3:22387754..22389768:-1; parent_gene=GRMZM2G129777
GRMZM5G895799	GRMZM5G895799_T01	108.1	4.13827	260.396	35.2	not assigned.unknown	seq=cds; coord=6:24324381..24325277:-1; parent_gene=GRMZM5G895799
GRMZM2G106133	GRMZM2G106133_T02	79.5339	64.2221	259.778	28.1	DNA.synthesis/chromatin structure	very weakly similar to (86.7) AT1G14900 | Symbols: HMGA | HMGA (HIGH MOBILITY GROUP A); DNA binding | chr1:5138665-5139353 REVERSEvery weakly similar to (98.6) HMGYA_SOYBN HMG-Y-related protein A (SB16A protein) - Glycine max (Soybean)weakly similar to ( 146) loc_os08g33190 12008.m07310 protein linker histone H1 and H5 family protein, expressed seq=cds; coord=1:215329050..215330533:1; parent_gene…
GRMZM2G037189	GRMZM2G037189_T01	1020.32	767.245	259.255	35.2	not assigned.unknown	very weakly similar to (90.1) loc_os07g46670 12007.m079771 protein early response to dehydration 15-like protein, putative, expressed seq=cds; coord=7:171536795..171538041:-1; parent_gene=GRMZM2G037189
GRMZM2G112912	GRMZM2G112912_T01	237.171	237.858	258.916	28.1.3	DNA.synthesis/chromatin structure.histone	weakly similar to ( 152) AT5G59910 | Symbols: HTB4 | HTB4; DNA binding | chr5:24127206-24127658 FORWARDweakly similar to ( 154) H2B5_MAIZE Histone H2B.5 (H2B) - Zea mays (Maize)weakly similar to ( 154) loc_os08g38300 12008.m26724 protein histone H2B.2, putative, expressed seq=cds; coord=8:169053463..169054438:1; parent_gene=GRMZM2G112912
GRMZM2G102075	GRMZM2G102075_T01	159.541	222.615	258.513	29.2.1.2.1.15	protein.synthesis.ribosomal protein.eukaryotic.40S subunit.S15	moderately similar to ( 269) AT5G09510 | Symbols: | 40S ribosomal protein S15 (RPS15D) | chr5:2955698-2956353 REVERSEmoderately similar to ( 295) RS15_ORYSA 40S ribosomal protein S15 - Oryza sativa (Rice)moderately similar to ( 295) loc_os07g08660 12007.m05322 protein 40S ribosomal protein S15, putative, expressed seq=cds; coord=7:11335166..11337275:1; parent_gene=GRMZM2G102075
GRMZM2G181359	GRMZM2G181359_T01	146.635	148.521	258.252	29.5.11.20	protein.degradation.ubiquitin.proteasom	highly similar to ( 832) AT1G53750 | Symbols: RPT1A | RPT1A (REGULATORY PARTICLE TRIPLE-A 1A); ATPase | chr1:20065921-20068324 REVERSEhighly similar to ( 857) PRS7_ORYSA 26S protease regulatory subunit 7 (26S proteasome subunit 7) (26S proteasome AAA-ATPase subunit RPT1) (Regulatory particle triple-A ATPase subunit 1) - Oryza sativa (Rice)highly similar to ( 857) loc_os06g09290 12006.m05648 prote…
GRMZM2G023418	GRMZM2G023418_T01	206.474	129.523	255.263	29.2.3	protein.synthesis.initiation	highly similar to ( 962) AT1G76810 | Symbols: | eukaryotic translation initiation factor 2 family protein / eIF-2 family protein | chr1:28831366-28836310 REVERSEweakly similar to ( 108) IF2C_PHAVU Translation initiation factor IF-2, chloroplast precursor (PvIF2cp) - Phaseolus vulgaris (Kidney bean) (French bean)nearly identical (1181) loc_os05g51500 12005.m09213 protein eukaryotic translation ini…
GRMZM2G044963	GRMZM2G044963_T01	152.299	256.038	254.38	30.3	signalling.calcium	moderately similar to ( 296) AT3G43810 | Symbols: CAM7 | CAM7 (CALMODULIN 7); calcium ion binding | chr3:15664619-15666355 REVERSEmoderately similar to ( 296) CALM_HORVU Calmodulin (CaM) - Hordeum vulgare (Barley)moderately similar to ( 298) loc_os07g48780 12007.m29366 protein calmodulin, putative, expressed seq=cds; coord=8:3572973..3576881:1; parent_gene=GRMZM2G044963
GRMZM2G157019	GRMZM2G157019_T01	76.8849	65.3481	253.778	28.1	DNA.synthesis/chromatin structure	moderately similar to ( 283) AT1G18800 | Symbols: NRP2 | NRP2 (NAP1-RELATED PROTEIN 2); DNA binding / chromatin binding / histone binding | chr1:6481466-6483463 REVERSEmoderately similar to ( 355) loc_os02g36710 12002.m08758 protein protein SET, putative, expressed seq=cds; coord=4:125089612..125098586:-1; parent_gene=GRMZM2G157019
GRMZM2G037185	GRMZM2G037185_T01	188.259	113.918	253.148	29.5.11	protein.degradation.ubiquitin	moderately similar to ( 410) AT2G21270 | Symbols: | ubiquitin fusion degradation UFD1 family protein | chr2:9107841-9110012 FORWARDhighly similar to ( 521) loc_os02g08480 12002.m06194 protein ubiquitin fusion degradation protein 1, putative, expressed seq=cds; coord=4:235163242..235166429:1; parent_gene=GRMZM2G037185
GRMZM2G042118	GRMZM2G042118_T01	156.573	138.329	253.023	27.4	RNA.RNA binding	weakly similar to ( 144) AT4G13850 | Symbols: ATGRP2 | GR-RBP2 (GLYCINE-RICH RNA-BINDING PROTEIN 2); ATP binding / RNA binding / double-stranded DNA binding / single-stranded DNA binding | chr4:8021314-8022065 FORWARDvery weakly similar to (99.8) ROC2_NICSY 29 kDa ribonucleoprotein B, chloroplast precursor (CP29B) - Nicotiana sylvestris (Wood tobacco)weakly similar to ( 179) loc_os01g68790 12001.…
GRMZM2G090657	GRMZM2G090657_T01	57.1888	3.45361	251.913	35.2	not assigned.unknown	seq=cds; coord=1:157961026..157961872:1; parent_gene=GRMZM2G090657
GRMZM2G156068	GRMZM2G156068_T01	189.877	176.437	249.474	9.9	mitochondrial electron transport / ATP synthesis.F1-ATPase	weakly similar to ( 192) AT5G13450 | Symbols: | ATP synthase delta chain, mitochondrial, putative / H(+)-transporting two-sector ATPase, delta (OSCP) subunit, putative | chr5:4310558-4311941 REVERSEmoderately similar to ( 222) ATPO_IPOBA ATP synthase delta chain, mitochondrial precursor (EC 3.6.3.14) (Oligomycin sensitivity conferral protein) (OSCP) - Ipomoea batatas (Sweet potato) (Batate)modera…
GRMZM5G805526	GRMZM5G805526_T01	156.022	235.677	249.294	29.2.1.2.1.30	protein.synthesis.ribosomal protein.eukaryotic.40S subunit.S30	weakly similar to ( 102) AT5G56670 | Symbols: | 40S ribosomal protein S30 (RPS30C) | chr5:22935413-22935981 REVERSEweakly similar to ( 105) loc_os06g07580 12006.m05481 protein expressed protein seq=cds; coord=6:122709582..122710316:1; parent_gene=GRMZM5G805526
GRMZM2G089736	GRMZM2G089736_T01	319.187	438.351	248.945	35.2	not assigned.unknown	weakly similar to ( 114) AT1G74950 | Symbols: JAZ2, TIFY10B | TIFY10B | chr1:28148919-28150258 REVERSEmoderately similar to ( 287) loc_os07g42370 12007.m29261 protein pnFL-2, putative, expressed seq=cds; coord=7:165456774..165459185:1; parent_gene=GRMZM2G089736
GRMZM2G105019	GRMZM2G105019_T01	119.88	144.892	247.792	29.4	protein.postranslational modification	moderately similar to ( 408) AT4G23570 | Symbols: SGT1A | SGT1A; protein binding | chr4:12300015-12302493 FORWARDhighly similar to ( 584) loc_os01g43540 12001.m10616 protein suppressor of G2 allele of SKP1, putative, expressed seq=cds; coord=3:217464401..217471380:-1; parent_gene=GRMZM2G105019
GRMZM5G886109	GRMZM5G886109_T01	180.21	164.3	247.651	35.2	not assigned.unknown	seq=cds; coord=8:116865773..116866541:-1; parent_gene=GRMZM5G886109
GRMZM2G012690	GRMZM2G012690_T01	133.083	57.2962	247.209	29.5.11	protein.degradation.ubiquitin	moderately similar to ( 439) AT1G04850 | Symbols: | ubiquitin-associated (UBA)/TS-N domain-containing protein | chr1:1365311-1368706 REVERSEhighly similar to ( 523) loc_os02g30180 12002.m100040 protein PUG domain fused to an UBA domain, putative, expressed seq=cds; coord=5:163209220..163228678:1; parent_gene=GRMZM2G012690
GRMZM2G078876	GRMZM2G078876_T01	144.764	878.127	246.194	35.2	not assigned.unknown	very weakly similar to (86.3) loc_os03g26820 12003.m08014 protein xylogen protein 1, putative, expressed seq=cds; coord=1:66023613..66026784:-1; parent_gene=GRMZM2G078876
AC216067.3	AC216067.3_FGT002	246.154	500.78	245.626	34.1.1	transport.p- and v-ATPases.H+-transporting two-sector ATPase	moderately similar to ( 222) AT1G19910 | Symbols: AVA-P2, AVA-2PE, ATVHA-C2 | AVA-P2; ATPase/ proton-transporting ATPase, rotational mechanism | chr1:6913317-6914322 FORWARDmoderately similar to ( 229) VATL_ORYSA Vacuolar ATP synthase 16 kDa proteolipid subunit (EC 3.6.3.14) - Oryza sativa (Rice)moderately similar to ( 229) loc_os11g06890 12011.m28741 protein vacuolar ATP synthase 16 kDa proteoli…
GRMZM2G125516	GRMZM2G125516_T01	8.73118	41.0378	245.419	29.5	protein.degradation	highly similar to ( 647) AT1G55360 | Symbols: | unknown protein | chr1:20666526-20668502 REVERSEhighly similar to ( 770) loc_os07g10530 12007.m05508 protein carboxyl-terminal peptidase, putative, expressed seq=cds; coord=7:17518655..17522588:1; parent_gene=GRMZM2G125516
GRMZM5G855672	GRMZM5G855672_T02	93.7742	133.191	244.667	21.2.1	redox.ascorbate and glutathione.ascorbate	moderately similar to ( 295) AT1G75270 | Symbols: DHAR2 | DHAR2 (DEHYDROASCORBATE REDUCTASE 2); glutathione binding / glutathione dehydrogenase (ascorbate) | chr1:28250255-28251237 REVERSEmoderately similar to ( 373) loc_os05g02530 12005.m04789 protein chloride intracellular channel 6, putative, expressed seq=cds; coord=8:133171791..133174888:1; parent_gene=GRMZM5G855672
GRMZM2G011483	GRMZM2G011483_T01	55.7183	59.1566	244.262	35.2	not assigned.unknown	highly similar to ( 797) AT5G26850 | Symbols: | INVOLVED IN: biological_process unknown; LOCATED IN: chloroplast; EXPRESSED IN: 23 plant structures; EXPRESSED DURING: 13 growth stages; BEST Arabidopsis thaliana protein match is: cyclin-related (TAIR:AT2G41830.1); Has 199 Blast hits to 197 proteins in 66 species: Archae - 0; Bacteria - 0; Metazoa - 113; Fungi - 19; Plants - 59; Viruses - 0; Other …
GRMZM2G327564	GRMZM2G327564_T01	192.299	353.816	244.088	29.2.1.2.2.26	protein.synthesis.ribosomal protein.eukaryotic.60S subunit.L26	weakly similar to ( 182) AT3G49910 | Symbols: | 60S ribosomal protein L26 (RPL26A) | chr3:18504311-18504751 FORWARDweakly similar to ( 166) RL26_BRARA 60S ribosomal protein L26 - Brassica rapa (Turnip)moderately similar to ( 208) loc_os12g05430 12012.m04536 protein 60S ribosomal protein L26-1, putative, expressed seq=cds; coord=3:19669523..19670484:-1; parent_gene=GRMZM2G327564
GRMZM2G084429	GRMZM2G084429_T01	127.391	146.378	242.048	35.2	not assigned.unknown	weakly similar to ( 188) AT4G22000 | Symbols: | unknown protein | chr4:11659810-11660202 REVERSEmoderately similar to ( 228) loc_os05g02410 12005.m04777 protein expressed protein seq=cds; coord=8:133435795..133439176:-1; parent_gene=GRMZM2G084429
GRMZM2G030731	GRMZM2G030731_T01	243.466	390.38	241.9	29.2.1.2.2.527	protein.synthesis.ribosomal protein.eukaryotic.60S subunit.L27A	moderately similar to ( 255) AT1G70600 | Symbols: | structural constituent of ribosome | chr1:26621168-26621608 REVERSEmoderately similar to ( 280) loc_os03g29460 12003.m08219 protein 60S ribosomal protein L27a-3, putative, expressed seq=cds; coord=7:165243551..165244574:-1; parent_gene=GRMZM2G030731
GRMZM2G589579	GRMZM2G589579_T01	250.596	128.268	241.019	27.3.36	RNA.regulation of transcription.Argonaute	nearly identical (1214) AT2G27040 | Symbols: AGO4, OCP11 | AGO4 (ARGONAUTE 4); nucleic acid binding | chr2:11536795-11541503 REVERSEnearly identical (1472) loc_os01g16870 12001.m150417 protein argonaute-like protein, putative, expressed seq=cds; coord=8:2511663..2519008:1; parent_gene=GRMZM2G589579
GRMZM2G037177	GRMZM2G037177_T01	157.093	189.514	240.818	9.1.1.5	mitochondrial electron transport / ATP synthesis.NADH-DH.complex I.carbonic anhydrase	moderately similar to ( 377) AT1G47260 | Symbols: APFI, GAMMA CA2 | GAMMA CA2 (GAMMA CARBONIC ANHYDRASE 2); carbonate dehydratase | chr1:17321384-17323347 REVERSEmoderately similar to ( 447) loc_os12g07220 12012.m04711 protein protein yrdA, putative, expressed seq=cds; coord=7:169836954..169839970:-1; parent_gene=GRMZM2G037177
GRMZM2G078691	GRMZM2G078691_T01	87.84	164.827	239.622	27.3.16	RNA.regulation of transcription.CCAAT box binding factor family, HAP5	weakly similar to ( 171) AT1G56170 | Symbols: HAP5B, ATHAP5B, NF-YC2 | NF-YC2 (NUCLEAR FACTOR Y, SUBUNIT C2); DNA binding / transcription activator/ transcription factor | chr1:21025118-21025717 FORWARDmoderately similar to ( 210) loc_os09g30310 12009.m06182 protein nuclear transcription factor Y subunit C-2, putative, expressed seq=cds; coord=7:131185760..131186899:1; parent_gene=GRMZM2G078691
GRMZM2G014826	GRMZM2G014826_T01	361.332	860.592	239.591	33.99	development.unspecified	moderately similar to ( 222) AT2G19580 | Symbols: TET2 | TET2 (TETRASPANIN2) | chr2:8472393-8475021 REVERSEmoderately similar to ( 375) loc_os02g12750 12002.m06522 protein senescence-associated protein 5, putative, expressed seq=cds; coord=5:155525263..155529218:-1; parent_gene=GRMZM2G014826
GRMZM5G874896	GRMZM5G874896_T01	54.0306	9.0956	239.155	35.2	not assigned.unknown	seq=cds; coord=2:130359763..130361194:-1; parent_gene=GRMZM5G874896
GRMZM2G031496	GRMZM2G031496_T01	204.18	152.519	238.443	29.8	protein.assembly and cofactor ligation	highly similar to ( 533) AT5G50960 | Symbols: NBP35 | NBP35 (NUCLEOTIDE BINDING PROTEIN 35); iron-sulfur cluster binding / nucleotide binding / protein homodimerization | chr5:20734267-20735824 FORWARDhighly similar to ( 615) loc_os02g38900 12002.m08978 protein nucleotide-binding protein 1, putative, expressed seq=cds; coord=5:181396172..181399390:-1; parent_gene=GRMZM2G031496
GRMZM2G347056	GRMZM2G347056_T01	145.057	136.943	236.959	25	C1-metabolism	highly similar to ( 986) AT2G44160 | Symbols: MTHFR2 | MTHFR2 (METHYLENETETRAHYDROFOLATE REDUCTASE 2); methylenetetrahydrofolate reductase (NADPH) | chr2:18262301-18265185 FORWARDnearly identical (1225) MTHR1_MAIZE Methylenetetrahydrofolate reductase 1 (EC 1.5.1.20) (ZmMTHFR1) - Zea mays (Maize)nearly identical (1134) loc_os03g60090 12003.m35475 protein methylenetetrahydrofolate reductase, putati…
GRMZM5G860498	GRMZM5G860498_T01	95.4507	61.1082	235.981	35.2	not assigned.unknown	seq=cds; coord=1:233717434..233719729:-1; parent_gene=GRMZM5G860498
GRMZM2G153206	GRMZM2G153206_T01	761.367	1487.79	235.784	30.8	signalling.misc	weakly similar to ( 102) AT4G15800 | Symbols: RALFL33 | RALFL33 (ralf-like 33); signal transducer | chr4:8984915-8985265 FORWARDweakly similar to ( 120) loc_os12g35670 12012.m07360 protein RALF precursor, putative, expressed seq=cds; coord=10:24577716..24578648:1; parent_gene=GRMZM2G153206
GRMZM2G091578	GRMZM2G091578_T01	191.79	1573.94	235.461	29.5.1	protein.degradation.subtilases	highly similar to ( 911) AT5G67360 | Symbols: ARA12 | ARA12; serine-type endopeptidase | chr5:26872192-26874465 REVERSEnearly identical (1226) loc_os03g55350 12003.m10450 protein subtilisin-like protease precursor, putative, expressed seq=cds; coord=1:279185068..279187876:-1; parent_gene=GRMZM2G091578
AC198481.3	AC198481.3_FGT004	118.528	76.8691	235.028	30.4	signalling.phosphinositides	nearly identical (1316) AT2G17930 | Symbols: | binding / inositol or phosphatidylinositol kinase/ phosphotransferase, alcohol group as acceptor | chr2:7784455-7802230 REVERSEnearly identical (1647) loc_os07g45064 12007.m66697 protein ATM-like protein, putative, expressed seq=cds; coord=7:170099729..170103818:1; parent_gene=AC198481.3_FG004
GRMZM2G329144	GRMZM2G329144_T01	248.185	252.317	233.669	21.2.2	redox.ascorbate and glutathione.glutathione	moderately similar to ( 270) AT2G48150 | Symbols: ATGPX4 | ATGPX4 (GLUTATHIONE PEROXIDASE 4); glutathione peroxidase | chr2:19688109-19689099 REVERSEmoderately similar to ( 231) GPX4_CITSI Probable phospholipid hydroperoxide glutathione peroxidase (EC 1.11.1.12) (PHGPx) (Salt-associated protein) - Citrus sinensis (Sweet orange)moderately similar to ( 315) loc_os03g24380 12003.m07784 protein gluta…
GRMZM2G003897	GRMZM2G003897_T01	164.867	210.235	233.509	27.4	RNA.RNA binding	weakly similar to ( 143) AT5G54580 | Symbols: | RNA recognition motif (RRM)-containing protein | chr5:22171332-22172656 FORWARDmoderately similar to ( 207) loc_os08g04440 12008.m26808 protein nucleolin, putative, expressed seq=cds; coord=10:83447249..83454536:1; parent_gene=GRMZM2G003897
GRMZM2G385945	GRMZM2G385945_T01	214.222	211.561	232.364	27.3.11	RNA.regulation of transcription.C2H2 zinc finger family	weakly similar to ( 146) AT3G02790 | Symbols: | zinc finger (C2H2 type) family protein | chr3:604926-605243 FORWARDweakly similar to ( 182) loc_os06g49490 12006.m09473 protein expressed protein seq=cds; coord=5:59271324..59272165:1; parent_gene=GRMZM2G385945
GRMZM2G104632	GRMZM2G104632_T01	174.669	217.88	231.579	4.1.8	glycolysis.cytosolic branch.glyceraldehyde 3-phosphate dehydrogenase (GAP-DH)	highly similar to ( 597) AT1G79530 | Symbols: GAPCP-1 | GAPCP-1 (GLYCERALDEHYDE-3-PHOSPHATE DEHYDROGENASE OF PLASTID 1); NAD or NADH binding / binding / catalytic/ glyceraldehyde-3-phosphate dehydrogenase (phosphorylating)/ glyceraldehyde-3-phosphate dehydrogenase | chr1:29916232-29919088 REVERSEmoderately similar to ( 483) G3PC_GINBI Glyceraldehyde-3-phosphate dehydrogenase, cytosolic (EC 1.2.1.…
GRMZM5G832740	GRMZM5G832740_T01	123.253	99.951	230.887	35.2	not assigned.unknown	moderately similar to ( 204) AT2G40110 | Symbols: | yippee family protein | chr2:16748159-16749226 FORWARDmoderately similar to ( 209) YIPL_SOLTU Protein yippee-like - Solanum tuberosum (Potato)moderately similar to ( 244) loc_os03g49150 12003.m101452 protein protein yippee-like, putative, expressed seq=cds; coord=5:12363995..12366968:1; parent_gene=GRMZM5G832740
GRMZM2G143008	GRMZM2G143008_T01	79.4279	84.9269	230.102	13.1.4.1	amino acid metabolism.synthesis.branched chain group.common	highly similar to ( 875) AT3G48560 | Symbols: CSR1, ALS, AHAS, TZP5, IMR1 | CSR1 (CHLORSULFURON/IMIDAZOLINONE RESISTANT 1); acetolactate synthase/ pyruvate decarboxylase | chr3:18001530-18003542 REVERSEnearly identical (1144) ILV1_MAIZE Acetolactate synthase 1, chloroplast precursor (EC 2.2.1.6) (Acetohydroxy-acid synthase 1) - Zea mays (Maize)nearly identical (1077) loc_os02g30630 12002.m100215 …
GRMZM2G170934	GRMZM2G170934_T01	61.0177	38.4448	229.699	10.5.4	cell wall.cell wall proteins.HRGP	moderately similar to ( 308) AT3G22440 | Symbols: | hydroxyproline-rich glycoprotein family protein | chr3:7959854-7961886 FORWARDhighly similar to ( 539) loc_os07g07680 12007.m29080 protein hydroxyproline-rich glycoprotein, putative, expressed seq=cds; coord=2:233672747..233676842:1; parent_gene=GRMZM2G170934
GRMZM2G073725	GRMZM2G073725_T01	805.749	1832.08	229.21	10.5.5	cell wall.cell wall proteins.RGP	highly similar to ( 656) AT5G15650 | Symbols: RGP2, ATRGP2 | RGP2 (REVERSIBLY GLYCOSYLATED POLYPEPTIDE 2); transferase, transferring hexosyl groups | chr5:5092203-5094093 FORWARDhighly similar to ( 737) UPTG_MAIZE Alpha-1,4-glucan-protein synthase [UDP-forming] (EC 2.4.1.112) (UDP-glucose:protein transglucosylase) (UPTG) (Amylogenin) (Golgi-associated protein se-wap41) - Zea mays (Maize)highly si…
GRMZM2G002616	GRMZM2G002616_T01	125.901	144.235	227.805	29.2.3	protein.synthesis.initiation	moderately similar to ( 316) AT4G18040 | Symbols: EIF4E, CUM1, AT.EIF4E1 | EIF4E (EUKARYOTIC TRANSLATION INITATION FACTOR 4E); RNA binding / RNA cap binding / protein binding / translation initiation factor | chr4:10016724-10018151 REVERSEmoderately similar to ( 464) IF4E1_MAIZE Eukaryotic translation initiation factor 4E-1 (eIF4E-1) (eIF-4E-1) (mRNA cap-binding protein) (eIF-4F 25 kDa subunit) (…
GRMZM2G130382	GRMZM2G130382_T01	154.999	211.768	226.227	27.3.24	RNA.regulation of transcription.MADS box transcription factor family	very weakly similar to (94.4) AT3G57230 | Symbols: AGL16 | AGL16 (AGAMOUS-LIKE 16); transcription factor | chr3:21177710-21180671 FORWARDweakly similar to ( 125) M17_MAIZE MADS-box protein ZMM17 - Zea mays (Maize)weakly similar to ( 122) loc_os02g07430 12002.m06090 protein MADS-box transcription factor 29, putative, expressed seq=cds; coord=5:85077134..85077777:-1; parent_gene=GRMZM2G130382
GRMZM2G020801	GRMZM2G020801_T01	190.088	146.071	226.06	8.1.3	TCA / org. transformation.TCA.aconitase	nearly identical (1422) AT2G05710 | Symbols: | aconitate hydratase, cytoplasmic, putative / citrate hydro-lyase/aconitase, putative | chr2:2141591-2146350 FORWARDnearly identical (1497) ACOC_ORYSA Putative aconitate hydratase, cytoplasmic (EC 4.2.1.3) (Citrate hydro-lyase) (Aconitase) - Oryza sativa (Rice)nearly identical (1497) loc_os08g09200 12008.m05055 protein aconitate hydratase, cytoplasmic…
GRMZM2G469111	GRMZM2G469111_T01	177.876	359.988	225.92	35.2	not assigned.unknown	highly similar to ( 934) AT5G35160 | Symbols: | LOCATED IN: integral to membrane, Golgi apparatus; EXPRESSED IN: 24 plant structures; EXPRESSED DURING: 13 growth stages; CONTAINS InterPro DOMAIN/s: Nonaspanin (TM9SF) (InterPro:IPR004240); BEST Arabidopsis thaliana protein match is: unknown protein (TAIR:AT4G12650.1); Has 1053 Blast hits to 1004 proteins in 163 species: Archae - 0; Bacteria - 0; M…
GRMZM2G157389	GRMZM2G157389_T01	75.2709	10.0179	225.559	35.2	not assigned.unknown	seq=cds; coord=5:15598537..15599123:-1; parent_gene=GRMZM2G157389
GRMZM2G467339	GRMZM2G467339_T01	86.6083	66.0454	225.281	35.2	not assigned.unknown	weakly similar to ( 122) AT1G05950 | Symbols: | unknown protein | chr1:1804573-1807471 REVERSEmoderately similar to ( 272) loc_os09g33940 12009.m060041 protein expressed protein seq=cds; coord=7:139131469..139136277:1; parent_gene=GRMZM2G467339
GRMZM2G407249	GRMZM2G407249_T01	159.201	304.9	224.347	29.3.1	protein.targeting.nucleus	weakly similar to ( 181) AT1G27970 | Symbols: NTF2B | NTF2B (NUCLEAR TRANSPORT FACTOR 2B); Ran GTPase binding / protein transporter | chr1:9746921-9748306 FORWARDmoderately similar to ( 211) NTF2_ORYSA Nuclear transport factor 2 (NTF-2) - Oryza sativa (Rice)moderately similar to ( 211) loc_os08g42000 12008.m08178 protein nuclear transport factor 2, putative, expressed seq=cds; coord=1:194491211..…
GRMZM2G140577	GRMZM2G140577_T01	52.0294	37.3187	224.13	27.3.69	RNA.regulation of transcription.SET-domain transcriptional regulator family	highly similar to ( 536) AT5G04940 | Symbols: SUVH1 | SUVH1 (SU(VAR)3-9 HOMOLOG 1); histone methyltransferase | chr5:1454616-1456628 REVERSEnearly identical (1119) loc_os05g41172 12005.m083768 protein histone-lysine N-methyltransferase, H3 lysine-9 specific SUVH1, putative, expressed seq=cds; coord=8:119829269..119832857:-1; parent_gene=GRMZM2G140577
GRMZM2G129034	GRMZM2G129034_T01	76.6451	96.4824	222.994	27.3.24	RNA.regulation of transcription.MADS box transcription factor family	moderately similar to ( 274) AT1G24260 | Symbols: SEP3, AGL9 | SEP3 (SEPALLATA3); DNA binding / protein binding / transcription factor | chr1:8593790-8595862 REVERSEmoderately similar to ( 434) MADS8_ORYSA MADS-box transcription factor 8 (OsMADS8) (MADS-box protein 24) (OsMADS24) - Oryza sativa (Rice)moderately similar to ( 434) loc_os09g32948 12009.m06382 protein MADS-box transcription factor 8,…
GRMZM2G129354	GRMZM2G129354_T01	254.663	157.892	222.781	27.3.99	RNA.regulation of transcription.unclassified	moderately similar to ( 367) AT5G54310 | Symbols: AGD5 | AGD5 (ARF-GAP domain 5); ARF GTPase activator/ DNA binding / zinc ion binding | chr5:22057262-22061066 REVERSEhighly similar to ( 591) loc_os07g37650 12007.m08015 protein ARF GAP-like zinc finger-containing protein ZIGA3, putative, expressed seq=cds; coord=7:157754212..157758952:-1; parent_gene=GRMZM2G129354
GRMZM2G126928	GRMZM2G126928_T01	136.224	142.176	222.267	29.2.1.2.2.518	protein.synthesis.ribosomal protein.eukaryotic.60S subunit.L18A	moderately similar to ( 327) AT2G34480 | Symbols: | 60S ribosomal protein L18A (RPL18aB) | chr2:14532916-14534161 REVERSEmoderately similar to ( 352) RL18A_ORYSA 60S ribosomal protein L18a - Oryza sativa (Rice)moderately similar to ( 360) loc_os05g49030 12005.m08974 protein 60S ribosomal protein L18a, putative, expressed seq=cds; coord=8:149220935..149222561:-1; parent_gene=GRMZM2G126928
GRMZM2G411764	GRMZM2G411764_T01	211.143	219.04	222.156	29.2.1.2.2.39	protein.synthesis.ribosomal protein.eukaryotic.60S subunit.L39	weakly similar to ( 104) AT4G31985 | Symbols: | 60S ribosomal protein L39 (RPL39C) | chr4:15469931-15470366 FORWARDweakly similar to ( 112) RL39_ORYSA 60S ribosomal protein L39 - Oryza sativa (Rice)weakly similar to ( 112) loc_os02g55390 12002.m100783 protein 60S ribosomal protein L39, putative, expressed seq=cds; coord=4:173792258..173793051:-1; parent_gene=GRMZM2G411764
AC234156.1	AC234156.1_FGT005	64.8597	305.049	221.846	10.5.1.1	cell wall.cell wall proteins.AGPs.AGP	weakly similar to ( 184) AT2G04780 | Symbols: FLA7 | FLA7 (FASCICLIN-LIKE ARABINOOGALACTAN 7) | chr2:1677488-1678252 FORWARDmoderately similar to ( 218) loc_os09g30486 12009.m06208 protein fasciclin-like arabinogalactan protein 7 precursor, putative, expressed seq=cds; coord=4:198559982..198560791:-1; parent_gene=AC234156.1_FG005
GRMZM2G073150	GRMZM2G073150_T01	122.439	208.906	221.598	29.2.1.2.1.17	protein.synthesis.ribosomal protein.eukaryotic.40S subunit.S17	moderately similar to ( 209) AT5G04800 | Symbols: | 40S ribosomal protein S17 (RPS17D) | chr5:1389217-1389642 FORWARDmoderately similar to ( 263) loc_os10g27190 12010.m05653 protein 40S ribosomal protein S17-4, putative, expressed seq=cds; coord=6:108069110..108070157:1; parent_gene=GRMZM2G073150
GRMZM2G030167	GRMZM2G030167_T01	139.646	198.933	221.566	34.1.1	transport.p- and v-ATPases.H+-transporting two-sector ATPase	moderately similar to ( 305) AT1G64200 | Symbols: VHA-E3 | VHA-E3 (VACUOLAR H+-ATPASE SUBUNIT E ISOFORM 3); proton-transporting ATPase, rotational mechanism | chr1:23828537-23830002 REVERSEmoderately similar to ( 328) VATE_GOSHI Vacuolar ATP synthase subunit E (EC 3.6.3.14) (V-ATPase E subunit) (Vacuolar proton pump E subunit) - Gossypium hirsutum (Upland cotton)moderately similar to ( 372) loc_o…
GRMZM2G137864	GRMZM2G137864_T01	598.977	922.678	221.219	35.2	not assigned.unknown	seq=cds; coord=2:206578930..206579514:1; parent_gene=GRMZM2G137864
GRMZM2G409865	GRMZM2G409865_T01	120.956	48.8443	221.079	27.3.44	RNA.regulation of transcription.Chromatin Remodeling Factors	moderately similar to ( 387) AT2G25170 | Symbols: PKL, GYM, CHD3, CHR6, SSL2 | PKL (PICKLE); ATPase/ DNA binding / DNA helicase | chr2:10714411-10723763 FORWARDhighly similar to ( 695) loc_os06g08480 12006.m05567 protein CHD3-type chromatin remodeling factor PICKLE, putative, expressed seq=cds; coord=9:13435200..13446764:1; parent_gene=GRMZM2G409865
GRMZM2G094123	GRMZM2G094123_T01	132.079	121.162	220.461	29.1.40	protein.aa activation.bifunctional aminoacyl-tRNA synthetase	highly similar to ( 763) AT3G62120 | Symbols: | tRNA synthetase class II (G, H, P and S) family protein | chr3:23001227-23003849 REVERSEhighly similar to ( 865) loc_os12g25710 12012.m073824 protein bifunctional aminoacyl-tRNA synthetase, putative, expressed seq=cds; coord=4:215212969..215240759:1; parent_gene=GRMZM2G094123
AC190909.3	AC190909.3_FGT004	34.7784	21.2825	220.346	3.6	minor CHO metabolism.callose	moderately similar to ( 477) AT1G05570 | Symbols: CALS1, GSL06, ATGSL6, ATGSL06, GSL6 | CALS1 (CALLOSE SYNTHASE 1); 1,3-beta-glucan synthase/ transferase, transferring glycosyl groups | chr1:1647880-1658677 REVERSEhighly similar to ( 655) loc_os06g51270 12006.m09650 protein CALS1, putative, expressed seq=cds; coord=5:64335786..64339361:-1; parent_gene=AC190909.3_FG004
GRMZM2G084063	GRMZM2G084063_T01	210.412	461.638	219.895	35.2	not assigned.unknown	weakly similar to ( 135) AT2G23090 | Symbols: | unknown protein | chr2:9829657-9830274 REVERSEweakly similar to ( 147) loc_os07g02340 12007.m04706 protein expressed protein seq=cds; coord=1:76839835..76842563:1; parent_gene=GRMZM2G084063
GRMZM2G046459	GRMZM2G046459_T01	119.624	410.196	218.997	26.4	misc.beta 1,3 glucan hydrolases	moderately similar to ( 492) AT2G05790 | Symbols: | glycosyl hydrolase family 17 protein | chr2:2199450-2201293 FORWARDmoderately similar to ( 277) E13B_WHEAT Glucan endo-1,3-beta-glucosidase precursor (EC 3.2.1.39) ((1->3)-beta-glucan endohydrolase) ((1->3)-beta-glucanase) (Beta-1,3-endoglucanase) - Triticum aestivum (Wheat)highly similar to ( 701) loc_os02g53200 12002.m10349 protein glucan endo…
GRMZM2G070360	GRMZM2G070360_T01	154.731	165.247	218.361	34.1.1	transport.p- and v-ATPases.H+-transporting two-sector ATPase	moderately similar to ( 306) AT1G64200 | Symbols: VHA-E3 | VHA-E3 (VACUOLAR H+-ATPASE SUBUNIT E ISOFORM 3); proton-transporting ATPase, rotational mechanism | chr1:23828537-23830002 REVERSEmoderately similar to ( 328) VATE_GOSHI Vacuolar ATP synthase subunit E (EC 3.6.3.14) (V-ATPase E subunit) (Vacuolar proton pump E subunit) - Gossypium hirsutum (Upland cotton)moderately similar to ( 375) loc_o…
GRMZM2G006293	GRMZM2G006293_T01	75.291	79.4536	217.877	29.5.11.1	protein.degradation.ubiquitin.ubiquitin	moderately similar to ( 233) AT2G47110 | Symbols: UBQ6 | UBQ6; protein binding | chr2:19344701-19345174 FORWARDweakly similar to ( 150) UBIQ_WHEAT Ubiquitin - Triticum aestivum (Wheat)moderately similar to ( 254) loc_os05g06770 12005.m05204 protein 40S ribosomal protein S27a, putative, expressed seq=cds; coord=1:191263450..191264705:-1; parent_gene=GRMZM2G006293
GRMZM5G829778	GRMZM5G829778_T01	73.3668	97.3867	217.569	8.1.4	TCA / org. transformation.TCA.IDH	highly similar to ( 751) AT1G65930 | Symbols: | isocitrate dehydrogenase, putative / NADP+ isocitrate dehydrogenase, putative | chr1:24539088-24541861 FORWARDhighly similar to ( 749) IDHP_MEDSA Isocitrate dehydrogenase [NADP], chloroplast precursor (EC 1.1.1.42) (Oxalosuccinate decarboxylase) (IDH) (NADP(+)-specific ICDH) (IDP) (Fragment) - Medicago sativa (Alfalfa)highly similar to ( 801) loc_os…
GRMZM2G352129	GRMZM2G352129_T01	165.633	213.622	217.431	27.1	RNA.processing	highly similar to ( 714) AT1G49760 | Symbols: PAB8, PABP8 | PAB8 (POLY(A) BINDING PROTEIN 8); RNA binding / translation initiation factor | chr1:18416740-18419753 FORWARDvery weakly similar to (89.4) ROC4_NICSY 31 kDa ribonucleoprotein, chloroplast precursor - Nicotiana sylvestris (Wood tobacco)highly similar to ( 972) loc_os04g42600 12004.m35168 protein polyadenylate-binding protein 2, putative,…
GRMZM2G012052	GRMZM2G012052_T01	139.257	122.767	216.505	29.5.11.3	protein.degradation.ubiquitin.E2	moderately similar to ( 262) AT3G46460 | Symbols: UBC13 | UBC13 (ubiquitin-conjugating enzyme 13); ubiquitin-protein ligase | chr3:17096120-17097315 REVERSEmoderately similar to ( 259) UBC7_WHEAT Ubiquitin-conjugating enzyme E2 7 (EC 6.3.2.19) (Ubiquitin-protein ligase 7) (Ubiquitin carrier protein 7) - Triticum aestivum (Wheat)moderately similar to ( 284) loc_os05g38550 12005.m08034 protein ubiq…
GRMZM2G090338	GRMZM2G090338_T01	80.8505	70.4433	216.437	14.3	S-assimilation.sulfite redox	highly similar to ( 895) AT5G04590 | Symbols: SIR | SIR; sulfite reductase (ferredoxin)/ sulfite reductase | chr5:1319404-1322298 FORWARDweakly similar to ( 102) NIR_ORYSA Ferredoxin--nitrite reductase, chloroplast precursor (EC 1.7.7.1) - Oryza sativa (Rice)nearly identical (1117) loc_os05g42350 12005.m08408 protein sulfite reductase, putative, expressed seq=cds; coord=6:157023426..157028246:-1;…
GRMZM2G475899	GRMZM2G475899_T01	64.6664	95.4805	215.568	28.1.3	DNA.synthesis/chromatin structure.histone	moderately similar to ( 228) AT5G65360 | Symbols: | histone H3 | chr5:26120099-26120509 REVERSEmoderately similar to ( 226) H32_WHEAT Histone H3.2 - Triticum aestivum (Wheat)moderately similar to ( 228) loc_os11g05730 12011.m04769 protein histone H3, putative, expressed seq=cds; coord=3:132267867..132269513:-1; parent_gene=GRMZM2G475899
GRMZM2G324248	GRMZM2G324248_T01	343.571	202.357	215.557	35.2	not assigned.unknown	seq=cds; coord=9:93146381..93147177:-1; parent_gene=GRMZM2G324248
GRMZM2G136058	GRMZM2G136058_T01	303.586	279.974	214.981	34.99	transport.misc	moderately similar to ( 260) AT1G09580 | Symbols: | emp24/gp25L/p24 family protein | chr1:3104657-3106092 FORWARDmoderately similar to ( 356) loc_os06g10760 12006.m05793 protein transmembrane emp24 domain-containing protein 10 precursor, putative, expressed seq=cds; coord=6:109829372..109834694:1; parent_gene=GRMZM2G136058
GRMZM5G858454	GRMZM5G858454_T02	59.3337	63.7278	214.732	8.1.3	TCA / org. transformation.TCA.aconitase	nearly identical (1357) AT2G05710 | Symbols: | aconitate hydratase, cytoplasmic, putative / citrate hydro-lyase/aconitase, putative | chr2:2141591-2146350 FORWARDnearly identical (1425) ACOC_ORYSA Putative aconitate hydratase, cytoplasmic (EC 4.2.1.3) (Citrate hydro-lyase) (Aconitase) - Oryza sativa (Rice)nearly identical (1427) loc_os08g09200 12008.m05055 protein aconitate hydratase, cytoplasmic…
GRMZM2G016232	GRMZM2G016232_T01	133.109	129.465	214.684	28.1.3	DNA.synthesis/chromatin structure.histone	weakly similar to ( 162) AT5G59970 | Symbols: | histone H4 | chr5:24146352-24146663 REVERSEweakly similar to ( 162) H4_PEA Histone H4 - Pisum sativum (Garden pea)weakly similar to ( 162) loc_os10g39410 12010.m06709 protein histone H4, putative, expressed seq=cds; coord=3:13951528..13953150:-1; parent_gene=GRMZM2G016232
GRMZM2G467184	GRMZM2G467184_T01	112.919	177.587	214.115	35.2	not assigned.unknown	weakly similar to ( 139) loc_os01g72080 12001.m13245 protein calmodulin-like protein 1, putative, expressed seq=cds; coord=3:149563654..149565053:-1; parent_gene=GRMZM2G467184
GRMZM2G071846	GRMZM2G071846_T01	28.5118	95.5504	213.314	23.3.1.1	nucleotide metabolism.salvage.phosphoribosyltransferases.aprt	moderately similar to ( 253) AT1G80050 | Symbols: APT2, ATAPT2 | APT2 (ADENINE PHOSPHORIBOSYL TRANSFERASE 2); adenine phosphoribosyltransferase/ phosphate transmembrane transporter | chr1:30111708-30113261 REVERSEmoderately similar to ( 237) APT1_WHEAT Adenine phosphoribosyltransferase 1 (EC 2.4.2.7) (APRT 1) - Triticum aestivum (Wheat)moderately similar to ( 326) loc_os02g40010 12002.m09087 prot…
AC205419.3	AC205419.3_FGT001	135.57	133.69	213.219	35.2	not assigned.unknown	highly similar to ( 643) AT1G19835 | Symbols: | unknown protein | chr1:6856212-6859513 REVERSEnearly identical (1360) loc_os03g14250 12003.m06867 protein expressed protein seq=cds; coord=9:142806737..142811172:-1; parent_gene=AC205419.3_FG001
GRMZM2G140799	GRMZM2G140799_T01	105.218	149.15	212.865	29.2.1.2.2.57	protein.synthesis.ribosomal protein.eukaryotic.60S subunit.L7A	weakly similar to ( 193) AT5G20160 | Symbols: | ribosomal protein L7Ae/L30e/S12e/Gadd45 family protein | chr5:6804653-6805102 REVERSEmoderately similar to ( 201) loc_os03g13800 12003.m06824 protein NHP2-like protein 1, putative, expressed seq=cds; coord=9:143391688..143394080:-1; parent_gene=GRMZM2G140799
GRMZM2G324705	GRMZM2G324705_T01	50.9691	90.8679	212.863	35.2	not assigned.unknown	moderately similar to ( 491) AT1G29980 | Symbols: | INVOLVED IN: biological_process unknown; LOCATED IN: plasma membrane, anchored to membrane; EXPRESSED IN: 24 plant structures; EXPRESSED DURING: 13 growth stages; CONTAINS InterPro DOMAIN/s: Protein of unknown function DUF642 (InterPro:IPR006946), Galactose-binding like (InterPro:IPR008979); BEST Arabidopsis thaliana protein match is: unknown pr…
GRMZM5G851807	GRMZM5G851807_T01	75.5552	51.068	212.636	27.2	RNA.transcription	weakly similar to ( 183) AT2G40030 | Symbols: NRPD1B, DRD3, ATNRPD1B, DMS5, NRPE1 | NRPD1B; DNA binding / DNA-directed RNA polymerase | chr2:16715089-16723406 FORWARDmoderately similar to ( 402) loc_os02g05880 12002.m05936 protein RNA polymerase Rpb1, domain 2 family protein, expressed seq=cds; coord=4:237390273..237393310:1; parent_gene=GRMZM5G851807
GRMZM2G041275	GRMZM2G041275_T01	172.072	210.141	212.499	9.9	mitochondrial electron transport / ATP synthesis.F1-ATPase	highly similar to ( 825) AT5G08690 | Symbols: | ATP synthase beta chain 2, mitochondrial | chr5:2825739-2828352 FORWARDhighly similar to ( 916) ATPBM_MAIZE ATP synthase subunit beta, mitochondrial precursor (EC 3.6.3.14) - Zea mays (Maize)highly similar to ( 917) loc_os01g49190 12001.m11106 protein ATP synthase beta chain, mitochondrial precursor, putative, expressed seq=cds; coord=3:207616747..2…
GRMZM2G137375	GRMZM2G137375_T01	147.338	139.283	212.494	35.2	not assigned.unknown	weakly similar to ( 133) loc_os02g39180 12002.m09006 protein expressed protein seq=cds; coord=5:182138769..182141560:-1; parent_gene=GRMZM2G137375
GRMZM2G059991	GRMZM2G059991_T01	86.3415	88.5237	211.979	21.6	redox.dismutases and catalases	moderately similar to ( 344) AT3G10920 | Symbols: MSD1 | MSD1 (MANGANESE SUPEROXIDE DISMUTASE 1); metal ion binding / superoxide dismutase | chr3:3418015-3419581 FORWARDmoderately similar to ( 438) SODM1_MAIZE Superoxide dismutase [Mn] 3.1, mitochondrial precursor (EC 1.15.1.1) - Zea mays (Maize)moderately similar to ( 398) loc_os05g25850 12005.m083692 protein superoxide dismutase, mitochondrial …
GRMZM2G138527	GRMZM2G138527_T01	275.137	334.185	211.786	35.2	not assigned.unknown	very weakly similar to (93.6) AT4G30010 | Symbols: | unknown protein | chr4:14672947-14673219 FORWARDweakly similar to ( 140) loc_os02g07910 12002.m100775 protein fiber protein Fb15, putative, expressed seq=cds; coord=5:87414860..87419429:1; parent_gene=GRMZM2G138527
GRMZM2G073275	GRMZM2G073275_T01	158.308	175.849	211.627	28.1.3	DNA.synthesis/chromatin structure.histone	weakly similar to ( 162) AT5G59970 | Symbols: | histone H4 | chr5:24146352-24146663 REVERSEweakly similar to ( 162) H4_PEA Histone H4 - Pisum sativum (Garden pea)weakly similar to ( 162) loc_os10g39410 12010.m06709 protein histone H4, putative, expressed seq=cds; coord=7:119958295..119959185:1; parent_gene=GRMZM2G073275
GRMZM2G177005	GRMZM2G177005_T01	178.717	300.626	210.32	34.1.1	transport.p- and v-ATPases.H+-transporting two-sector ATPase	moderately similar to ( 222) AT1G19910 | Symbols: AVA-P2, AVA-2PE, ATVHA-C2 | AVA-P2; ATPase/ proton-transporting ATPase, rotational mechanism | chr1:6913317-6914322 FORWARDmoderately similar to ( 229) VATL_ORYSA Vacuolar ATP synthase 16 kDa proteolipid subunit (EC 3.6.3.14) - Oryza sativa (Rice)moderately similar to ( 229) loc_os11g06890 12011.m28741 protein vacuolar ATP synthase 16 kDa proteoli…
AC149475.2	AC149475.2_FGT002	100.76	110.319	210.123	35.2	not assigned.unknown	weakly similar to ( 120) AT4G14420 | Symbols: | lesion inducing protein-related | chr4:8302171-8303738 REVERSEweakly similar to ( 175) loc_os03g05520 12003.m06075 protein nicotiana lesion-inducing like, putative, expressed seq=cds; coord=9:152485543..152488367:-1; parent_gene=AC149475.2_FG002
GRMZM2G323888	GRMZM2G323888_T01	741.369	2042.82	209.606	35.2	not assigned.unknown	very weakly similar to (89.0) loc_os05g08420 12005.m27717 protein expressed protein seq=cds; coord=6:128465243..128466087:1; parent_gene=GRMZM2G323888
GRMZM2G472346	GRMZM2G472346_T01	37.1384	56.9811	208.502	30.3	signalling.calcium	weakly similar to ( 181) AT5G62390 | Symbols: ATBAG7 | ATBAG7 (ARABIDOPSIS THALIANA BCL-2-ASSOCIATED ATHANOGENE 7); calmodulin binding | chr5:25052377-25054170 REVERSEmoderately similar to ( 412) loc_os02g01520 12002.m05502 protein IQ calmodulin-binding motif family protein, expressed seq=cds; coord=5:67476538..67482854:1; parent_gene=GRMZM2G472346
GRMZM2G401147	GRMZM2G401147_T01	76.9648	62.5186	208.123	28.1.3	DNA.synthesis/chromatin structure.histone	weakly similar to ( 171) AT5G22880 | Symbols: H2B, HTB2 | HTB2; DNA binding | chr5:7652130-7652567 REVERSEweakly similar to ( 176) H2B1_WHEAT Histone H2B.1 - Triticum aestivum (Wheat)weakly similar to ( 176) loc_os08g38300 12008.m26724 protein histone H2B.2, putative, expressed seq=cds; coord=1:208293427..208294483:1; parent_gene=GRMZM2G401147
AC191771.3	AC191771.3_FGT008	84.4991	58.9362	207.031	35.2	not assigned.unknown	weakly similar to ( 116) AT3G51100 | Symbols: | unknown protein | chr3:18980531-18982174 REVERSEweakly similar to ( 176) loc_os06g49980 12006.m09522 protein expressed protein seq=cds; coord=5:60600492..60602235:-1; parent_gene=AC191771.3_FG008
GRMZM2G464401	GRMZM2G464401_T01	119.609	70.6307	206.693	27.4	RNA.RNA binding	weakly similar to ( 150) AT4G16830 | Symbols: | nuclear RNA-binding protein (RGGA) | chr4:9470652-9472308 FORWARDmoderately similar to ( 288) loc_os05g51180 12005.m09183 protein plasminogen activator inhibitor 1 RNA-binding protein, putative, expressed seq=cds; coord=8:77429944..77433319:1; parent_gene=GRMZM2G464401
GRMZM2G085577	GRMZM2G085577_T01	108.694	72.8008	206.417	2.2.2.2	major CHO metabolism.degradation.starch.starch phosphorylase	nearly identical (1329) AT3G46970 | Symbols: ATPHS2, PHS2 | PHS2 (ALPHA-GLUCAN PHOSPHORYLASE 2); phosphorylase/ transferase, transferring glycosyl groups | chr3:17301625-17306111 REVERSEnearly identical (1491) PHSH_WHEAT Alpha-glucan phosphorylase, H isozyme (EC 2.4.1.1) (Starch phosphorylase H) - Triticum aestivum (Wheat)nearly identical (1523) loc_os01g63270 12001.m43279 protein alpha-glucan ph…
GRMZM2G151087	GRMZM2G151087_T02	46.4644	45.0017	206.066	29.4	protein.postranslational modification	moderately similar to ( 337) AT5G10480 | Symbols: PAS2, PEP | PAS2 (PASTICCINO 2); enoyl-CoA hydratase/ protein tyrosine phosphatase | chr5:3298047-3299980 REVERSEmoderately similar to ( 394) loc_os04g20280 12004.m07185 protein PAS2, putative, expressed seq=cds; coord=3:17429943..17433359:-1; parent_gene=GRMZM2G151087
GRMZM2G117007	GRMZM2G117007_T01	660.804	1455.51	205.905	27.3.12	RNA.regulation of transcription.C3H zinc finger family	moderately similar to ( 256) AT3G55980 | Symbols: SZF1, ATSZF1 | SZF1 (SALT-INDUCIBLE ZINC FINGER 1); transcription factor | chr3:20776857-20778599 FORWARDhighly similar to ( 516) loc_os05g03760 12005.m27532 protein zinc finger transcription factor-like protein, putative, expressed seq=cds; coord=8:131041707..131043172:-1; parent_gene=GRMZM2G117007
GRMZM2G080843	GRMZM2G080843_T01	82.3539	20.9639	205.342	34.3	transport.amino acids	highly similar to ( 526) AT2G41190 | Symbols: | amino acid transporter family protein | chr2:17167561-17170145 REVERSEhighly similar to ( 618) loc_os02g54730 12002.m10501 protein amino acid permease, putative, expressed seq=cds; coord=5:213028551..213032233:1; parent_gene=GRMZM2G080843
GRMZM2G109448	GRMZM2G109448_T01	20.4809	71.529	205.316	28.1.3	DNA.synthesis/chromatin structure.histone	weakly similar to ( 152) AT5G02560 | Symbols: HTA12 | HTA12; DNA binding | chr5:575437-576456 FORWARDweakly similar to ( 161) H2A6_ORYSA Probable histone H2A.6 - Oryza sativa (Rice)weakly similar to ( 161) loc_os05g02300 12005.m04766 protein histone H2A, putative, expressed seq=cds; coord=7:143296604..143298282:-1; parent_gene=GRMZM2G109448
GRMZM2G056569	GRMZM2G056569_T01	135.33	187.014	205.031	29.5.11.20	protein.degradation.ubiquitin.proteasom	highly similar to ( 711) AT4G29040 | Symbols: RPT2a | RPT2a (regulatory particle AAA-ATPase 2a); ATPase | chr4:14312369-14314386 FORWARDhighly similar to ( 734) PRS4_ORYSA 26S protease regulatory subunit 4 homolog (TAT-binding protein homolog 2) - Oryza sativa (Rice)highly similar to ( 734) loc_os07g49150 12007.m09124 protein 26S protease regulatory subunit 4, putative, expressed seq=cds; coord=7…
GRMZM2G013324	GRMZM2G013324_T01	246.824	597.777	204.718	11.9.3.3	lipid metabolism.lipid degradation.lysophospholipases.glycerophosphodiester phosphodiesterase	highly similar to ( 710) AT4G26690 | Symbols: SHV3, MRH5, GPDL2 | SHV3 (SHAVEN 3); glycerophosphodiester phosphodiesterase/ kinase | chr4:13456793-13459890 REVERSEnearly identical (1085) loc_os02g37590 12002.m08847 protein glycerophosphoryl diester phosphodiesterase family protein, putative, expressed seq=cds; coord=5:179010381..179015571:1; parent_gene=GRMZM2G013324
GRMZM2G105364	GRMZM2G105364_T01	41.5265	180.862	204.698	17.6.3	hormone metabolism.gibberelin.induced-regulated-responsive-activated	weakly similar to ( 122) AT3G10185 | Symbols: | Encodes a Gibberellin-regulated GASA/GAST/Snakin family protein | chr3:3145579-3146199 FORWARDweakly similar to ( 147) loc_os06g15620 12006.m06275 protein GAST1 protein precursor, putative, expressed seq=cds; coord=9:31907012..31908736:-1; parent_gene=GRMZM2G105364
GRMZM2G166963	GRMZM2G166963_T01	106.532	128.972	204.407	29.2.1.2.2.34	protein.synthesis.ribosomal protein.eukaryotic.60S subunit.L34	weakly similar to ( 184) AT1G26880 | Symbols: | 60S ribosomal protein L34 (RPL34A) | chr1:9315798-9316681 REVERSEweakly similar to ( 187) RL34_TOBAC 60S ribosomal protein L34 - Nicotiana tabacum (Common tobacco)moderately similar to ( 201) loc_os09g24690 12009.m05623 protein 60S ribosomal protein L34, putative, expressed seq=cds; coord=7:112025441..112027937:-1; parent_gene=GRMZM2G166963
GRMZM2G150319	GRMZM2G150319_T01	116.336	86.4291	204.096	17.2.3	hormone metabolism.auxin.induced-regulated-responsive-activated	moderately similar to ( 379) AT3G21190 | Symbols: | unknown protein | chr3:7432579-7434543 REVERSEhighly similar to ( 593) loc_os09g32320 12009.m06320 protein expressed protein seq=cds; coord=2:191000059..191004274:-1; parent_gene=GRMZM2G150319
GRMZM2G139349	GRMZM2G139349_T01	77.286	102.43	203.948	29.2.1.2.1.25	protein.synthesis.ribosomal protein.eukaryotic.40S subunit.S25	weakly similar to ( 122) AT2G21580 | Symbols: | 40S ribosomal protein S25 (RPS25B) | chr2:9236629-9237510 FORWARDweakly similar to ( 133) loc_os08g44480 12008.m62036 protein 40S ribosomal protein S25-1, putative, expressed seq=cds; coord=8:171761326..171763455:-1; parent_gene=GRMZM2G139349
GRMZM2G093347	GRMZM2G093347_T01	289.945	271.431	203.253	23.3.1.1	nucleotide metabolism.salvage.phosphoribosyltransferases.aprt	moderately similar to ( 290) AT1G27450 | Symbols: APT1, ATAPT1 | APT1 (ADENINE PHOSPHORIBOSYL TRANSFERASE 1); adenine phosphoribosyltransferase | chr1:9532421-9533807 FORWARDmoderately similar to ( 315) APT1_WHEAT Adenine phosphoribosyltransferase 1 (EC 2.4.2.7) (APRT 1) - Triticum aestivum (Wheat)moderately similar to ( 318) loc_os12g39860 12012.m07770 protein adenine phosphoribosyltransferase 1…
GRMZM2G087600	GRMZM2G087600_T01	135.08	108.257	203.185	35.2	not assigned.unknown	weakly similar to ( 127) AT5G22040 | Symbols: | FUNCTIONS IN: molecular_function unknown; INVOLVED IN: biological_process unknown; LOCATED IN: cellular_component unknown; BEST Arabidopsis thaliana protein match is: zinc knuckle (CCHC-type) family protein (TAIR:AT3G62330.1); Has 34 Blast hits to 34 proteins in 8 species: Archae - 0; Bacteria - 0; Metazoa - 7; Fungi - 0; Plants - 25; Viruses - 0; O…
GRMZM2G078832	GRMZM2G078832_T01	50.1247	30.9502	202.968	31.3.1	cell.cycle.peptidylprolyl isomerase	very weakly similar to (85.1) AT4G32420 | Symbols: | peptidyl-prolyl cis-trans isomerase cyclophilin-type family protein | chr4:15647550-15650678 REVERSE seq=cds; coord=4:231727236..231732224:-1; parent_gene=GRMZM2G078832
GRMZM2G107654	GRMZM2G107654_T01	115.099	133.557	202.679	29.2.3	protein.synthesis.initiation	highly similar to ( 836) AT1G04170 | Symbols: EIF2 GAMMA | EIF2 GAMMA; translation factor, nucleic acid binding / translation initiation factor | chr1:1097423-1099702 FORWARDvery weakly similar to (87.8) EFTU_PROWI Elongation factor Tu (EF-Tu) - Prototheca wickerhamiihighly similar to ( 899) loc_os12g41400 12012.m07921 protein eukaryotic translation initiation factor 2 gamma subunit, putative, ex…
GRMZM2G075630	GRMZM2G075630_T01	117.227	163.978	202.13	29.2.1.2.2.82	protein.synthesis.ribosomal protein.eukaryotic.60S subunit.P2	very weakly similar to (92.4) AT3G44590 | Symbols: | 60S acidic ribosomal protein P2 (RPP2D) | chr3:16163983-16164658 FORWARDweakly similar to ( 131) RLA2A_MAIZE 60S acidic ribosomal protein P2A (P2) - Zea mays (Maize)weakly similar to ( 118) loc_os01g09510 12001.m42900 protein 60S acidic ribosomal protein P2A, putative, expressed seq=cds; coord=10:147466365..147468612:-1; parent_gene=GRMZM2G0756…
GRMZM2G067581	GRMZM2G067581_T01	114.858	171.686	201.663	35.2	not assigned.unknown	weakly similar to ( 145) loc_os01g13660 12001.m42630 protein expressed protein seq=cds; coord=8:29604115..29610187:-1; parent_gene=GRMZM2G067581
AC199782.5	AC199782.5_FGT002	149.962	110.75	201.538	16.1.2.2	secondary metabolism.isoprenoids.mevalonate pathway.HMG-CoA synthase	highly similar to ( 711) AT4G11820 | Symbols: MVA1 | MVA1; acetyl-CoA C-acetyltransferase/ hydroxymethylglutaryl-CoA synthase | chr4:7109124-7111901 REVERSEhighly similar to ( 827) loc_os09g34960 12009.m06496 protein hydroxymethylglutaryl-CoA synthase, putative, expressed seq=cds; coord=2:194358301..194361515:1; parent_gene=AC199782.5_FG002
GRMZM2G081615	GRMZM2G081615_T02	156.825	51.0508	200.679	35.2	not assigned.unknown	weakly similar to ( 117) loc_os01g54920 12001.m150439 protein heat- and acid-stable phosphoprotein, putative, expressed seq=cds; coord=3:198785685..198788425:-1; parent_gene=GRMZM2G081615
GRMZM5G898755	GRMZM5G898755_T01	19.5017	3.83536	200.646	11.6	lipid metabolism.lipid transfer proteins etc	weakly similar to ( 105) NLTP3_ORYSA Nonspecific lipid-transfer protein 3 precursor (LTP 3) - Oryza sativa (Rice)weakly similar to ( 105) loc_os12g02300 12012.m04231 protein nonspecific lipid-transfer protein 4 precursor, putative, expressed seq=cds; coord=10:4243574..4244555:-1; parent_gene=GRMZM5G898755
GRMZM2G015875	GRMZM2G015875_T01	84.8494	48.5741	200.234	29.5	protein.degradation	moderately similar to ( 412) AT1G67230 | Symbols: LINC1 | LINC1 (LITTLE NUCLEI1) | chr1:25151561-25156032 REVERSEnearly identical (1291) loc_os02g48010 12002.m09835 protein nuclear matrix constituent protein 1, putative, expressed seq=cds; coord=4:161070624..161077204:-1; parent_gene=GRMZM2G015875
GRMZM5G804327	GRMZM5G804327_T01	92.6516	54.1147	199.924	30.5	signalling.G-proteins	moderately similar to ( 296) AT3G43300 | Symbols: ATMIN7 | ATMIN7 (ARABIDOPSIS THALIANA HOPM INTERACTOR 7); guanyl-nucleotide exchange factor/ protein binding | chr3:15234235-15245034 REVERSEmoderately similar to ( 444) loc_os07g37750 12007.m08025 protein guanyl-nucleotide exchange factor, putative, expressed seq=cds; coord=2:205606310..205609144:-1; parent_gene=GRMZM5G804327
GRMZM2G144146	GRMZM2G144146_T01	139.039	185.247	199.864	35.2	not assigned.unknown	weakly similar to ( 126) AT5G64430 | Symbols: | octicosapeptide/Phox/Bem1p (PB1) domain-containing protein | chr5:25762540-25764081 REVERSEmoderately similar to ( 278) loc_os02g56480 12002.m10670 protein PB1 domain containing protein, expressed seq=cds; coord=5:215232823..215235104:1; parent_gene=GRMZM2G144146
GRMZM2G145715	GRMZM2G145715_T01	196.751	286.249	199.797	7.1.3	OPP.oxidative PP.6-phosphogluconate dehydrogenase	highly similar to ( 841) AT3G02360 | Symbols: | 6-phosphogluconate dehydrogenase family protein | chr3:482498-483958 FORWARDhighly similar to ( 917) loc_os06g02144 12006.m091574 protein 6-phosphogluconate dehydrogenase, decarboxylating, putative, expressed seq=cds; coord=3:153925171..153929056:-1; parent_gene=GRMZM2G145715
GRMZM2G005493	GRMZM2G005493_T01	205.104	73.4276	199.519	3.5.1	minor CHO metabolism.others.Xylose isomerase	highly similar to ( 745) AT5G57655 | Symbols: | xylose isomerase family protein | chr5:23347030-23349805 FORWARDhighly similar to ( 835) XYLA_HORVU Xylose isomerase (EC 5.3.1.5) - Hordeum vulgare (Barley)highly similar to ( 863) loc_os07g47290 12007.m29315 protein xylose isomerase, putative, expressed seq=cds; coord=2:215654249..215658893:-1; parent_gene=GRMZM2G005493
GRMZM2G107473	GRMZM2G107473_T01	72.6355	90.0516	198.431	35.2	not assigned.unknown	moderately similar to ( 231) AT1G78150 | Symbols: | unknown protein | chr1:29404996-29406341 FORWARDmoderately similar to ( 358) loc_os03g27010 12003.m08032 protein expressed protein seq=cds; coord=1:67436204..67440532:-1; parent_gene=GRMZM2G107473
GRMZM2G161154	GRMZM2G161154_T01	29.4817	31.5805	198.131	15.2	metal handling.binding, chelation and storage	seq=cds; coord=3:19826974..19828196:-1; parent_gene=GRMZM2G161154
GRMZM2G169688	GRMZM2G169688_T01	100.204	55.5275	197.813	27.3.52	RNA.regulation of transcription.Global transcription factor group	weakly similar to ( 132) AT5G46550 | Symbols: | DNA-binding bromodomain-containing protein | chr5:18884439-18886503 REVERSEmoderately similar to ( 440) loc_os07g32420 12007.m29189 protein DNA binding protein, putative, expressed seq=cds; coord=2:135378389..135394927:1; parent_gene=GRMZM2G169688
GRMZM2G059015	GRMZM2G059015_T01	157.513	93.1593	197.35	29.3.1	protein.targeting.nucleus	highly similar to ( 525) AT1G10390 | Symbols: | nucleoporin family protein | chr1:3407265-3412045 REVERSEhighly similar to ( 745) loc_os12g06890 12012.m04679 protein nucleoporin nup189, putative, expressed seq=cds; coord=2:214503272..214508911:1; parent_gene=GRMZM2G059015
GRMZM2G057852	GRMZM2G057852_T01	70.6748	58.2726	196.712	28.1.3	DNA.synthesis/chromatin structure.histone	weakly similar to ( 170) AT3G45980 | Symbols: H2B, HTB9 | HTB9; DNA binding | chr3:16897492-16897944 REVERSEweakly similar to ( 176) H2B3_MAIZE Histone H2B.3 - Zea mays (Maize)weakly similar to ( 173) loc_os05g49860 12005.m09056 protein histone H2B.2, putative, expressed seq=cds; coord=2:183197099..183198186:1; parent_gene=GRMZM2G057852
GRMZM2G127665	GRMZM2G127665_T01	46.4913	7.04704	196.697	27.4	RNA.RNA binding	weakly similar to ( 177) AT5G46250 | Symbols: | RNA recognition motif (RRM)-containing protein | chr5:18755388-18757723 FORWARDmoderately similar to ( 332) loc_os01g55170 12001.m11677 protein RNA binding protein, putative, expressed seq=cds; coord=3:196137228..196147873:1; parent_gene=GRMZM2G127665
GRMZM2G006977	GRMZM2G006977_T01	212.865	290.468	195.768	30.3	signalling.calcium	nearly identical (1555) AT4G37640 | Symbols: ACA2 | ACA2 (CALCIUM ATPASE 2); calcium ion transmembrane transporter/ calcium-transporting ATPase/ calmodulin binding | chr4:17683225-17686808 REVERSEnearly identical (1580) ACA1_ORYSA Calcium-transporting ATPase 1, plasma membrane-type (EC 3.6.3.8) (Ca(2+)-ATPase isoform 1) (Plastid envelope ATPase 1) - Oryza sativa (Rice)nearly identical (1780) loc_…
GRMZM2G107114	GRMZM2G107114_T01	138.449	187.871	195.557	9.1.1	mitochondrial electron transport / ATP synthesis.NADH-DH.complex I	moderately similar to ( 365) AT5G40770 | Symbols: ATPHB3 | ATPHB3 (PROHIBITIN 3) | chr5:16315589-16316621 REVERSEmoderately similar to ( 413) loc_os04g38900 12004.m35151 protein prohibitin, putative, expressed seq=cds; coord=10:123188947..123190511:-1; parent_gene=GRMZM2G107114
GRMZM5G847982	GRMZM5G847982_T01	405.487	921.799	194.91	35.2	not assigned.unknown	weakly similar to ( 196) loc_os05g46340 12005.m27938 protein expressed protein seq=cds; coord=6:161802643..161804514:-1; parent_gene=GRMZM5G847982
GRMZM2G375015	GRMZM2G375015_T01	34.0228	3.0894	194.304	35.2	not assigned.unknown	seq=cds; coord=6:13097849..13098393:-1; parent_gene=GRMZM2G375015
GRMZM2G090422	GRMZM2G090422_T01	120.011	188.779	194.295	29.2.1.2.2.513	protein.synthesis.ribosomal protein.eukaryotic.60S subunit.L13A	moderately similar to ( 333) AT5G48760 | Symbols: | 60S ribosomal protein L13A (RPL13aD) | chr5:19771315-19772686 REVERSEmoderately similar to ( 320) RL13A_LUPLU 60S ribosomal protein L13a - Lupinus luteus (European yellow lupin)moderately similar to ( 355) loc_os03g54890 12003.m101506 protein 60S ribosomal protein L13a, putative, expressed seq=cds; coord=1:277739114..277741150:1; parent_gene=GRM…
GRMZM2G174347	GRMZM2G174347_T01	240.603	400.746	193.854	27.3.3	RNA.regulation of transcription.AP2/EREBP, APETALA2/Ethylene-responsive element binding protein family	weakly similar to ( 151) loc_os05g41780 12005.m08352 protein ethylene-responsive transcription factor 4, putative, expressed seq=cds; coord=8:120960110..120961302:-1; parent_gene=GRMZM2G174347
GRMZM2G099340	GRMZM2G099340_T01	990.764	424.575	193.72	15.2	metal handling.binding, chelation and storage	seq=cds; coord=3:17605685..17606666:1; parent_gene=GRMZM2G099340
GRMZM2G052416	GRMZM2G052416_T01	66.7114	101.88	193.268	27.3.44	RNA.regulation of transcription.Chromatin Remodeling Factors	highly similar to ( 606) AT5G14170 | Symbols: CHC1 | CHC1 | chr5:4568696-4570444 REVERSEhighly similar to ( 753) loc_os04g31320 12004.m08234 protein SWI/SNF-related matrix-associated actin-dependent regulator of chromatin subfamily D member 3, putative, expressed seq=cds; coord=2:213870486..213872621:1; parent_gene=GRMZM2G052416
GRMZM2G013704	GRMZM2G013704_T01	161.961	244.668	193.115	35.2	not assigned.unknown	seq=cds; coord=5:216491956..216492878:-1; parent_gene=GRMZM2G013704
GRMZM2G122811	GRMZM2G122811_T01	99.1694	103.932	192.1	29.2.1.1.3.99	protein.synthesis.ribosomal protein.prokaryotic.unknown organellar.unknown	moderately similar to ( 211) AT5G08180 | Symbols: | ribosomal protein L7Ae/L30e/S12e/Gadd45 family protein | chr5:2631843-2633374 REVERSEmoderately similar to ( 260) loc_os06g16290 12006.m06342 protein h/ACA ribonucleoprotein complex subunit 2, putative, expressed seq=cds; coord=4:165665650..165670188:-1; parent_gene=GRMZM2G122811
GRMZM2G451254	GRMZM2G451254_T01	106.615	217.171	191.822	28.1.3	DNA.synthesis/chromatin structure.histone	moderately similar to ( 262) AT5G65360 | Symbols: | histone H3 | chr5:26120099-26120509 REVERSEmoderately similar to ( 261) H32_WHEAT Histone H3.2 - Triticum aestivum (Wheat)moderately similar to ( 262) loc_os11g05730 12011.m04769 protein histone H3, putative, expressed seq=cds; coord=5:170361699..170363133:-1; parent_gene=GRMZM2G451254
GRMZM2G038967	GRMZM2G038967_T01	58.8012	33.4917	191.716	33.99	development.unspecified	moderately similar to ( 264) AT1G79350 | Symbols: EMB1135 | EMB1135 (embryo defective 1135); DNA binding / protein binding / zinc ion binding | chr1:29844829-29853215 REVERSEmoderately similar to ( 300) loc_os08g12680 12008.m05396 protein zinc finger domain, LSD1 subclass family protein, expressed seq=cds; coord=10:65616567..65620417:-1; parent_gene=GRMZM2G038967
GRMZM2G027392	GRMZM2G027392_T01	434.093	125.249	190.801	33.99	development.unspecified	weakly similar to ( 134) AT3G48140 | Symbols: | senescence-associated protein, putative | chr3:17778471-17779299 FORWARDweakly similar to ( 167) loc_os06g13680 12006.m06083 protein B12D protein, expressed seq=cds; coord=9:1427343..1428678:-1; parent_gene=GRMZM2G027392
GRMZM2G352618	GRMZM2G352618_T01	108.023	179.008	190.767	35.2	not assigned.unknown	weakly similar to ( 109) loc_os05g08420 12005.m27717 protein expressed protein seq=cds; coord=6:128455030..128455900:1; parent_gene=GRMZM2G352618
AC215244.3	AC215244.3_FGT002	176.368	214.041	190.746	27.3.39	RNA.regulation of transcription.AtSR Transcription Factor family	moderately similar to ( 399) AT4G35450 | Symbols: AKR2, AFT, AKR2A | AKR2 (ANKYRIN REPEAT-CONTAINING PROTEIN 2); protein binding | chr4:16839862-16841759 FORWARDmoderately similar to ( 476) loc_os09g33810 12009.m060082 protein ankyrin repeat domain-containing protein 2, putative, expressed seq=cds; coord=4:193735481..193760758:1; parent_gene=AC215244.3_FG002
GRMZM2G006704	GRMZM2G006704_T01	203.311	186.052	189.904	9.7	mitochondrial electron transport / ATP synthesis.cytochrome c oxidase	weakly similar to ( 112) AT2G47380 | Symbols: | cytochrome c oxidase subunit Vc family protein / COX5C family protein | chr2:19441694-19441888 FORWARDweakly similar to ( 128) COX5C_HORVU Cytochrome c oxidase polypeptide Vc (EC 1.9.3.1) (Cytochrome c oxidase subunit 5c) - Hordeum vulgare (Barley)weakly similar to ( 125) loc_os12g37419 12012.m73945 protein cytochrome c oxidase polypeptide Vc, putat…
GRMZM2G359102	GRMZM2G359102_T01	92.1312	119.307	187.809	35.2	not assigned.unknown	seq=cds; coord=4:47535162..47537677:1; parent_gene=GRMZM2G359102
GRMZM2G305046	GRMZM2G305046_T01	51.5767	41.8819	187.672	28.1.3	DNA.synthesis/chromatin structure.histone	weakly similar to ( 160) AT5G02560 | Symbols: HTA12 | HTA12; DNA binding | chr5:575437-576456 FORWARDweakly similar to ( 181) H2A_MAIZE Histone H2A - Zea mays (Maize)weakly similar to ( 176) loc_os03g17100 12003.m07141 protein histone H2A, putative, expressed seq=cds; coord=9:139187765..139188857:1; parent_gene=GRMZM2G305046
GRMZM2G075637	GRMZM2G075637_T01	68.8409	60.5414	187.282	28.1	DNA.synthesis/chromatin structure	moderately similar to ( 265) AT1G18800 | Symbols: NRP2 | NRP2 (NAP1-RELATED PROTEIN 2); DNA binding / chromatin binding / histone binding | chr1:6481466-6483463 REVERSEmoderately similar to ( 328) loc_os02g36710 12002.m08758 protein protein SET, putative, expressed seq=cds; coord=5:176387128..176391570:1; parent_gene=GRMZM2G075637
GRMZM2G012284	GRMZM2G012284_T01	112.608	93.3519	186.98	35.2	not assigned.unknown	moderately similar to ( 451) AT5G01460 | Symbols: | LMBR1 integral membrane family protein | chr5:186823-190008 FORWARDmoderately similar to ( 498) loc_os06g03760 12006.m31825 protein LMBR1-like conserved region family protein, expressed seq=cds; coord=6:63264284..63267933:-1; parent_gene=GRMZM2G012284
GRMZM2G180704	GRMZM2G180704_T01	73.5784	61.8658	185.86	29.4	protein.postranslational modification	highly similar to ( 757) AT3G01090 | Symbols: AKIN10 | AKIN10 (Arabidopsis SNF1 kinase homolog 10); protein binding / protein kinase | chr3:31437-33977 REVERSEhighly similar to ( 665) RKIN1_SECCE Carbon catabolite derepressing protein kinase (EC 2.7.11.1) - Secale cereale (Rye)highly similar to ( 858) loc_os05g45420 12005.m27631 protein SNF1-related protein kinase catalytic alpha subunit KIN10, p…
GRMZM2G157727	GRMZM2G157727_T02	63.6962	33.2687	185.819	30.11	signalling.light	nearly identical (1391) AT1G09570 | Symbols: PHYA, FHY2, FRE1, HY8 | PHYA (PHYTOCHROME A); G-protein coupled photoreceptor/ protein histidine kinase/ red or far-red light photoreceptor/ signal transducer | chr1:3095498-3098892 REVERSEnearly identical (2032) PHYA1_MAIZE Phytochrome A - Zea mays (Maize)nearly identical (1902) loc_os03g51030 12003.m101474 protein phytochrome A, putative, expressed s…
GRMZM2G150616	GRMZM2G150616_T01	103.254	167.683	185.723	34.2	transport.sugars	moderately similar to ( 348) AT3G01280 | Symbols: VDAC1, ATVDAC1 | VDAC1 (VOLTAGE DEPENDENT ANION CHANNEL 1); voltage-gated anion channel | chr3:85754-87612 FORWARDmoderately similar to ( 452) VDAC1_ORYSA Outer mitochondrial membrane protein porin (Voltage-dependent anion-selective channel protein) (VDAC) - Oryza sativa (Rice)moderately similar to ( 454) loc_os09g19734 12009.m50200 protein isocho…
GRMZM2G067511	GRMZM2G067511_T01	132.516	245.904	185.106	30.3	signalling.calcium	moderately similar to ( 294) AT3G43810 | Symbols: CAM7 | CAM7 (CALMODULIN 7); calcium ion binding | chr3:15664619-15666355 REVERSEmoderately similar to ( 293) CALM_CAPAN Calmodulin (CaM) - Capsicum annuum (Bell pepper)moderately similar to ( 295) loc_os07g48780 12007.m29366 protein calmodulin, putative, expressed seq=cds; coord=3:38428236..38432826:1; parent_gene=GRMZM2G067511
GRMZM2G092578	GRMZM2G092578_T01	63.7965	100.656	184.646	35.2	not assigned.unknown	weakly similar to ( 130) AT4G14420 | Symbols: | lesion inducing protein-related | chr4:8302171-8303738 REVERSEweakly similar to ( 190) loc_os03g05520 12003.m06075 protein nicotiana lesion-inducing like, putative, expressed seq=cds; coord=1:10844522..10849281:-1; parent_gene=GRMZM2G092578
GRMZM2G168330	GRMZM2G168330_T02	124.7	85.4616	184.446	29.2.1.2.2.14	protein.synthesis.ribosomal protein.eukaryotic.60S subunit.L14	moderately similar to ( 214) AT2G20450 | Symbols: | 60S ribosomal protein L14 (RPL14A) | chr2:8813923-8815071 FORWARDmoderately similar to ( 215) RL14_PEA Probable 60 ribosomal protein L14 (Hydroxyproline-rich glycoprotein HRGP1) - Pisum sativum (Garden pea)moderately similar to ( 250) loc_os02g40880 12002.m100284 protein 60 ribosomal protein L14, putative, expressed seq=cds; coord=7:147132517..1…
GRMZM2G123519	GRMZM2G123519_T01	207.495	111.929	184.406	29.5.11.3	protein.degradation.ubiquitin.E2	moderately similar to ( 301) AT1G53020 | Symbols: UBC26, PFU3 | UBC26 (UBIQUITIN-CONJUGATING ENZYME 26); ubiquitin-protein ligase | chr1:19751372-19759474 REVERSEhighly similar to ( 502) loc_os01g13170 12001.m07927 protein ubiquitin-conjugating enzyme E2, putative, expressed seq=cds; coord=3:1726294..1729668:-1; parent_gene=GRMZM2G123519
GRMZM5G864319	GRMZM5G864319_T01	152.872	217.362	184.29	11.9.4.2	lipid metabolism.lipid degradation.beta-oxidation.acyl CoA DH	nearly identical (1055) AT4G16760 | Symbols: ACX1, ATACX1 | ACX1 (ACYL-COA OXIDASE 1); acyl-CoA oxidase | chr4:9424930-9428689 REVERSEmoderately similar to ( 280) ACOX2_CUCMA Acyl-coenzyme A oxidase, peroxisomal precursor (EC 1.3.3.6) (AOX) (Long-chain acyl-CoA oxidase) - Cucurbita maxima (Pumpkin) (Winter squash)nearly identical (1210) loc_os06g01390 12006.m04878 protein acyl-coenzyme A oxidase …
GRMZM2G112805	GRMZM2G112805_T01	144.302	201.423	184.083	35.2	not assigned.unknown	weakly similar to ( 192) AT2G20760 | Symbols: | protein binding / structural molecule | chr2:8943279-8945108 REVERSEmoderately similar to ( 334) loc_os06g51510 12006.m32213 protein expressed protein seq=cds; coord=5:65417067..65419686:1; parent_gene=GRMZM2G112805
GRMZM5G817886	GRMZM5G817886_T02	83.6991	20.3576	184	19.3	tetrapyrrole synthesis.GSA	highly similar to ( 741) AT3G22200 | Symbols: POP2, GABA-T, HER1 | POP2 (POLLEN-PISTIL INCOMPATIBILITY 2); 4-aminobutyrate transaminase/ 4-aminobutyrate:pyruvate transaminase | chr3:7835286-7838863 FORWARDvery weakly similar to (90.1) GSA_BRANA Glutamate-1-semialdehyde 2,1-aminomutase, chloroplast precursor (EC 5.4.3.8) (GSA) (Glutamate-1-semialdehyde aminotransferase) (GSA-AT) - Brassica napus (…
GRMZM2G088231	GRMZM2G088231_T01	86.6043	74.0848	183.332	29.3.1	protein.targeting.nucleus	highly similar to ( 531) AT3G06720 | Symbols: AT-IMP, ATKAP ALPHA, AIMP ALPHA | IMPA-1 (IMPORTIN ALPHA ISOFORM 1); binding / protein transporter | chr3:2120559-2123555 FORWARDhighly similar to ( 565) IMA1A_ORYSA Importin alpha-1a subunit - Oryza sativa (Rice)highly similar to ( 565) loc_os01g14950 12001.m08096 protein importin alpha-1b subunit, putative, expressed seq=cds; coord=8:5678043..568433…
GRMZM2G082823	GRMZM2G082823_T01	41.1648	101.448	183.005	10.5.3	cell wall.cell wall proteins.LRR	moderately similar to ( 332) AT1G12040 | Symbols: LRX1 | LRX1 (LEUCINE-RICH REPEAT/EXTENSIN 1); histidine phosphotransfer kinase/ protein binding / structural constituent of cell wall | chr1:4070160-4072394 FORWARDvery weakly similar to (91.3) RPK1_IPONI Receptor-like protein kinase precursor (EC 2.7.11.1) - Ipomoea nil (Japanese morning glory) (Pharbitis nil)moderately similar to ( 466) loc_os02…
GRMZM2G057525	GRMZM2G057525_T01	59.2136	64.9313	182.725	33.99	development.unspecified	highly similar to ( 530) AT2G45260 | Symbols: | unknown protein | chr2:18664661-18665938 REVERSEhighly similar to ( 722) loc_os10g23220 12010.m21871 protein expressed protein seq=cds; coord=10:1149391..1151884:-1; parent_gene=GRMZM2G057525
GRMZM2G128491	GRMZM2G128491_T01	103.027	54.2502	182.71	35.2	not assigned.unknown	weakly similar to ( 145) AT1G78150 | Symbols: | unknown protein | chr1:29404996-29406341 FORWARDmoderately similar to ( 241) loc_os03g27010 12003.m08032 protein expressed protein seq=cds; coord=9:120079591..120082284:1; parent_gene=GRMZM2G128491
GRMZM2G326707	GRMZM2G326707_T01	124.595	457.646	182.562	34.7	transport.phosphate	highly similar to ( 740) AT2G38940 | Symbols: ATPT2, PHT1;4 | ATPT2 (ARABIDOPSIS THALIANA PHOSPHATE TRANSPORTER 2); carbohydrate transmembrane transporter/ inorganic phosphate transmembrane transporter/ phosphate transmembrane transporter/ sugar:hydrogen symporter | chr2:16258500-16260104 FORWARDhighly similar to ( 818) loc_os10g30790 12010.m21787 protein inorganic phosphate transporter 1-4, puta…
GRMZM2G144653	GRMZM2G144653_T02	498.872	580.59	182.483	21.1	redox.thioredoxin	weakly similar to ( 132) AT3G51030 | Symbols: ATTRX1, ATTRX H1 | ATTRX1; oxidoreductase, acting on sulfur group of donors, disulfide as acceptor | chr3:18951123-18951955 REVERSEweakly similar to ( 161) TRXH_ORYSA Thioredoxin H-type (TRX-H) (Phloem sap 13 kDa protein 1) - Oryza sativa (Rice)weakly similar to ( 161) loc_os07g08840 12007.m079626 protein thioredoxin H-type, putative, expressed seq=cd…
GRMZM2G461586	GRMZM2G461586_T01	138.317	114.161	181.843	17.2.2	hormone metabolism.auxin.signal transduction	moderately similar to ( 233) AT3G02260 | Symbols: BIG, DOC1, TIR3, UMB1, ASA1, LPR1, CRM1 | BIG (BIG); binding / ubiquitin-protein ligase/ zinc ion binding | chr3:431152-448489 REVERSEmoderately similar to ( 352) loc_os09g07294 12009.m50196 protein zinc finger in N-recognin, putative, expressed seq=cds; coord=7:70650927..70651978:1; parent_gene=GRMZM2G461586
GRMZM2G107444	GRMZM2G107444_T01	121.004	154.12	181.601	21.2	redox.ascorbate and glutathione	weakly similar to ( 197) AT3G48890 | Symbols: ATMP2, ATMAPR3, MSBP2, MAPR3 | ATMP2; heme binding | chr3:18129669-18131353 FORWARDmoderately similar to ( 228) loc_os10g35870 12010.m06404 protein membrane steroid-binding protein 1, putative, expressed seq=cds; coord=5:24155065..24158143:1; parent_gene=GRMZM2G107444
GRMZM2G050104	GRMZM2G050104_T01	62.1273	2.80306	181.34	35.2	not assigned.unknown	weakly similar to ( 131) AT2G39810 | Symbols: HOS1 | HOS1; ubiquitin-protein ligase | chr2:16612941-16617802 FORWARDweakly similar to ( 182) loc_os03g52700 12003.m10244 protein expressed protein seq=cds; coord=8:5651505..5652119:-1; parent_gene=GRMZM2G050104
GRMZM2G574782	GRMZM2G574782_T01	88.6233	77.389	181.216	3.5	minor CHO metabolism.others	highly similar to ( 719) AT5G53850 | Symbols: | haloacid dehalogenase-like hydrolase family protein | chr5:21861617-21864817 REVERSEhighly similar to ( 913) loc_os11g29370 12011.m06847 protein hydrolase, putative, expressed seq=cds; coord=4:18676199..18682894:1; parent_gene=GRMZM2G574782
GRMZM2G120652	GRMZM2G120652_T01	82.0997	155.573	181.026	18	Co-factor and vitamine metabolism	moderately similar to ( 494) AT5G01410 | Symbols: PDX1, ATPDX1.3, RSR4, PDX1.3, ATPDX1 | RSR4 (REDUCED SUGAR RESPONSE 4); protein heterodimerization/ protein homodimerization | chr5:172576-173505 REVERSEhighly similar to ( 502) PDX1_HEVBR Probable pyridoxin biosynthesis protein ER1 (PDX1 homolog) (Ethylene-inducible protein HEVER) - Hevea brasiliensis (Para rubber tree)highly similar to ( 553) lo…
GRMZM2G063617	GRMZM2G063617_T01	120.134	139.523	181.014	29.2.1.2.2.22	protein.synthesis.ribosomal protein.eukaryotic.60S subunit.L22	weakly similar to ( 164) AT3G05560 | Symbols: | 60S ribosomal protein L22-2 (RPL22B) | chr3:1614641-1615204 FORWARDweakly similar to ( 175) loc_os07g47710 12007.m08986 protein 60S ribosomal protein L22-2, putative, expressed seq=cds; coord=7:172711231..172713259:1; parent_gene=GRMZM2G063617
GRMZM2G051750	GRMZM2G051750_T01	131.817	118.109	180.426	35.2	not assigned.unknown	seq=cds; coord=4:49288975..49291170:1; parent_gene=GRMZM2G051750
GRMZM2G021621	GRMZM2G021621_T02	293.459	388.883	180.387	10.7	cell wall.modification	moderately similar to ( 201) AT1G65680 | Symbols: ATEXPB2, EXPB2, ATHEXP BETA 1.4 | ATEXPB2 (ARABIDOPSIS THALIANA EXPANSIN B2) | chr1:24427266-24428399 FORWARDhighly similar to ( 505) EXPB4_ORYSA Expansin-B4 precursor (OsEXPB4) (Beta-expansin-4) (OsaEXPb1.7) - Oryza sativa (Rice)highly similar to ( 505) loc_os10g40730 12010.m06841 protein beta-expansin 1a precursor, putative, expressed seq=cds; c…
GRMZM2G112079	GRMZM2G112079_T01	151.891	120.936	180.074	35.2	not assigned.unknown	very weakly similar to (94.0) AT1G67785 | Symbols: | unknown protein | chr1:25416100-25416984 REVERSEweakly similar to ( 119) loc_os01g68030 12001.m12907 protein expressed protein seq=cds; coord=8:163518237..163520150:-1; parent_gene=GRMZM2G112079
AC204212.4	AC204212.4_FGT001	25.1658	6.58222	179.992	27.3.26	RNA.regulation of transcription.MYB-related transcription factor family	very weakly similar to (89.0) AT1G75250 | Symbols: ATRL6 | ATRL6 (ARABIDOPSIS RAD-LIKE 6); transcription factor | chr1:28244463-28245453 REVERSEvery weakly similar to (94.4) loc_os05g50340 12005.m09103 protein RADIALIS, putative, expressed seq=cds; coord=5:201120649..201120939:1; parent_gene=AC204212.4_FG001
GRMZM2G026216	GRMZM2G026216_T01	89.3789	147.4	178.342	29.2.1.2.2.21	protein.synthesis.ribosomal protein.eukaryotic.60S subunit.L21	moderately similar to ( 302) AT1G57860 | Symbols: | 60S ribosomal protein L21 | chr1:21430034-21430827 REVERSEmoderately similar to ( 320) loc_os03g04750 12003.m06002 protein 60S ribosomal protein L21, putative, expressed seq=cds; coord=5:30771033..30772796:1; parent_gene=GRMZM2G026216
GRMZM2G021885	GRMZM2G021885_T01	12.7289	7.98094	178.04	35.2	not assigned.unknown	moderately similar to ( 358) AT1G50660 | Symbols: | unknown protein | chr1:18771386-18774385 FORWARDhighly similar to ( 905) loc_os04g53350 12004.m10226 protein expressed protein seq=cds; coord=10:143166295..143170074:-1; parent_gene=GRMZM2G021885
GRMZM2G311051	GRMZM2G311051_T01	114.393	47.3873	177.705	29.4	protein.postranslational modification	moderately similar to ( 290) AT5G35980 | Symbols: YAK1 | protein kinase family protein | chr5:14128551-14134354 FORWARDhighly similar to ( 715) loc_os04g51370 12004.m35446 protein ATP binding protein, putative, expressed seq=cds; coord=10:141063440..141068193:-1; parent_gene=GRMZM2G311051
GRMZM2G128641	GRMZM2G128641_T01	472.211	472.778	177.379	20.2.3	stress.abiotic.drought/salt	highly similar to ( 957) AT1G32090 | Symbols: | early-responsive to dehydration protein-related / ERD protein-related | chr1:11540244-11544041 REVERSEnearly identical (1219) loc_os10g42820 12010.m065352 protein RXW8, putative, expressed seq=cds; coord=1:105760826..105766937:-1; parent_gene=GRMZM2G128641
GRMZM2G137558	GRMZM2G137558_T01	84.0573	76.7022	176.997	29.5.11	protein.degradation.ubiquitin	highly similar to ( 688) AT2G03890 | Symbols: | phosphatidylinositol 3- and 4-kinase family protein | chr2:1186199-1188151 FORWARDhighly similar to ( 948) loc_os09g29890 12009.m22000 protein phosphatidylinositol 3- and 4-kinase family protein, expressed seq=cds; coord=2:188414700..188417396:-1; parent_gene=GRMZM2G137558
GRMZM2G100146	GRMZM2G100146_T01	87.0595	75.2989	176.971	27.3.55	RNA.regulation of transcription.HDA	very weakly similar to (99.0) AT3G44750 | Symbols: HD2A, ATHD2A, HDA3, HDT1 | HDA3 (HISTONE DEACETYLASE 3); histone deacetylase/ nucleic acid binding / zinc ion binding | chr3:16298045-16299585 FORWARDmoderately similar to ( 245) HD2B_MAIZE Histone deacetylase 2b (HD2b) (Zm-HD2b) - Zea mays (Maize)weakly similar to ( 164) loc_os05g51830 12005.m09245 protein histone deacetylase 2b, putative, expre…
GRMZM2G117811	GRMZM2G117811_T01	139.849	199.89	176.872	35.2	not assigned.unknown	weakly similar to ( 177) AT4G16450 | Symbols: | unknown protein | chr4:9280132-9280541 FORWARDweakly similar to ( 198) loc_os08g33460 12008.m07336 protein expressed protein seq=cds; coord=4:82012907..82013851:1; parent_gene=GRMZM2G117811
GRMZM2G139952	GRMZM2G139952_T01	89.1821	40.1264	176.551	35.2	not assigned.unknown	moderately similar to ( 240) AT5G21160 | Symbols: | La domain-containing protein / proline-rich family protein | chr5:7199191-7203879 REVERSEmoderately similar to ( 385) loc_os01g16110 12001.m42957 protein la domain containing protein, expressed seq=cds; coord=8:3974147..3980783:-1; parent_gene=GRMZM2G139952
GRMZM5G866100	GRMZM5G866100_T01	106.999	75.691	176.491	23.3.1.3	nucleotide metabolism.salvage.phosphoribosyltransferases.upp	highly similar to ( 694) AT3G27190 | Symbols: | uracil phosphoribosyltransferase, putative / UMP pyrophosphorylase, putative / UPRTase, putative | chr3:10039504-10042917 REVERSEhighly similar to ( 816) loc_os09g32820 12009.m06368 protein uridine/cytidine kinase-like 1, putative, expressed seq=cds; coord=2:191965759..191973807:-1; parent_gene=GRMZM5G866100
GRMZM2G165944	GRMZM2G165944_T01	159.904	207.039	176.176	35.2	not assigned.unknown	highly similar to ( 751) AT1G19835 | Symbols: | unknown protein | chr1:6856212-6859513 REVERSEnearly identical (1535) loc_os03g14250 12003.m06867 protein expressed protein seq=cds; coord=1:33717963..33725898:1; parent_gene=GRMZM2G165944
GRMZM2G069410	GRMZM2G069410_T01	91.4351	70.1889	175.777	34.3	transport.H+ transporting pyrophosphatase	highly similar to ( 692) AT1G16780 | Symbols: | vacuolar-type H+-translocating inorganic pyrophosphatase, putative | chr1:5739468-5743569 REVERSEmoderately similar to ( 279) AVP_HORVU Pyrophosphate-energized vacuolar membrane proton pump (EC 3.6.1.1) (Pyrophosphate-energized inorganic pyrophosphatase) (H(+)-PPase) - Hordeum vulgare (Barley)highly similar to ( 716) loc_os02g33490 12002.m08442 prot…
GRMZM2G422651	GRMZM2G422651_T01	101.153	164.655	175.73	29.2.3	protein.synthesis.initiation	highly similar to ( 684) AT4G20980 | Symbols: | eukaryotic translation initiation factor 3 subunit 7, putative / eIF-3 zeta, putative / eIF3d, putative | chr4:11216997-11218772 FORWARDhighly similar to ( 804) loc_os05g49150 12005.m08985 protein eukaryotic translation initiation factor 3 subunit 7, putative, expressed seq=cds; coord=3:211146259..211148559:-1; parent_gene=GRMZM2G422651
GRMZM2G125020	GRMZM2G125020_T01	10.0376	12.5448	175.262	33.99	development.unspecified	very weakly similar to (86.3) AT3G63210 | Symbols: MARD1 | MARD1 | chr3:23354019-23354906 REVERSEmoderately similar to ( 265) loc_os01g08520 12001.m07477 protein expressed protein seq=cds; coord=8:19121122..19123948:-1; parent_gene=GRMZM2G125020
GRMZM2G123063	GRMZM2G123063_T01	70.8124	32.7371	175.077	27.3.36	RNA.regulation of transcription.Argonaute	highly similar to ( 833) AT2G27880 | Symbols: AGO5 | AGO5 (ARGONAUTE 5); nucleic acid binding | chr2:11871488-11876712 FORWARDnearly identical (1242) loc_os03g58600 12003.m10765 protein argonaute-like protein, putative, expressed seq=cds; coord=5:4000995..4009246:1; parent_gene=GRMZM2G123063
GRMZM2G445634	GRMZM2G445634_T01	689.507	745.107	175.008	27.3.7	RNA.regulation of transcription.C2C2(Zn) CO-like, Constans-like zinc finger family	weakly similar to ( 143) loc_os03g08330 12003.m06342 protein ZIM motif family protein, expressed seq=cds; coord=1:16792359..16793281:1; parent_gene=GRMZM2G445634
GRMZM2G177432	GRMZM2G177432_T01	206.577	289.05	174.795	9.7	mitochondrial electron transport / ATP synthesis.cytochrome c oxidase	very weakly similar to (87.0) loc_os03g56190 12003.m10530 protein expressed protein seq=cds; coord=1:281883976..281884829:1; parent_gene=GRMZM2G177432
GRMZM5G845244	GRMZM5G845244_T01	56.9406	14.9133	174.102	29.2.1.1.1.1.8	protein.synthesis.ribosomal protein.prokaryotic.chloroplast.30S subunit.S8	moderately similar to ( 209) ATCG00770 | Symbols: RPS8 | chloroplast 30S ribosomal protein S8 | chrC:80068-80472 REVERSEmoderately similar to ( 269) RR8_SACOF Chloroplast 30S ribosomal protein S8 - Saccharum officinarum (Sugarcane)moderately similar to ( 268) loc_osp1g00700 11562.m00061 protein ribosomal protein S8 seq=cds; coord=Pt:78488..78898:-1; parent_gene=GRMZM5G845244
GRMZM2G092719	GRMZM2G092719_T01	126.632	152.615	173.743	29.2.1.2.1.31	protein.synthesis.ribosomal protein.eukaryotic.40S subunit.SA	moderately similar to ( 391) AT1G72370 | Symbols: P40, AP40, RP40, RPSAA | P40; structural constituent of ribosome | chr1:27243148-27244842 REVERSEmoderately similar to ( 417) RSSA_SOYBN 40S ribosomal protein SA (p40) - Glycine max (Soybean)highly similar to ( 507) loc_os03g08440 12003.m35048 protein 40S ribosomal protein SA, putative, expressed seq=cds; coord=1:7456720..7458916:-1; parent_gene=G…
GRMZM2G101711	GRMZM2G101711_T02	142.535	107.14	173.304	35.2	not assigned.unknown	moderately similar to ( 204) AT1G20970 | Symbols: | FUNCTIONS IN: molecular_function unknown; INVOLVED IN: biological_process unknown; LOCATED IN: plasma membrane, vacuole; EXPRESSED IN: guard cell, cultured cell; BEST Arabidopsis thaliana protein match is: PPI1 (PROTON PUMP INTERACTOR 1); protein binding (TAIR:AT4G27500.1); Has 53409 Blast hits to 33585 proteins in 1572 species: Archae - 464; Ba…
GRMZM5G821439	GRMZM5G821439_T01	832.593	809.634	172.774	33.99	development.unspecified	moderately similar to ( 498) AT5G48150 | Symbols: PAT1 | PAT1 (phytochrome a signal transduction 1); signal transducer/ transcription factor | chr5:19522497-19524053 REVERSEhighly similar to ( 988) CIGR1_ORYSA Chitin-inducible gibberellin-responsive protein 1 - Oryza sativa (Rice)highly similar to ( 988) loc_os07g36170 12007.m079710 protein chitin-inducible gibberellin-responsive protein 1, putat…
GRMZM2G473182	GRMZM2G473182_T03	53.7562	2.71371	172.388	3.6	minor CHO metabolism.callose	very weakly similar to (82.0) AT2G36850 | Symbols: ATGSL08, GSL8, GSL08, ATGSL8 | GSL8 (GLUCAN SYNTHASE-LIKE 8); 1,3-beta-glucan synthase/ transferase, transferring glycosyl groups | chr2:15454935-15469666 REVERSE seq=cds; coord=2:193386719..193388695:1; parent_gene=GRMZM2G473182
GRMZM2G143403	GRMZM2G143403_T01	79.6006	66.8711	172.344	27.3.73	RNA.regulation of transcription.Zn-finger(CCHC)	weakly similar to ( 137) AT5G49400 | Symbols: | zinc knuckle (CCHC-type) family protein | chr5:20031154-20031981 FORWARDweakly similar to ( 155) loc_os11g09310 12011.m05128 protein zinc finger CCHC domain-containing protein 10, putative, expressed seq=cds; coord=2:129638619..129640846:-1; parent_gene=GRMZM2G143403
GRMZM2G094388	GRMZM2G094388_T01	94.7595	103.746	172.19	30.5	signalling.G-proteins	moderately similar to ( 221) AT1G07140 | Symbols: SIRANBP | SIRANBP; Ran GTPase binding | chr1:2192360-2193688 REVERSEmoderately similar to ( 288) loc_os03g18180 12003.m07243 protein ran-binding protein 1 homolog c, putative, expressed seq=cds; coord=1:45438914..45441619:-1; parent_gene=GRMZM2G094388
GRMZM2G389362	GRMZM2G389362_T01	145.361	98.8434	172.176	29.3.4.3	protein.targeting.secretory pathway.vacuole	highly similar to ( 961) AT3G52850 | Symbols: VSR1, BP-80, ATELP, VSR-1, BP80, BP80B, ATELP1, ATVSR1 | VSR1 (VACUOLAR SORTING RECEPTOR HOMOLOG 1); amino-terminal vacuolar sorting propeptide binding | chr3:19587999-19591690 FORWARDhighly similar to ( 907) VSR1_PEA Vacuolar sorting receptor 1 precursor (BP-80) (80 kDa proaleurein-binding protein) - Pisum sativum (Garden pea)nearly identical (1150) …
GRMZM2G158304	GRMZM2G158304_T01	231.589	287.156	172.048	9.5	mitochondrial electron transport / ATP synthesis.cytochrome c reductase	weakly similar to ( 117) loc_os07g48244 12007.m079856 protein ubiquinol-cytochrome c reductase complex 6.7 kDa protein, putative, expressed seq=cds; coord=7:173194135..173216721:-1; parent_gene=GRMZM2G158304
GRMZM2G163468	GRMZM2G163468_T01	126.524	164.494	172.012	35.2	not assigned.unknown	very weakly similar to (87.8) loc_os05g40300 12005.m83869 protein expressed protein seq=cds; coord=6:154779238..154782206:-1; parent_gene=GRMZM2G163468
GRMZM5G846811	GRMZM5G846811_T01	132.029	91.2947	171.777	30.5	signalling.G-proteins	moderately similar to ( 342) AT3G51300 | Symbols: ARAC11, ROP1, ROP1AT, ATRAC11, ATROP1 | ROP1 (RHO-RELATED PROTEIN FROM PLANTS 1); GTP binding / GTPase activating protein binding / GTPase/ protein binding | chr3:19043197-19044215 FORWARDmoderately similar to ( 362) RAC6_ORYSA Rac-like GTP-binding protein 6 (OsRac6) (GTPase protein RacB) - Oryza sativa (Rice)moderately similar to ( 362) loc_os02g…
GRMZM2G092535	GRMZM2G092535_T01	114.184	119.266	171.725	27.1	RNA.processing	weakly similar to ( 179) AT1G03330 | Symbols: | small nuclear ribonucleoprotein D, putative / snRNP core SM-like protein, putative / U6 snRNA-associated Sm-like protein, putative | chr1:818161-819297 REVERSEweakly similar to ( 188) loc_os08g05850 12008.m04726 protein snRNP core Sm protein Sm-X5-like protein, putative, expressed seq=cds; coord=4:33428585..33432641:-1; parent_gene=GRMZM2G092535
GRMZM2G149178	GRMZM2G149178_T01	200.85	297.988	171.64	28.1.3	DNA.synthesis/chromatin structure.histone	weakly similar to ( 162) AT5G59970 | Symbols: | histone H4 | chr5:24146352-24146663 REVERSEweakly similar to ( 162) H4_PEA Histone H4 - Pisum sativum (Garden pea)weakly similar to ( 162) loc_os10g39410 12010.m06709 protein histone H4, putative, expressed seq=cds; coord=10:134805431..134806076:-1; parent_gene=GRMZM2G149178
GRMZM2G098569	GRMZM2G098569_T01	60.9188	43.7323	171.543	16.1.2.9	secondary metabolism.isoprenoids.mevalonate pathway.farnesyl pyrophosphate synthetase	highly similar to ( 537) AT5G47770 | Symbols: FPS1 | FPS1 (FARNESYL DIPHOSPHATE SYNTHASE 1); dimethylallyltranstransferase/ geranyltranstransferase | chr5:19345297-19347415 FORWARDhighly similar to ( 617) FPPS_MAIZE Farnesyl pyrophosphate synthetase (FPP synthetase) (FPS) (Farnesyl diphosphate synthetase) [Includes: Dimethylallyltranstransferase (EC 2.5.1.1); Geranyltranstransferase (EC 2.5.1.10)…
AC218035.3	AC218035.3_FGT001	81.888	46.2344	171.35	35.2	not assigned.unknown	weakly similar to ( 117) AT5G49820 | Symbols: emb1879 | emb1879 (embryo defective 1879) | chr5:20246753-20249432 REVERSEweakly similar to ( 179) loc_os05g34650 12005.m27826 protein expressed protein seq=cds; coord=8:103527701..103528233:1; parent_gene=AC218035.3_FG001
GRMZM5G847530	GRMZM5G847530_T01	139.092	199.86	171.341	20.1	stress.biotic	weakly similar to ( 186) AT2G35520 | Symbols: DAD2 | DAD2 (DEFENDER AGAINST CELL DEATH 2) | chr2:14921587-14922657 FORWARDmoderately similar to ( 219) DAD1_ORYSA Defender against cell death 1 (DAD-1) (Defender against apoptotic death 1 protein) - Oryza sativa (Rice)moderately similar to ( 219) loc_os04g32550 12004.m101517 protein defender against cell death 1, putative, expressed seq=cds; coord=9…
GRMZM2G419969	GRMZM2G419969_T01	106.081	128.593	171.042	35.2	not assigned.unknown	weakly similar to ( 134) AT1G22270 | Symbols: | unknown protein | chr1:7865548-7865922 FORWARDweakly similar to ( 179) loc_os07g43020 12007.m08531 protein expressed protein seq=cds; coord=2:212244856..212245850:-1; parent_gene=GRMZM2G419969
GRMZM2G015097	GRMZM2G015097_T01	71.4375	43.2348	170.868	27.3.17	RNA.regulation of transcription.CPP(Zn),CPP1-related transcription factor family	weakly similar to ( 157) AT4G14770 | Symbols: TCX2, ATTCX2 | TCX2 (TESMIN/TSO1-LIKE CXC 2); transcription factor | chr4:8481522-8484825 REVERSEhighly similar to ( 519) loc_os12g41210 12012.m07903 protein tesmin/TSO1-like CXC domain containing protein, expressed seq=cds; coord=1:171230397..171235966:1; parent_gene=GRMZM2G015097
GRMZM5G811223	GRMZM5G811223_T01	105.704	76.1259	170.514	26.17	misc.dynamin	moderately similar to ( 471) AT1G10290 | Symbols: ADL6, DRP2A | ADL6 (DYNAMIN-LIKE PROTEIN 6); GTPase | chr1:3370774-3377120 FORWARDhighly similar to ( 610) loc_os06g13820 12006.m32033 protein dynamin-2A, putative, expressed seq=cds; coord=9:1743076..1749011:1; parent_gene=GRMZM5G811223
GRMZM2G339503	GRMZM2G339503_T01	125.528	189.062	170.438	34.9	transport.metabolite transporters at the mitochondrial membrane	very weakly similar to (80.5) AT5G41685 | Symbols: | mitochondrial import receptor subunit TOM7 / translocase of outer membrane 7 kDa subunit (TOM7.1) | chr5:16669419-16669646 REVERSEvery weakly similar to (82.0) TOM7A_SOLTU Mitochondrial import receptor subunit TOM7-1 (Translocase of outer membrane 7 kDa subunit 1) - Solanum tuberosum (Potato) seq=cds; coord=8:145483419..145484113:-1; parent_gen…
GRMZM2G056600	GRMZM2G056600_T01	25.7762	15.0093	170.362	27.3.22	RNA.regulation of transcription.HB,Homeobox transcription factor family	weakly similar to ( 139) AT2G22430 | Symbols: ATHB6 | ATHB6; DNA binding / protein binding / sequence-specific DNA binding / transcription activator/ transcription factor | chr2:9526470-9527612 REVERSEmoderately similar to ( 306) loc_os09g29460 12009.m06097 protein homeobox-leucine zipper protein ATHB-6, putative, expressed seq=cds; coord=7:129263776..129265926:1; parent_gene=GRMZM2G056600
GRMZM2G093503	GRMZM2G093503_T01	154.463	199.238	170.275	35.2	not assigned.unknown	very weakly similar to (86.3) AT2G46540 | Symbols: | unknown protein | chr2:19110687-19111681 REVERSEweakly similar to ( 110) loc_os05g46450 12005.m83962 protein fiber protein Fb11, putative, expressed seq=cds; coord=6:161889096..161893416:-1; parent_gene=GRMZM2G093503
GRMZM2G053882	GRMZM2G053882_T01	87.812	4.43572	170.153	29.5.11.4.2	protein.degradation.ubiquitin.E3.RING	weakly similar to ( 107) AT5G22000 | Symbols: RHF2A | RHF2A (RING-H2 GROUP F2A); protein binding / zinc ion binding | chr5:7277436-7279553 FORWARDweakly similar to ( 141) loc_os03g57500 12003.m10668 protein CIC7E11, putative, expressed seq=cds; coord=8:111869844..111870990:1; parent_gene=GRMZM2G053882
GRMZM2G075227	GRMZM2G075227_T01	129.359	64.5399	170.025	35.2	not assigned.unknown	very weakly similar to (89.4) AT1G23150 | Symbols: | unknown protein | chr1:8206948-8207461 FORWARDweakly similar to ( 156) loc_os02g21920 12002.m33663 protein senescence-associated protein, putative, expressed seq=cds; coord=9:153456535..153457918:-1; parent_gene=GRMZM2G075227
GRMZM5G876773	GRMZM5G876773_T01	194.956	278.135	169.275	35.2	not assigned.unknown	moderately similar to ( 328) AT5G11680 | Symbols: | unknown protein | chr5:3759463-3760634 FORWARDmoderately similar to ( 404) loc_os09g33800 12009.m22015 protein arabinogalactan protein, putative, expressed seq=cds; coord=7:138559787..138562909:1; parent_gene=GRMZM5G876773
GRMZM2G144726	GRMZM2G144726_T01	55.3055	52.9734	169.05	35.2	not assigned.unknown	moderately similar to ( 357) AT1G55500 | Symbols: ECT4 | ECT4 | chr1:20720203-20722450 FORWARDhighly similar to ( 668) loc_os07g07490 12007.m29079 protein YT521-B-like family protein, expressed seq=cds; coord=7:8305897..8310296:-1; parent_gene=GRMZM2G144726
GRMZM2G701548	GRMZM2G701548_T01	77.1472	8.52758	168.889	35.2	not assigned.unknown	seq=cds; coord=5:53425306..53425889:-1; parent_gene=GRMZM2G701548
GRMZM2G166445	GRMZM2G166445_T01	6.14528	3.11921	168.841	20.2.99	stress.abiotic.unspecified	weakly similar to ( 110) AT4G14723 | Symbols: | FUNCTIONS IN: molecular_function unknown; INVOLVED IN: biological_process unknown; LOCATED IN: cellular_component unknown; BEST Arabidopsis thaliana protein match is: allergen-related (TAIR:AT3G22820.1); Has 130 Blast hits to 130 proteins in 11 species: Archae - 0; Bacteria - 0; Metazoa - 0; Fungi - 0; Plants - 130; Viruses - 0; Other Eukaryotes - 0…
GRMZM2G470740	GRMZM2G470740_T01	68.042	44.2021	168.786	27.3.67	RNA.regulation of transcription.putative transcription regulator	weakly similar to ( 197) AT5G55390 | Symbols: EDM2 | EDM2; transcription factor | chr5:22448152-22454414 REVERSEmoderately similar to ( 490) loc_os01g32720 12001.m09591 protein expressed protein seq=cds; coord=7:76575788..76580472:1; parent_gene=GRMZM2G470740
GRMZM2G016323	GRMZM2G016323_T01	42.0943	42.6603	168.422	29.5.11.5	protein.degradation.ubiquitin.ubiquitin protease	highly similar to ( 509) AT5G57990 | Symbols: UBP23 | UBP23 (UBIQUITIN-SPECIFIC PROTEASE 23); ubiquitin thiolesterase/ ubiquitin-specific protease | chr5:23470218-23473997 REVERSEnearly identical (1001) loc_os06g08530 12006.m31849 protein ubiquitin-specific protease 23, putative, expressed seq=cds; coord=9:13163475..13174673:-1; parent_gene=GRMZM2G016323
GRMZM2G116086	GRMZM2G116086_T01	89.9321	44.762	168.315	29.4	protein.postranslational modification	nearly identical (1079) AT3G03940 | Symbols: | protein kinase family protein | chr3:1014412-1018244 REVERSEnearly identical (1256) loc_os01g56580 12001.m42729 protein ATP binding protein, putative, expressed seq=cds; coord=8:172559174..172568352:1; parent_gene=GRMZM2G116086
GRMZM2G134917	GRMZM2G134917_T01	200.001	191.115	168.271	20.2.1	stress.abiotic.heat	highly similar to ( 649) AT3G44110 | Symbols: ATJ3, ATJ | ATJ3; protein binding | chr3:15869179-15871059 REVERSEhighly similar to ( 675) DNJH_CUCSA DnaJ protein homolog (DNAJ-1) - Cucumis sativus (Cucumber)highly similar to ( 726) loc_os03g57340 12003.m10652 protein dnaJ protein, putative, expressed seq=cds; coord=1:285920953..285924151:1; parent_gene=GRMZM2G134917
GRMZM2G006085	GRMZM2G006085_T01	77.7176	133.668	168.094	9.1.2	mitochondrial electron transport / ATP synthesis.NADH-DH.localisation not clear	weakly similar to ( 179) AT5G18800 | Symbols: | NADH-ubiquinone oxidoreductase 19 kDa subunit (NDUFA8) family protein | chr5:6267304-6268393 FORWARDmoderately similar to ( 214) loc_os03g18420 12003.m07265 protein NADH-ubiquinone oxidoreductase 19 kDa subunit, putative, expressed seq=cds; coord=1:45905299..45918921:1; parent_gene=GRMZM2G006085
GRMZM2G111482	GRMZM2G111482_T05	58.9777	3.24648	167.796	35.2	not assigned.unknown	seq=cds; coord=10:125836247..125837072:1; parent_gene=GRMZM2G111482
GRMZM2G014091	GRMZM2G014091_T01	83.5068	106.737	167.665	27.1	RNA.processing	weakly similar to ( 162) AT2G18740 | Symbols: | small nuclear ribonucleoprotein E, putative / snRNP-E, putative / Sm protein E, putative | chr2:8123334-8124581 FORWARDweakly similar to ( 169) loc_os08g05530 12008.m04696 protein small nuclear ribonucleoprotein E, putative, expressed seq=cds; coord=8:24411407..24430975:-1; parent_gene=GRMZM2G014091
GRMZM2G080567	GRMZM2G080567_T01	215.92	215.778	167.601	35.2	not assigned.unknown	weakly similar to ( 124) loc_os07g42220 12007.m08458 protein expressed protein seq=cds; coord=7:165343672..165344572:-1; parent_gene=GRMZM2G080567
GRMZM2G396846	GRMZM2G396846_T01	82.2105	37.1572	167.327	27.3.52	RNA.regulation of transcription.Global transcription factor group	weakly similar to ( 119) AT3G27260 | Symbols: GTE8 | GTE8; DNA binding | chr3:10068411-10072403 FORWARDmoderately similar to ( 489) loc_os04g53170 12004.m10208 protein bromodomain containing protein, expressed seq=cds; coord=10:143066059..143068062:1; parent_gene=GRMZM2G396846
GRMZM5G805485	GRMZM5G805485_T01	124.267	377.755	166.456	10.5.3	cell wall.cell wall proteins.LRR	moderately similar to ( 387) AT1G12040 | Symbols: LRX1 | LRX1 (LEUCINE-RICH REPEAT/EXTENSIN 1); histidine phosphotransfer kinase/ protein binding / structural constituent of cell wall | chr1:4070160-4072394 FORWARDweakly similar to ( 112) RPK1_IPONI Receptor-like protein kinase precursor (EC 2.7.11.1) - Ipomoea nil (Japanese morning glory) (Pharbitis nil)highly similar to ( 563) loc_os02g04540 12…
GRMZM2G177273	GRMZM2G177273_T01	136.042	206.277	165.379	29.7	protein.glycosylation	highly similar to ( 556) AT2G01720 | Symbols: | ribophorin I family protein | chr2:317193-320016 REVERSEmoderately similar to ( 446) loc_os05g23600 12005.m27570 protein dolichyl-diphosphooligosaccharide--protein glycosyltransferase 67 kDasubunit precursor, putative, expressed seq=cds; coord=2:26391864..26395400:-1; parent_gene=GRMZM2G177273
GRMZM2G059151	GRMZM2G059151_T01	90.2277	115.734	165.257	4.1.5	glycolysis.cytosolic branch.pyrophosphate-fructose-6-P phosphotransferase	highly similar to ( 892) AT1G12000 | Symbols: | pyrophosphate--fructose-6-phosphate 1-phosphotransferase beta subunit, putative / pyrophosphate-dependent 6-phosphofructose-1-kinase, putative | chr1:4050159-4053727 REVERSEhighly similar to ( 903) PFPB_RICCO Pyrophosphate--fructose 6-phosphate 1-phosphotransferase subunit beta (EC 2.7.1.90) (PFP) (6-phosphofructokinase, pyrophosphate dependent) (Py…
GRMZM2G087570	GRMZM2G087570_T01	80.601	91.9886	165.213	31.3.1	cell.cycle.peptidylprolyl isomerase	moderately similar to ( 291) AT5G13120 | Symbols: | peptidyl-prolyl cis-trans isomerase cyclophilin-type family protein | chr5:4162714-4164720 REVERSEmoderately similar to ( 224) CYPB_VICFA Peptidyl-prolyl cis-trans isomerase, chloroplast precursor (EC 5.2.1.8) (PPIase) (Rotamase) (Cyclophilin) (Cyclosporin A-binding protein) (CYP B) - Vicia faba (Broad bean)moderately similar to ( 368) loc_os05g…
GRMZM2G008410	GRMZM2G008410_T01	59.9099	61.5961	165.064	27.4	RNA.RNA binding	moderately similar to ( 333) AT5G04430 | Symbols: BTR1, BTR1S | BTR1L (BINDING TO TOMV RNA 1L (LONG FORM)); nucleic acid binding / single-stranded RNA binding | chr5:1250602-1253523 REVERSEhighly similar to ( 505) loc_os02g57640 12002.m10785 protein RNA-binding protein Nova-1, putative, expressed seq=cds; coord=4:170332797..170339707:-1; parent_gene=GRMZM2G008410
GRMZM2G154595	GRMZM2G154595_T01	132.539	238.615	164.976	8.1.9	TCA / org. transformation.TCA.malate DH	moderately similar to ( 450) AT1G53240 | Symbols: | malate dehydrogenase (NAD), mitochondrial | chr1:19854966-19856802 REVERSEmoderately similar to ( 451) MDHM_FRAAN Malate dehydrogenase, mitochondrial precursor (EC 1.1.1.37) - Fragaria ananassa (Strawberry)highly similar to ( 509) loc_os01g46070 12001.m10806 protein malate dehydrogenase, mitochondrial precursor, putative, expressed seq=cds; coor…
GRMZM2G412611	GRMZM2G412611_T01	23.7715	7.27273	164.909	2.2.2.3	major CHO metabolism.degradation.starch.glucan water dikinase	nearly identical (1732) AT1G10760 | Symbols: SEX1, SOP1, SOP, GWD1, GWD | SEX1 (STARCH EXCESS 1); alpha-glucan, water dikinase | chr1:3581210-3590043 REVERSEnearly identical (1877) GWD1_SOLTU Alpha-glucan water dikinase, chloroplast precursor (EC 2.7.9.4) (EC 2.7.13.3) (Starch-related R1 protein) - Solanum tuberosum (Potato)nearly identical (2067) loc_os06g30310 12006.m07575 protein alpha-glucan …
GRMZM2G024484	GRMZM2G024484_T01	99.894	141.196	164.825	9.1.2	mitochondrial electron transport / ATP synthesis.NADH-DH.localisation not clear	highly similar to ( 842) AT5G08530 | Symbols: CI51 | CI51 (51 kDa subunit of complex I); 4 iron, 4 sulfur cluster binding / FMN binding / NAD or NADH binding / NADH dehydrogenase (ubiquinone)/ oxidoreductase, acting on NADH or NADPH | chr5:2759848-2761726 REVERSEhighly similar to ( 904) loc_os07g45090 12007.m079768 protein NADH-ubiquinone oxidoreductase 51 kDa subunit, mitochondrial precursor, pu…
GRMZM2G326066	GRMZM2G326066_T01	101.446	212.073	164.769	29.2.1.2.2.27	protein.synthesis.ribosomal protein.eukaryotic.60S subunit.L27	moderately similar to ( 222) AT4G15000 | Symbols: | 60S ribosomal protein L27 (RPL27C) | chr4:8571896-8572387 FORWARDmoderately similar to ( 213) RL27_PEA 60S ribosomal protein L27 - Pisum sativum (Garden pea)moderately similar to ( 271) loc_os02g18380 12002.m07081 protein 60S ribosomal protein L27, putative, expressed seq=cds; coord=10:143162642..143163490:1; parent_gene=GRMZM2G326066
GRMZM5G844173	GRMZM5G844173_T01	65.1278	22.1751	164.683	33.99	development.unspecified	nearly identical (1459) AT1G22770 | Symbols: GI, FB | GI (GIGANTEA) | chr1:8062398-8067447 FORWARDnearly identical (1966) GIGAN_ORYSA Protein GIGANTEA - Oryza sativa (Rice)nearly identical (1966) loc_os01g08700 12001.m42893 protein GIGANTEA protein, putative, expressed seq=cds; coord=3:9303333..9314353:1; parent_gene=GRMZM5G844173
GRMZM2G385999	GRMZM2G385999_T01	89.3591	182.616	164.591	35.2	not assigned.unknown	weakly similar to ( 167) AT5G17190 | Symbols: | unknown protein | chr5:5652310-5652702 FORWARDmoderately similar to ( 203) loc_os02g50210 12002.m10055 protein erwinia induced protein 2, putative, expressed seq=cds; coord=5:205226946..205227932:1; parent_gene=GRMZM2G385999
AC225193.3	AC225193.3_FGT003	59.9781	96.8107	163.411	27.3.67	RNA.regulation of transcription.putative transcription regulator	moderately similar to ( 216) AT2G33620 | Symbols: | DNA-binding family protein / AT-hook protein 1 (AHP1) | chr2:14234749-14236563 FORWARDmoderately similar to ( 385) loc_os10g42230 12010.m50380 protein AT-hook protein 1, putative, expressed seq=cds; coord=9:113056029..113059080:1; parent_gene=AC225193.3_FG003
GRMZM2G011355	GRMZM2G011355_T01	140.892	130.412	163.294	29.3.4.99	protein.targeting.secretory pathway.unspecified	weakly similar to ( 180) AT2G47170 | Symbols: ARF1A1C | ARF1A1C; GTP binding / phospholipase activator/ protein binding | chr2:19367264-19368518 FORWARDweakly similar to ( 178) ARF_VIGUN ADP-ribosylation factor - Vigna unguiculata (Cowpea)weakly similar to ( 182) loc_os07g12200 12007.m05673 protein ADP-ribosylation factor 1, putative, expressed seq=cds; coord=10:13634619..13637614:-1; parent_gene…
GRMZM2G339435	GRMZM2G339435_T01	15.6717	23.2242	162.903	35.2	not assigned.unknown	weakly similar to ( 125) loc_os01g55720 12001.m11729 protein expressed protein seq=cds; coord=8:173320734..173321566:1; parent_gene=GRMZM2G339435
GRMZM2G542994	GRMZM2G542994_T01	96	98.384	162.83	35.2	not assigned.unknown	moderately similar to ( 261) AT1G02140 | Symbols: MEE63, MAGO, HAP1 | MAGO (MAGO NASHI); protein binding | chr1:403467-404401 REVERSEmoderately similar to ( 291) MGN_ORYSA Protein mago nashi homolog (Mago nashi-like protein) - Oryza sativa (Rice)moderately similar to ( 291) loc_os12g18880 12012.m05841 protein protein mago nashi, putative, expressed seq=cds; coord=6:1990510..1994442:1; parent_gene…
AC234515.1	AC234515.1_FGT003	7.39361	49.0693	162.611	31.1	cell.organisation	highly similar to ( 804) AT5G23860 | Symbols: TUB8 | TUB8; structural constituent of cytoskeleton | chr5:8042962-8044528 FORWARDhighly similar to ( 821) TBB5_ORYSA Tubulin beta-5 chain (Beta-5 tubulin) - Oryza sativa (Rice)highly similar to ( 821) loc_os06g46000 12006.m31916 protein tubulin beta-3 chain, putative, expressed seq=cds; coord=5:83557023..83560095:1; parent_gene=AC234515.1_FG003
GRMZM5G852505	GRMZM5G852505_T01	39.6234	5.9591	162.595	35.2	not assigned.unknown	seq=cds; coord=8:8008916..8009140:-1; parent_gene=GRMZM5G852505
GRMZM2G060253	GRMZM2G060253_T01	37.8657	50.8912	162.151	27.3.53	RNA.regulation of transcription.High mobility group (HMG) family	moderately similar to ( 346) AT4G23800 | Symbols: | high mobility group (HMG1/2) family protein | chr4:12390228-12392516 FORWARDmoderately similar to ( 452) loc_os02g15810 12002.m06824 protein expressed protein seq=cds; coord=5:140091793..140094453:1; parent_gene=GRMZM2G060253
GRMZM2G130746	GRMZM2G130746_T02	57.5461	59.22	162.049	28.1.3	DNA.synthesis/chromatin structure.histone	weakly similar to ( 155) AT5G02560 | Symbols: HTA12 | HTA12; DNA binding | chr5:575437-576456 FORWARDweakly similar to ( 164) H2A4_ORYSA Probable histone H2A.4 - Oryza sativa (Rice)weakly similar to ( 164) loc_os05g38640 12005.m08043 protein histone H2A, putative, expressed seq=cds; coord=6:151822603..151823785:-1; parent_gene=GRMZM2G130746
GRMZM2G027862	GRMZM2G027862_T01	108.336	152.649	161.983	35.2	not assigned.unknown	moderately similar to ( 414) AT2G22125 | Symbols: | binding | chr2:9406793-9414223 FORWARDmoderately similar to ( 471) loc_os06g11990 12006.m05916 protein armadillo/beta-catenin-like repeat family protein, expressed seq=cds; coord=6:112248754..112250808:1; parent_gene=GRMZM2G027862
GRMZM2G300135	GRMZM2G300135_T01	640.803	891.763	161.702	33.99	development.unspecified	moderately similar to ( 317) AT2G17840 | Symbols: ERD7 | ERD7 (EARLY-RESPONSIVE TO DEHYDRATION 7) | chr2:7755923-7757798 REVERSEhighly similar to ( 533) loc_os06g50330 12006.m09557 protein senescence-associated protein 12, putative, expressed seq=cds; coord=5:61674461..61677927:1; parent_gene=GRMZM2G300135
GRMZM2G318794	GRMZM2G318794_T01	91.4123	166.58	161.578	35.2	not assigned.unknown	seq=cds; coord=1:201633125..201633899:1; parent_gene=GRMZM2G318794
GRMZM2G008232	GRMZM2G008232_T01	144.047	129.511	161.515	34.1.1	transport.p- and v-ATPases.H+-transporting two-sector ATPase	moderately similar to ( 225) AT4G02620 | Symbols: | vacuolar ATPase subunit F family protein | chr4:1149419-1151132 REVERSEmoderately similar to ( 246) loc_os02g57854 12002.m100691 protein vacuolar ATP synthase subunit F, putative, expressed seq=cds; coord=7:172200913..172206224:1; parent_gene=GRMZM2G008232
GRMZM2G134020	GRMZM2G134020_T01	85.1841	39.2731	161.307	35.2	not assigned.unknown	weakly similar to ( 116) loc_os11g02080 12011.m04408 protein expressed protein seq=cds; coord=6:13657201..13658557:1; parent_gene=GRMZM2G134020
GRMZM2G121262	GRMZM2G121262_T01	82.8513	67.3909	161.162	28.1	DNA.synthesis/chromatin structure	highly similar to ( 585) AT5G26680 | Symbols: | endonuclease, putative | chr5:9311882-9315458 REVERSEhighly similar to ( 650) FEN1A_ORYSA Flap endonuclease 1a (EC 3.1.-.-) (OsFEN-1a) - Oryza sativa (Rice)highly similar to ( 617) loc_os05g46270 12005.m83948 protein flap endonuclease 1a, putative, expressed seq=cds; coord=6:161720046..161724633:-1; parent_gene=GRMZM2G121262
GRMZM2G016894	GRMZM2G016894_T01	111.853	83.8659	161.094	35.2	not assigned.unknown	highly similar to ( 813) AT5G08500 | Symbols: | transmembrane CLPTM1 family protein | chr5:2748261-2751590 FORWARDhighly similar to ( 928) loc_os04g36050 12004.m08694 protein cleft lip and palate transmembrane 1 protein, putative, expressed seq=cds; coord=2:47553232..47558900:1; parent_gene=GRMZM2G016894
GRMZM2G171688	GRMZM2G171688_T01	75.2711	66.8985	160.724	29.1.14	protein.aa activation.glycine-tRNA ligase	nearly identical (1023) AT1G29880 | Symbols: | glycyl-tRNA synthetase / glycine--tRNA ligase | chr1:10459662-10462781 REVERSEnearly identical (1178) loc_os04g32650 12004.m08363 protein glycyl-tRNA synthetase 1, mitochondrial precursor, putative, expressed seq=cds; coord=2:62991591..62998602:-1; parent_gene=GRMZM2G171688
GRMZM2G128268	GRMZM2G128268_T01	911.7	3441.66	160.57	29.5.4	protein.degradation.aspartate protease	moderately similar to ( 348) AT1G44130 | Symbols: | nucellin protein, putative | chr1:16787508-16789318 REVERSEmoderately similar to ( 391) ASP1_ORYSA Aspartic proteinase Asp1 precursor (EC 3.4.23.-) (OsAsp1) (OSAP1) (Nucellin-like protein) - Oryza sativa (Rice)highly similar to ( 635) loc_os11g08100 12011.m05006 protein aspartic proteinase Asp1 precursor, putative, expressed seq=cds; coord=2:130…
GRMZM2G458164	GRMZM2G458164_T01	63.0903	139.626	160.435	26.4.1	misc.beta 1,3 glucan hydrolases.glucan endo-1,3-beta-glucosidase	moderately similar to ( 457) AT3G07320 | Symbols: | glycosyl hydrolase family 17 protein | chr3:2332324-2333925 REVERSEmoderately similar to ( 261) E13B_WHEAT Glucan endo-1,3-beta-glucosidase precursor (EC 3.2.1.39) ((1->3)-beta-glucan endohydrolase) ((1->3)-beta-glucanase) (Beta-1,3-endoglucanase) - Triticum aestivum (Wheat)highly similar to ( 721) loc_os09g32550 12009.m060028 protein glucan end…
GRMZM2G078641	GRMZM2G078641_T01	71.8285	102.066	160.236	30.7	signalling.14-3-3 proteins	moderately similar to ( 436) AT3G02520 | Symbols: GRF7, GF14 NU | GRF7 (GENERAL REGULATORY FACTOR 7); protein binding / protein phosphorylated amino acid binding | chr3:526800-527915 REVERSEhighly similar to ( 503) 14332_MAIZE 14-3-3-like protein GF14-12 - Zea mays (Maize)moderately similar to ( 493) loc_os04g38870 12004.m35150 protein 14-3-3-like protein GF14-6, putative, expressed seq=cds; coor…
GRMZM2G453794	GRMZM2G453794_T01	95.8581	41.3348	160.23	3.6	minor CHO metabolism.callose	highly similar to ( 723) AT3G07160 | Symbols: ATGSL10, gsl10 | ATGSL10 (glucan synthase-like 10); 1,3-beta-glucan synthase | chr3:2265142-2279383 REVERSEhighly similar to ( 823) loc_os03g02756 12003.m101162 protein 1,3-beta-glucan synthase component bgs3, putative, expressed seq=cds; coord=1:4179744..4193885:1; parent_gene=GRMZM2G453794
GRMZM2G100403	GRMZM2G100403_T02	80.3357	137.466	160.099	29.2.1.2.2.141	protein.synthesis.ribosomal protein.eukaryotic.60S subunit.L4/L1	highly similar to ( 548) AT3G09630 | Symbols: | 60S ribosomal protein L4/L1 (RPL4A) | chr3:2953813-2955444 FORWARDhighly similar to ( 635) loc_os07g08330 12007.m05289 protein 60S ribosomal protein L4, putative, expressed seq=cds; coord=7:10287294..10291100:1; parent_gene=GRMZM2G100403
GRMZM2G036502	GRMZM2G036502_T01	77.4221	28.8994	159.918	35.2	not assigned.unknown	very weakly similar to (80.5) AT3G15390 | Symbols: SDE5 | SDE5 (silencing defective 5) | chr3:5196689-5199531 REVERSEmoderately similar to ( 204) loc_os02g42670 12002.m09302 protein expressed protein seq=cds; coord=4:146938406..146943539:1; parent_gene=GRMZM2G036502
GRMZM5G831519	GRMZM5G831519_T01	134.859	312.209	159.437	30.5	signalling.G-proteins	weakly similar to ( 139) AT2G40380 | Symbols: PRA1.B2 | PRA1.B2 (PRENYLATED RAB ACCEPTOR 1.B2) | chr2:16864734-16865375 REVERSEweakly similar to ( 183) loc_os05g39670 12005.m08145 protein prenylated Rab receptor 2, putative, expressed seq=cds; coord=8:118560623..118561276:1; parent_gene=GRMZM5G831519
GRMZM2G052442	GRMZM2G052442_T01	93.2325	18.7442	159.437	35.2	not assigned.unknown	weakly similar to ( 114) loc_os06g39460 12006.m08484 protein transposon protein, putative, CACTA, En/Spm sub-class seq=cds; coord=3:13210022..13269056:-1; parent_gene=GRMZM2G052442
GRMZM2G472827	GRMZM2G472827_T01	95.9197	55.8255	159.349	35.2	not assigned.unknown	weakly similar to ( 192) loc_os07g04530 12007.m04922 protein GYF domain containing protein, expressed seq=cds; coord=1:283187143..283191676:1; parent_gene=GRMZM2G472827
GRMZM2G134385	GRMZM2G134385_T01	76.4532	23.3404	159.019	35.2	not assigned.unknown	highly similar to ( 556) AT3G06530 | Symbols: | binding | chr3:2022596-2033637 FORWARDnearly identical (1049) loc_os04g46310 12004.m35403 protein HEAT repeat family protein, expressed seq=cds; coord=3:14848566..14859935:1; parent_gene=GRMZM2G134385
GRMZM5G828887	GRMZM5G828887_T01	48.0607	2.06515	158.99	35.2	not assigned.unknown	seq=cds; coord=2:36892115..36892574:-1; parent_gene=GRMZM5G828887
GRMZM2G167856	GRMZM2G167856_T01	62.585	74.3267	158.98	30.6	signalling.MAP kinases	highly similar to ( 516) AT5G56580 | Symbols: ATMKK6, ANQ1, MKK6 | MKK6 (MAP KINASE KINASE 6); MAP kinase kinase/ kinase | chr5:22904851-22906620 REVERSEhighly similar to ( 665) M2K1_ORYSA Mitogen-activated protein kinase kinase 1 (EC 2.7.12.2) (MAP kinase kinase 1) (MAPKK1) (OsMEK1) - Oryza sativa (Rice)highly similar to ( 665) loc_os01g32660 12001.m43029 protein OsMKK6 - putative MAPKK based on…
GRMZM2G063896	GRMZM2G063896_T02	60.3008	51.7914	158.821	28.1.3	DNA.synthesis/chromatin structure.histone	weakly similar to ( 162) AT5G59970 | Symbols: | histone H4 | chr5:24146352-24146663 REVERSEweakly similar to ( 162) H4_PEA Histone H4 - Pisum sativum (Garden pea)weakly similar to ( 162) loc_os10g39410 12010.m06709 protein histone H4, putative, expressed seq=cds; coord=8:117822694..117823588:1; parent_gene=GRMZM2G063896
GRMZM2G097116	GRMZM2G097116_T02	36.8188	40.085	158.383	35.2	not assigned.unknown	weakly similar to ( 127) loc_os12g40840 12012.m26963 protein expressed protein seq=cds; coord=1:170303467..170305625:-1; parent_gene=GRMZM2G097116
GRMZM2G128319	GRMZM2G128319_T01	9.25887	12.3775	158.35	29.4	protein.postranslational modification	highly similar to ( 595) AT2G36350 | Symbols: | protein kinase, putative | chr2:15238903-15241864 FORWARDhighly similar to ( 518) KPK1_PHAVU Protein kinase PVPK-1 (EC 2.7.11.1) - Phaseolus vulgaris (Kidney bean) (French bean)highly similar to ( 944) loc_os04g33500 12004.m101527 protein protein kinase KIPK, putative, expressed seq=cds; coord=10:113827557..113831463:-1; parent_gene=GRMZM2G128319
GRMZM2G076705	GRMZM2G076705_T01	64.9564	52.1945	158.344	35.2	not assigned.unknown	moderately similar to ( 215) AT1G51580 | Symbols: | KH domain-containing protein | chr1:19125612-19128102 FORWARDhighly similar to ( 877) loc_os01g13470 12001.m07956 protein nucleic acid binding protein, putative, expressed seq=cds; coord=8:29235461..29239672:1; parent_gene=GRMZM2G076705
GRMZM2G089619	GRMZM2G089619_T01	78.1733	114.397	158.272	27.3.80	RNA.regulation of transcription.zf-HD	very weakly similar to (96.3) AT1G14440 | Symbols: AtHB31 | AtHB31 (ARABIDOPSIS THALIANA HOMEOBOX PROTEIN 31); DNA binding / transcription factor | chr1:4939076-4940014 REVERSEweakly similar to ( 132) loc_os04g35500 12004.m08639 protein ZF-HD homeobox protein, putative, expressed seq=cds; coord=2:49511658..49513107:-1; parent_gene=GRMZM2G089619
GRMZM2G073521	GRMZM2G073521_T01	108.144	69.0102	158.083	35.2	not assigned.unknown	weakly similar to ( 171) AT3G32940 | Symbols: | RNA binding | chr3:13491089-13493630 REVERSEmoderately similar to ( 456) loc_os08g01070 12008.m080054 protein transcription or splicing factor-like protein, putative, expressed seq=cds; coord=6:3044675..3050432:-1; parent_gene=GRMZM2G073521
GRMZM2G027886	GRMZM2G027886_T01	61.736	74.0826	158.045	17.3.1.2.7	hormone metabolism.brassinosteroid.synthesis-degradation.sterols.DWF5	highly similar to ( 727) AT1G50430 | Symbols: DWF5, PA, LE, ST7R, 7RED | DWF5 (DWARF 5); sterol delta7 reductase | chr1:18682175-18685555 REVERSEhighly similar to ( 819) loc_os02g26650 12002.m34011 protein 7-dehydrocholesterol reductase, putative, expressed seq=cds; coord=5:159445974..159455310:1; parent_gene=GRMZM2G027886
GRMZM2G001850	GRMZM2G001850_T01	61.6858	28.4425	157.797	35.2	not assigned.unknown	weakly similar to ( 109) AT1G48920 | Symbols: ATNUC-L1, PARL1 | ATNUC-L1; nucleic acid binding / nucleotide binding | chr1:18098186-18101422 FORWARDweakly similar to ( 199) loc_os04g52960 12004.m10189 protein nucleolin, putative, expressed seq=cds; coord=1:233560736..233562244:-1; parent_gene=GRMZM2G001850
GRMZM2G014902	GRMZM2G014902_T01	49.4451	2.509	157.662	27.3.26	RNA.regulation of transcription.MYB-related transcription factor family	moderately similar to ( 289) AT1G01060 | Symbols: LHY, LHY1 | LHY (LATE ELONGATED HYPOCOTYL); DNA binding / transcription factor | chr1:33992-37061 REVERSEhighly similar to ( 872) loc_os08g06110 12008.m080033 protein LHY protein, putative, expressed seq=cds; coord=4:32498151..32531144:1; parent_gene=GRMZM2G014902
GRMZM2G000288	GRMZM2G000288_T01	19.5597	0.595778	157.152	35.2	not assigned.unknown	seq=cds; coord=7:138092142..138093522:1; parent_gene=GRMZM2G000288
GRMZM5G850607	GRMZM5G850607_T01	93.6263	58.7339	157.105	29.2.4	protein.synthesis.elongation	weakly similar to ( 188) AT1G18070 | Symbols: | EF-1-alpha-related GTP-binding protein, putative | chr1:6214236-6218211 REVERSEvery weakly similar to (97.1) EF1A_VICFA Elongation factor 1-alpha (EF-1-alpha) - Vicia faba (Broad bean)weakly similar to ( 191) loc_os04g20220 12004.m07179 protein eukaryotic peptide chain release factor GTP-binding subunit, putative, expressed seq=cds; coord=10:1034259…
GRMZM2G063192	GRMZM2G063192_T01	26.4438	9.34128	156.96	35.2	not assigned.unknown	highly similar to ( 634) AT4G33270 | Symbols: CDC20.1 | CDC20.1; signal transducer | chr4:16044545-16046590 REVERSEhighly similar to ( 858) loc_os02g47180 12002.m33826 protein cell division cycle protein 20, putative, expressed seq=cds; coord=4:159174834..159177314:1; parent_gene=GRMZM2G063192
GRMZM2G121186	GRMZM2G121186_T01	135.265	92.9584	156.879	28.1	DNA.synthesis/chromatin structure	moderately similar to ( 413) AT2G19480 | Symbols: NFA02, NFA2 | NAP1;2 (NUCLEOSOME ASSEMBLY PROTEIN 1;2); DNA binding / binding | chr2:8438601-8441040 FORWARDhighly similar to ( 508) loc_os05g46230 12005.m083791 protein expressed protein seq=cds; coord=6:161659850..161663090:-1; parent_gene=GRMZM2G121186
GRMZM2G404426	GRMZM2G404426_T01	46.075	29.0304	156.866	33.99	development.unspecified	highly similar to ( 596) AT1G79350 | Symbols: EMB1135 | EMB1135 (embryo defective 1135); DNA binding / protein binding / zinc ion binding | chr1:29844829-29853215 REVERSEhighly similar to ( 699) loc_os04g52020 12004.m10097 protein EMB1135, putative, expressed seq=cds; coord=10:65737118..65752360:-1; parent_gene=GRMZM2G404426
GRMZM2G049269	GRMZM2G049269_T01	55.9023	57.6757	156.832	20.2.3	stress.abiotic.drought/salt	highly similar to ( 927) AT5G64030 | Symbols: | dehydration-responsive protein-related | chr5:25624965-25628257 FORWARDnearly identical (1243) loc_os01g66110 12001.m42777 protein ankyrin-like protein, putative, expressed seq=cds; coord=8:164932122..164937568:1; parent_gene=GRMZM2G049269
AC203535.4	AC203535.4_FGT001	79.7725	67.0882	156.463	27.3.26	RNA.regulation of transcription.MYB-related transcription factor family	nearly identical (1048) AT1G09770 | Symbols: ATCDC5, CDC5, ATMYBCDC5 | ATCDC5 (ARABIDOPSIS THALIANA CELL DIVISION CYCLE 5); DNA binding / transcription factor | chr1:3162002-3165122 FORWARDnearly identical (1177) loc_os04g28090 12004.m07927 protein cell division cycle 5-like protein, putative, expressed seq=cds; coord=3:157508995..157517825:1; parent_gene=AC203535.4_FG001
GRMZM2G027875	GRMZM2G027875_T01	112.339	88.219	156.122	29.5	protein.degradation	highly similar to ( 769) AT4G33090 | Symbols: APM1, ATAPM1 | APM1 (AMINOPEPTIDASE M1); aminopeptidase | chr4:15965915-15970418 REVERSEnearly identical (1119) loc_os02g12650 12002.m33362 protein puromycin-sensitive aminopeptidase, putative, expressed seq=cds; coord=5:155951379..155960766:1; parent_gene=GRMZM2G027875
GRMZM2G048202	GRMZM2G048202_T01	62.1372	7.08512	156.023	35.2	not assigned.unknown	seq=cds; coord=2:169535124..169536039:1; parent_gene=GRMZM2G048202
AC218998.2	AC218998.2_FGT007	59.3348	15.5848	156.001	30.2.17	signalling.receptor kinases.DUF 26	very weakly similar to (86.7) AT1G11300 | Symbols: | ATP binding / carbohydrate binding / kinase/ protein kinase/ protein serine/threonine kinase/ protein tyrosine kinase/ sugar binding | chr1:3794389-3800719 FORWARDweakly similar to ( 107) GOS9_ORYSA Protein GOS9 - Oryza sativa (Rice)moderately similar to ( 392) loc_os04g30040 12004.m35277 protein jacalin-like lectin domain containing protein, e…
AC149828.2	AC149828.2_FGT002	73.0598	113.738	155.915	29.5.11.20	protein.degradation.ubiquitin.proteasom	moderately similar to ( 357) AT5G35590 | Symbols: PAA1 | PAA1 (PROTEASOME ALPHA SUBUNIT A 1); endopeptidase/ peptidase/ threonine-type endopeptidase | chr5:13765417-13767768 REVERSEmoderately similar to ( 397) PSA6_ORYSA Proteasome subunit alpha type 6 (EC 3.4.25.1) (20S proteasome alpha subunit A) (20S proteasome subunit alpha-1) - Oryza sativa (Rice)moderately similar to ( 397) loc_os03g08280 1…
GRMZM2G476933	GRMZM2G476933_T01	67.0628	55.2276	155.765	35.2	not assigned.unknown	seq=cds; coord=3:88528132..88533870:-1; parent_gene=GRMZM2G476933
GRMZM2G096486	GRMZM2G096486_T01	104.204	88.4276	155.556	31.4	cell.vesicle transport	moderately similar to ( 361) AT2G32670 | Symbols: ATVAMP725, VAMP725 | ATVAMP725 | chr2:13857941-13859346 FORWARDmoderately similar to ( 392) loc_os07g09600 12007.m05415 protein vesicle-associated membrane protein 725, putative, expressed seq=cds; coord=1:289474362..289478042:1; parent_gene=GRMZM2G096486
GRMZM2G127350	GRMZM2G127350_T01	86.7626	34.8617	155.528	13.1.1.3.11	amino acid metabolism.synthesis.central amino acid metabolism.alanine.alanine-glyoxylate aminotransferase	highly similar to ( 716) AT3G08860 | Symbols: | alanine--glyoxylate aminotransferase, putative / beta-alanine-pyruvate aminotransferase, putative / AGT, putative | chr3:2696754-2699087 REVERSEvery weakly similar to (97.8) GSA_ORYSA Glutamate-1-semialdehyde 2,1-aminomutase, chloroplast precursor (EC 5.4.3.8) (GSA) (Glutamate-1-semialdehyde aminotransferase) (GSA-AT) - Oryza sativa (Rice)highly sim…
AC213353.3	AC213353.3_FGT004	76.2992	13.5345	155.468	35.2	not assigned.unknown	seq=cds; coord=3:18329999..18330649:1; parent_gene=AC213353.3_FG004
GRMZM2G175642	GRMZM2G175642_T01	137.151	73.7518	155.448	35.2	not assigned.unknown	moderately similar to ( 296) loc_os03g13810 12003.m34812 protein expressed protein seq=cds; coord=9:143350541..143353591:-1; parent_gene=GRMZM2G175642
GRMZM2G067036	GRMZM2G067036_T01	62.4032	19.5384	155.251	26.13	misc.acid and other phosphatases	moderately similar to ( 441) AT3G54020 | Symbols: | phosphatidic acid phosphatase-related / PAP2-related | chr3:20006098-20008020 FORWARDhighly similar to ( 576) loc_os05g37910 12005.m27858 protein expressed protein seq=cds; coord=6:150773143..150778450:-1; parent_gene=GRMZM2G067036
GRMZM2G143862	GRMZM2G143862_T01	86.3443	89.9325	154.399	4.1.5	glycolysis.cytosolic branch.pyrophosphate-fructose-6-P phosphotransferase	highly similar to ( 503) AT1G12000 | Symbols: | pyrophosphate--fructose-6-phosphate 1-phosphotransferase beta subunit, putative / pyrophosphate-dependent 6-phosphofructose-1-kinase, putative | chr1:4050159-4053727 REVERSEhighly similar to ( 512) PFPB_RICCO Pyrophosphate--fructose 6-phosphate 1-phosphotransferase subunit beta (EC 2.7.1.90) (PFP) (6-phosphofructokinase, pyrophosphate dependent) (Py…
GRMZM5G872417	GRMZM5G872417_T01	53.4997	36.7817	154.301	27.1	RNA.processing	weakly similar to ( 159) AT1G65700 | Symbols: | small nuclear ribonucleoprotein, putative / snRNP, putative / Sm protein, putative | chr1:24434463-24435870 REVERSEweakly similar to ( 180) loc_os05g51650 12005.m27993 protein LSM Sm-like protein family member, putative, expressed seq=cds; coord=6:162665670..162670473:1; parent_gene=GRMZM5G872417
GRMZM2G070163	GRMZM2G070163_T01	58.8826	83.2483	153.937	29.4	protein.postranslational modification	weakly similar to ( 122) AT2G28060 | Symbols: | protein kinase-related | chr2:11950174-11950618 REVERSEweakly similar to ( 196) loc_os09g20010 12009.m50205 protein SNF1-related protein kinase regulatory subunit beta-2, putative, expressed seq=cds; coord=1:190488519..190492197:1; parent_gene=GRMZM2G070163
AC225147.4	AC225147.4_FGT002	88.4206	133.443	153.796	29.2.1.2.1.23	protein.synthesis.ribosomal protein.eukaryotic.40S subunit.S23	moderately similar to ( 277) AT5G02960 | Symbols: | 40S ribosomal protein S23 (RPS23B) | chr5:693280-694396 REVERSEmoderately similar to ( 281) RS23_FRAAN 40S ribosomal protein S23 (S12) - Fragaria ananassa (Strawberry)moderately similar to ( 288) loc_os03g60400 12003.m10930 protein 40S ribosomal protein S23, putative, expressed seq=cds; coord=1:292879723..292882219:-1; parent_gene=AC225147.4_FG0…
GRMZM2G446960	GRMZM2G446960_T01	71.1115	99.6199	153.689	29.2.1.2.1.10	protein.synthesis.ribosomal protein.eukaryotic.40S subunit.S10	weakly similar to ( 164) AT5G52650 | Symbols: | 40S ribosomal protein S10 (RPS10C) | chr5:21355781-21357003 REVERSEweakly similar to ( 183) RS10_ORYSA 40S ribosomal protein S10 - Oryza sativa (Rice)weakly similar to ( 196) loc_os01g73160 12001.m13345 protein 40S ribosomal protein S10, putative, expressed seq=cds; coord=8:157237785..157240528:-1; parent_gene=GRMZM2G446960
GRMZM2G424181	GRMZM2G424181_T01	72.2092	51.8194	153.232	35.2	not assigned.unknown	moderately similar to ( 303) AT4G24680 | Symbols: | FUNCTIONS IN: molecular_function unknown; EXPRESSED IN: 26 plant structures; EXPRESSED DURING: 14 growth stages; CONTAINS InterPro DOMAIN/s: BAT2, N-terminal (InterPro:IPR009738); Has 6700 Blast hits to 3976 proteins in 401 species: Archae - 2; Bacteria - 590; Metazoa - 2482; Fungi - 634; Plants - 203; Viruses - 19; Other Eukaryotes - 2770 (sour…
GRMZM2G337792	GRMZM2G337792_T02	57.687	42.3647	152.946	35.2	not assigned.unknown	weakly similar to ( 129) AT1G05970 | Symbols: | unknown protein | chr1:1816253-1816991 REVERSEmoderately similar to ( 288) loc_os09g02400 12009.m059915 protein RNA-binding region RNP-1, putative, expressed seq=cds; coord=2:25080117..25091638:1; parent_gene=GRMZM2G337792
GRMZM2G121790	GRMZM2G121790_T01	66.2049	49.7717	152.918	29.4	protein.postranslational modification	highly similar to ( 680) AT2G30980 | Symbols: ASKdZeta, ATSK23, BIL1, ATSK2-2 | ASKdZeta (Arabidopsis SHAGGY-related protein kinase dZeta); ATP binding / kinase/ protein kinase/ protein serine/threonine kinase | chr2:13182350-13185870 REVERSEhighly similar to ( 604) MSK3_MEDSA Glycogen synthase kinase-3 homolog MsK-3 (EC 2.7.11.1) - Medicago sativa (Alfalfa)highly similar to ( 726) loc_os02g14130…
GRMZM2G013619	GRMZM2G013619_T01	134.806	98.9238	152.839	27.1	RNA.processing	highly similar to ( 520) AT1G49760 | Symbols: PAB8, PABP8 | PAB8 (POLY(A) BINDING PROTEIN 8); RNA binding / translation initiation factor | chr1:18416740-18419753 FORWARDvery weakly similar to (90.5) ROC1_NICSY 29 kDa ribonucleoprotein A, chloroplast precursor (CP29A) - Nicotiana sylvestris (Wood tobacco)highly similar to ( 656) loc_os04g42600 12004.m35168 protein polyadenylate-binding protein 2,…
GRMZM2G074850	GRMZM2G074850_T01	83.8206	125.239	152.786	10.1.7	cell wall.precursor synthesis.GMD	weakly similar to ( 155) AT5G66280 | Symbols: GMD1 | GMD1 (GDP-D-MANNOSE 4,6-DEHYDRATASE 1); GDP-mannose 4,6-dehydratase/ binding / catalytic/ coenzyme binding | chr5:26476434-26477519 FORWARDweakly similar to ( 194) loc_os06g04620 12006.m05192 protein GDP-mannose 4,6 dehydratase 2, putative, expressed seq=cds; coord=6:68812951..68814874:1; parent_gene=GRMZM2G074850
GRMZM2G143354	GRMZM2G143354_T01	109.659	99.1333	152.676	31.4	cell.vesicle transport	highly similar to ( 656) AT5G05010 | Symbols: | clathrin adaptor complexes medium subunit-related | chr5:1477137-1479872 FORWARDhighly similar to ( 806) COPD_ORYSA Coatomer subunit delta (Delta-coat protein) (Delta-COP) (Archain) - Oryza sativa (Rice)highly similar to ( 915) loc_os05g24594 12005.m06753 protein coatomer subunit delta, putative, expressed seq=cds; coord=3:137343465..137351109:1; pa…
GRMZM2G074530	GRMZM2G074530_T01	71.9793	43.8103	152.467	31.4	cell.vesicle transport	moderately similar to ( 367) AT5G03540 | Symbols: ATEXO70A1 | ATEXO70A1 (exocyst subunit EXO70 family protein A1); protein binding | chr5:890194-893916 FORWARDmoderately similar to ( 469) loc_os04g58880 12004.m10768 protein protein binding protein, putative, expressed seq=cds; coord=2:88161..90584:-1; parent_gene=GRMZM2G074530
GRMZM2G045275	GRMZM2G045275_T01	59.5047	25.7483	152.443	27.3.47	RNA.regulation of transcription.ELF3	weakly similar to ( 180) AT2G25930 | Symbols: ELF3, PYK20 | ELF3 (EARLY FLOWERING 3); protein C-terminus binding / transcription factor | chr2:11059459-11063178 FORWARDhighly similar to ( 706) loc_os01g38530 12001.m10136 protein early flowering 3, putative, expressed seq=cds; coord=3:218897671..218903527:-1; parent_gene=GRMZM2G045275
GRMZM2G370715	GRMZM2G370715_T01	60.9318	23.1741	152.424	27.3.67	RNA.regulation of transcription.putative transcription regulator	moderately similar to ( 495) AT5G04290 | Symbols: KTF1 | KTF1 (KOW DOMAIN-CONTAINING TRANSCRIPTION FACTOR 1); nucleotide binding | chr5:1196069-1202653 FORWARDhighly similar to ( 690) loc_os05g43060 12005.m08436 protein NOWA1 protein, putative, expressed seq=cds; coord=6:157480628..157492290:1; parent_gene=GRMZM2G370715
GRMZM2G079083	GRMZM2G079083_T01	96.4015	101.659	152.41	35.2	not assigned.unknown	very weakly similar to (90.5) AT5G27990 | Symbols: | unknown protein | chr5:10017358-10018265 FORWARDmoderately similar to ( 245) loc_os08g39820 12008.m07962 protein pre-rRNA-processing protein TSR2, putative, expressed seq=cds; coord=5:15193401..15197652:-1; parent_gene=GRMZM2G079083
GRMZM2G153815	GRMZM2G153815_T01	86.3414	124.192	152.38	20.2.1	stress.abiotic.heat	nearly identical (1048) AT5G09590 | Symbols: MTHSC70-2, HSC70-5 | MTHSC70-2 (MITOCHONDRIAL HSP70 2); ATP binding | chr5:2975721-2978508 FORWARDnearly identical (1062) HSP7M_PHAVU Heat shock 70 kDa protein, mitochondrial precursor - Phaseolus vulgaris (Kidney bean) (French bean)nearly identical (1132) loc_os03g02260 12003.m05768 protein heat shock 70 kDa protein, mitochondrial precursor, putative,…
GRMZM2G162786	GRMZM2G162786_T01	74.3965	86.0274	152.371	35.2	not assigned.unknown	highly similar to ( 626) AT5G48160 | Symbols: OBE2 | OBE2 (OBERON2); protein binding / zinc ion binding | chr5:19528019-19529820 REVERSEhighly similar to ( 956) loc_os12g32980 12012.m07096 protein potyvirus VPg interacting protein, putative, expressed seq=cds; coord=5:189770658..189774968:1; parent_gene=GRMZM2G162786
AC149475.2	AC149475.2_FGT003	98.9591	109.981	152.248	29.5.11.20	protein.degradation.ubiquitin.proteasom	moderately similar to ( 423) AT1G53850 | Symbols: PAE1 | PAE1; endopeptidase/ peptidase/ threonine-type endopeptidase | chr1:20104131-20105792 REVERSEmoderately similar to ( 432) PSA5_ORYSA Proteasome subunit alpha type 5 (EC 3.4.25.1) (20S proteasome alpha subunit E) (20S proteasome subunit alpha-5) - Oryza sativa (Rice)moderately similar to ( 432) loc_os11g40140 12011.m28848 protein proteasome …
GRMZM2G144610	GRMZM2G144610_T01	761.119	835.22	152.209	10.5.1.1	cell wall.cell wall proteins.AGPs.AGP	moderately similar to ( 201) AT4G12730 | Symbols: FLA2 | FLA2 (FASCICLIN-LIKE ARABINOGALACTAN 2) | chr4:7491598-7492809 REVERSEweakly similar to ( 199) loc_os09g07350 12009.m04004 protein fasciclin-like arabinogalactan protein 8 precursor, putative, expressed seq=cds; coord=9:36545543..36547162:1; parent_gene=GRMZM2G144610
AC218972.3	AC218972.3_FGT001	58.1532	24.1087	152.167	29.4	protein.postranslational modification	nearly identical (1016) AT2G40730 | Symbols: | HEAT repeat-containing protein | chr2:16990083-16996072 REVERSEnearly identical (1362) loc_os01g60440 12001.m43246 protein ATP binding protein, putative, expressed seq=cds; coord=8:170605684..170626012:1; parent_gene=AC218972.3_FG001
GRMZM2G078985	GRMZM2G078985_T01	95.3664	96.0366	151.787	29.2.1.2.1.5	protein.synthesis.ribosomal protein.eukaryotic.40S subunit.S5	moderately similar to ( 337) AT3G11940 | Symbols: ATRPS5A, AML1 | ATRPS5A (RIBOSOMAL PROTEIN 5A); structural constituent of ribosome | chr3:3778175-3779354 REVERSEmoderately similar to ( 334) RS5_CICAR 40S ribosomal protein S5 (Fragment) - Cicer arietinum (Chickpea) (Garbanzo)moderately similar to ( 355) loc_os11g29190 12011.m080000 protein 40S ribosomal protein S5, putative, expressed seq=cds; c…
GRMZM2G049229	GRMZM2G049229_T01	65.8953	114.306	151.617	27.3.6	RNA.regulation of transcription.bHLH,Basic Helix-Loop-Helix family	moderately similar to ( 367) AT1G32640 | Symbols: ATMYC2, RD22BP1, JAI1, JIN1, MYC2, ZBF1 | MYC2; DNA binding / transcription activator/ transcription factor | chr1:11799042-11800913 REVERSEhighly similar to ( 740) loc_os10g42430 12010.m06996 protein transcription factor MYC7E, putative, expressed seq=cds; coord=9:112004919..112007822:-1; parent_gene=GRMZM2G049229
GRMZM2G097812	GRMZM2G097812_T01	55.7125	17.8326	151.532	35.2	not assigned.unknown	seq=cds; coord=9:144508637..144511665:1; parent_gene=GRMZM2G097812
GRMZM2G032409	GRMZM2G032409_T01	84.3889	102.658	151.395	29.7	protein.glycosylation	highly similar to ( 768) AT1G76400 | Symbols: | ribophorin I family protein | chr1:28658713-28661672 REVERSEnearly identical (1024) loc_os05g23600 12005.m27570 protein dolichyl-diphosphooligosaccharide--protein glycosyltransferase 67 kDasubunit precursor, putative, expressed seq=cds; coord=1:6220050..6224741:-1; parent_gene=GRMZM2G032409
GRMZM5G832108	GRMZM5G832108_T01	96.2009	134.645	151.325	29.2.1.2.1.9	protein.synthesis.ribosomal protein.eukaryotic.40S subunit.S9	moderately similar to ( 337) AT5G39850 | Symbols: | 40S ribosomal protein S9 (RPS9C) | chr5:15950053-15951171 FORWARDweakly similar to ( 114) RS9_TOBAC 40S ribosomal protein S9 (S4) (Fragment) - Nicotiana tabacum (Common tobacco)moderately similar to ( 345) loc_os11g38959 12011.m80083 protein 40S ribosomal protein S9, putative, expressed seq=cds; coord=9:119492893..119495217:1; parent_gene=GRMZM5…
GRMZM2G339736	GRMZM2G339736_T01	136.612	192.837	151.271	27.3.99	RNA.regulation of transcription.unclassified	moderately similar to ( 378) AT5G02190 | Symbols: ATASP38, PCS1 | PCS1 (PROMOTION OF CELL SURVIVAL 1); aspartic-type endopeptidase/ peptidase | chr5:435322-436683 FORWARDhighly similar to ( 660) loc_os01g62630 12001.m12384 protein aspartic proteinase nepenthesin-2 precursor, putative, expressed seq=cds; coord=8:168921963..168923738:-1; parent_gene=GRMZM2G339736
GRMZM2G163998	GRMZM2G163998_T01	841.627	965.161	150.672	20.1	stress.biotic	weakly similar to ( 155) AT3G44220 | Symbols: | harpin-induced family protein / HIN1 family protein / harpin-responsive family protein | chr3:15928216-15929645 FORWARDmoderately similar to ( 295) loc_os12g06260 12012.m04617 protein VAMP protein SEC22, putative, expressed seq=cds; coord=10:6860793..6861975:-1; parent_gene=GRMZM2G163998
GRMZM2G177621	GRMZM2G177621_T01	61.8765	117.248	150.563	35.2	not assigned.unknown	highly similar to ( 892) AT2G01970 | Symbols: | endomembrane protein 70, putative | chr2:452197-454819 REVERSEhighly similar to ( 890) loc_os03g13380 12003.m06783 protein transmembrane 9 superfamily protein member 1 precursor, putative, expressed seq=cds; coord=10:76946771..76953599:-1; parent_gene=GRMZM2G177621
GRMZM2G140737	GRMZM2G140737_T01	105.907	144.015	150.303	29.3.4.3	protein.targeting.secretory pathway.vacuole	moderately similar to ( 252) AT5G53530 | Symbols: VPS26A | VPS26A (VACUOLAR PROTEIN SORTING 26A) | chr5:21746275-21748156 REVERSEmoderately similar to ( 266) loc_os11g41130 12011.m28852 protein vacuolar protein sorting 26, putative, expressed seq=cds; coord=10:17832709..17837521:-1; parent_gene=GRMZM2G140737
GRMZM2G174757	GRMZM2G174757_T01	103.955	100.876	150.219	29.2.3	protein.synthesis.initiation	nearly identical (1066) AT5G27640 | Symbols: TIF3B1, EIF3B, ATEIF3B-1, EIF3B-1, ATTIF3B1 | TIF3B1 (TRANSLATION INITIATION FACTOR 3B1); nucleic acid binding / translation initiation factor | chr5:9781207-9784759 REVERSEnearly identical (1046) IF39_TOBAC Eukaryotic translation initiation factor 3 subunit 9 (eIF-3 eta) (eIF3 p110) (eIF3b) - Nicotiana tabacum (Common tobacco)nearly identical (1300) l…
GRMZM2G083886	GRMZM2G083886_T01	66.147	72.4722	150.122	35.2	not assigned.unknown	moderately similar to ( 202) loc_os02g53150 12002.m10344 protein expressed protein seq=cds; coord=5:210751187..210752748:-1; parent_gene=GRMZM2G083886
GRMZM2G165817	GRMZM2G165817_T01	68.9714	60.1341	150.067	29.5.11.20	protein.degradation.ubiquitin.proteasom	highly similar to ( 712) AT1G45000 | Symbols: | 26S proteasome regulatory complex subunit p42D, putative | chr1:17009220-17011607 FORWARDmoderately similar to ( 325) PRS7_PRUPE 26S protease regulatory subunit 7 (26S proteasome subunit 7) (26S proteasome AAA-ATPase subunit RPT1) (Regulatory particle triple-A ATPase subunit 1) - Prunus persica (Peach)highly similar to ( 755) loc_os02g10640 12002.m0…
GRMZM2G153450	GRMZM2G153450_T01	84.1401	79.2325	149.9	27.1.1	RNA.processing.splicing	moderately similar to ( 248) AT2G30260 | Symbols: U2B | U2B (U2 small nuclear ribonucleoprotein B); RNA binding / nucleic acid binding / nucleotide binding | chr2:12905557-12907434 REVERSEmoderately similar to ( 323) loc_os03g18720 12003.m35175 protein spliceosomal protein, putative, expressed seq=cds; coord=1:46622335..46627171:-1; parent_gene=GRMZM2G153450
GRMZM2G078725	GRMZM2G078725_T01	37.1866	34.8739	149.564	35.2	not assigned.unknown	weakly similar to ( 177) AT5G62580 | Symbols: | binding | chr5:25120010-25122259 FORWARDhighly similar to ( 600) loc_os02g50640 12002.m10098 protein microtubule-associated protein TORTIFOLIA1, putative, expressed seq=cds; coord=5:205788299..205792092:-1; parent_gene=GRMZM2G078725
GRMZM2G434173	GRMZM2G434173_T01	112.404	103.404	149.415	29.6	protein.folding	highly similar to ( 752) AT2G28000 | Symbols: CPN60A, CH-CPN60A, SLP | CPN60A (CHAPERONIN-60ALPHA); ATP binding / protein binding | chr2:11926603-11929184 FORWARDhighly similar to ( 792) RUBA_WHEAT RuBisCO large subunit-binding protein subunit alpha, chloroplast precursor (60 kDa chaperonin subunit alpha) (CPN-60 alpha) (Fragment) - Triticum aestivum (Wheat)highly similar to ( 844) loc_os03g64210…
GRMZM2G317652	GRMZM2G317652_T01	70.0054	31.6277	149.322	27.3.52	RNA.regulation of transcription.Global transcription factor group	weakly similar to ( 137) AT5G46550 | Symbols: | DNA-binding bromodomain-containing protein | chr5:18884439-18886503 REVERSEmoderately similar to ( 482) loc_os07g32420 12007.m29189 protein DNA binding protein, putative, expressed seq=cds; coord=4:205190690..205206885:-1; parent_gene=GRMZM2G317652
GRMZM2G153615	GRMZM2G153615_T01	98.7458	107.794	149.124	10.5.4	cell wall.cell wall proteins.HRGP	weakly similar to ( 198) AT4G28300 | Symbols: | hydroxyproline-rich glycoprotein family protein | chr4:14015414-14016823 FORWARDmoderately similar to ( 437) loc_os01g55050 12001.m42723 protein calcium-binding protein, putative, expressed seq=cds; coord=8:174151560..174156934:1; parent_gene=GRMZM2G153615
GRMZM2G160316	GRMZM2G160316_T02	74.2496	62.7012	149.117	35.2	not assigned.unknown	moderately similar to ( 480) AT5G48385 | Symbols: | FUNCTIONS IN: molecular_function unknown; INVOLVED IN: biological_process unknown; LOCATED IN: cellular_component unknown; CONTAINS InterPro DOMAIN/s: Frigida-like (InterPro:IPR012474); BEST Arabidopsis thaliana protein match is: hydroxyproline-rich glycoprotein family protein (TAIR:AT3G22440.1); Has 987 Blast hits to 921 proteins in 78 species:…
GRMZM2G016655	GRMZM2G016655_T01	111.044	129.31	149.105	35.2	not assigned.unknown	highly similar to ( 986) AT5G11560 | Symbols: | catalytic | chr5:3709734-3713994 REVERSEnearly identical (1321) loc_os05g14170 12005.m05829 protein expressed protein seq=cds; coord=8:111043262..111050129:-1; parent_gene=GRMZM2G016655
GRMZM5G846152	GRMZM5G846152_T01	163.456	228.657	148.958	35.2	not assigned.unknown	weakly similar to ( 125) AT3G07470 | Symbols: | unknown protein | chr3:2387291-2388343 REVERSEweakly similar to ( 185) loc_os01g68500 12001.m12953 protein expressed protein seq=cds; coord=3:162599045..162600039:1; parent_gene=GRMZM5G846152
GRMZM2G064701	GRMZM2G064701_T01	36.0751	48.6362	148.676	11.2.4	lipid metabolism.FA desaturation.omega 6 desaturase	highly similar to ( 536) AT3G12120 | Symbols: FAD2 | FAD2 (FATTY ACID DESATURASE 2); delta12-fatty acid dehydrogenase/ omega-6 fatty acid desaturase | chr3:3860592-3861743 REVERSEhighly similar to ( 554) FD6E2_SOYBN Omega-6 fatty acid desaturase, endoplasmic reticulum isozyme 2 (EC 1.14.19.-) - Glycine max (Soybean)highly similar to ( 656) loc_os02g48560 12002.m100054 protein omega-6 fatty acid d…
GRMZM2G174673	GRMZM2G174673_T01	22.9296	26.802	148.16	15.2	metal handling.binding, chelation and storage	weakly similar to ( 109) AT3G06130 | Symbols: | heavy-metal-associated domain-containing protein | chr3:1853048-1854673 REVERSEweakly similar to ( 143) loc_os11g05010 12011.m28723 protein metal ion binding protein, putative, expressed seq=cds; coord=4:226457328..226459888:-1; parent_gene=GRMZM2G174673
GRMZM2G386228	GRMZM2G386228_T01	62.6107	87.2541	148.103	29.3.4.99	protein.targeting.secretory pathway.unspecified	very weakly similar to (81.6) AT5G60460 | Symbols: | sec61beta family protein | chr5:24317590-24317919 REVERSEvery weakly similar to (97.8) loc_os12g01260 12012.m04130 protein protein transport protein Sec61 beta subunit, putative, expressed seq=cds; coord=8:133440146..133441157:1; parent_gene=GRMZM2G386228
GRMZM2G152549	GRMZM2G152549_T01	100.829	120.027	148.057	35.2	not assigned.unknown	moderately similar to ( 257) AT1G14710 | Symbols: | hydroxyproline-rich glycoprotein family protein | chr1:5062168-5064697 REVERSEhighly similar to ( 712) loc_os03g13560 12003.m06801 protein expressed protein seq=cds; coord=1:32081720..32087464:1; parent_gene=GRMZM2G152549
GRMZM2G111482	GRMZM2G111482_T01	63.1365	2.33731	147.986	35.2	not assigned.unknown	seq=cds; coord=10:125837865..125840899:1; parent_gene=GRMZM2G111482
GRMZM2G420310	GRMZM2G420310_T01	101.466	104.961	147.82	35.2	not assigned.unknown	highly similar to ( 837) AT1G10950 | Symbols: | endomembrane protein 70, putative | chr1:3659322-3663622 FORWARDhighly similar to ( 921) loc_os12g07670 12012.m04755 protein transmembrane 9 superfamily protein member 3 precursor, putative, expressed seq=cds; coord=3:139900167..139906012:1; parent_gene=GRMZM2G420310
GRMZM2G177631	GRMZM2G177631_T01	184.855	313.659	147.445	10.2.1	cell wall.cellulose synthesis.cellulose synthase	nearly identical (1554) AT4G39350 | Symbols: CESA2, ATH-A, ATCESA2 | CESA2 (CELLULOSE SYNTHASE A2); cellulose synthase/ transferase, transferring glycosyl groups | chr4:18297078-18301890 FORWARDnearly identical (1955) loc_os07g14850 12007.m05929 protein CESA6 - cellulose synthase, expressed seq=cds; coord=7:26487882..26493965:1; parent_gene=GRMZM2G177631
GRMZM2G092959	GRMZM2G092959_T01	94.0767	63.9645	147.43	29.4	protein.postranslational modification	very weakly similar to (94.0) AT5G35980 | Symbols: YAK1 | protein kinase family protein | chr5:14128551-14134354 FORWARDmoderately similar to ( 444) loc_os02g47410 12002.m100053 protein ATP binding protein, putative, expressed seq=cds; coord=5:200466082..200477544:-1; parent_gene=GRMZM2G092959
GRMZM2G078887	GRMZM2G078887_T01	310.868	620.099	147.159	35.2	not assigned.unknown	moderately similar to ( 295) AT3G07090 | Symbols: | unknown protein | chr3:2243153-2244476 REVERSEmoderately similar to ( 376) loc_os02g56900 12002.m10712 protein thioredoxin, putative, expressed seq=cds; coord=5:215357758..215359241:-1; parent_gene=GRMZM2G078887
AC195340.3	AC195340.3_FGT002	99.9746	101.757	147.012	9.1.2	mitochondrial electron transport / ATP synthesis.NADH-DH.localisation not clear	moderately similar to ( 326) AT1G79010 | Symbols: | NADH-ubiquinone oxidoreductase 23 kDa subunit, mitochondrial (TYKY) | chr1:29725138-29726933 REVERSEmoderately similar to ( 330) NDUS8_SOLTU NADH dehydrogenase [ubiquinone] iron-sulfur protein 8, mitochondrial precursor (EC 1.6.5.3) (EC 1.6.99.3) (NADH-ubiquinone oxidoreductase 23 kDa subunit) (Complex I-23kD) (CI-23kD) (Complex I-28.5kD) (CI-28…
GRMZM2G137312	GRMZM2G137312_T01	121.393	196.03	146.573	9.1.2	mitochondrial electron transport / ATP synthesis.NADH-DH.localisation not clear	weakly similar to ( 136) AT2G02050 | Symbols: | NADH-ubiquinone oxidoreductase B18 subunit, putative | chr2:490024-490335 FORWARDweakly similar to ( 181) loc_os03g03770 12003.m05910 protein NADH-ubiquinone oxidoreductase B18 subunit, putative, expressed seq=cds; coord=1:6546908..6550733:-1; parent_gene=GRMZM2G137312
GRMZM2G136341	GRMZM2G136341_T01	76.8964	75.4813	146.429	26.13	misc.acid and other phosphatases	moderately similar to ( 334) AT2G35320 | Symbols: ATEYA | ATEYA (Arabidopsis thaliana EYES ABSENT homolog); protein tyrosine phosphatase, metal-dependent | chr2:14867074-14868387 REVERSEhighly similar to ( 502) loc_os06g02028 12006.m04939 protein eyes absent homolog 4, putative, expressed seq=cds; coord=10:84755864..84760724:-1; parent_gene=GRMZM2G136341
GRMZM5G899800	GRMZM5G899800_T01	66.3602	42.015	146.317	31.2	cell.division	moderately similar to ( 344) AT3G54670 | Symbols: TTN8, SMC1, ATSMC1 | TTN8 (TITAN8); ATP binding / transporter | chr3:20240428-20243701 FORWARDmoderately similar to ( 475) loc_os12g44390 12012.m08210 protein TTN8, putative, expressed seq=cds; coord=1:201466636..201469411:1; parent_gene=GRMZM5G899800
GRMZM5G869246	GRMZM5G869246_T01	38.1577	18.6982	146.197	31.1	cell.organisation	weakly similar to ( 161) AT4G39050 | Symbols: | kinesin-related protein (MKRP2) | chr4:18193462-18200148 FORWARDmoderately similar to ( 322) loc_os10g36880 12010.m06493 protein ATP binding protein, putative, expressed seq=cds; coord=5:22555032..22556880:1; parent_gene=GRMZM5G869246
GRMZM2G100229	GRMZM2G100229_T01	36.9504	42.4862	146.107	30.3	signalling.calcium	moderately similar to ( 291) AT1G74690 | Symbols: IQD31 | IQD31 (IQ-domain 31); calmodulin binding | chr1:28061498-28063924 REVERSEhighly similar to ( 750) loc_os05g45930 12005.m083790 protein calmodulin binding protein, putative, expressed seq=cds; coord=8:136133652..136138258:1; parent_gene=GRMZM2G100229
AC211276.4	AC211276.4_FGT008	70.1191	100.104	145.983	35.2	not assigned.unknown	moderately similar to ( 352) AT3G52060 | Symbols: | unknown protein | chr3:19310987-19312027 REVERSEhighly similar to ( 567) loc_os03g44580 12003.m35334 protein expressed protein seq=cds; coord=5:16416400..16417482:1; parent_gene=AC211276.4_FG008
GRMZM2G462639	GRMZM2G462639_T01	92.7172	74.3281	145.958	35.2	not assigned.unknown	moderately similar to ( 201) AT5G32440 | Symbols: | LOCATED IN: chloroplast; EXPRESSED IN: 24 plant structures; EXPRESSED DURING: 15 growth stages; CONTAINS InterPro DOMAIN/s: Ubiquitin system component Cue (InterPro:IPR003892); Has 85 Blast hits to 85 proteins in 12 species: Archae - 0; Bacteria - 0; Metazoa - 1; Fungi - 0; Plants - 84; Viruses - 0; Other Eukaryotes - 0 (source: NCBI BLink). | c…
GRMZM2G002416	GRMZM2G002416_T01	101.123	106.837	145.66	8.2.11	TCA / org. transformation.other organic acid transformaitons.atp-citrate lyase	highly similar to ( 773) AT3G06650 | Symbols: ACLB-1 | ACLB-1; ATP citrate synthase | chr3:2079247-2082633 REVERSEhighly similar to ( 799) loc_os01g19450 12001.m42644 protein ATP-citrate synthase subunit 1, putative, expressed seq=cds; coord=8:37409326..37412866:1; parent_gene=GRMZM2G002416
GRMZM2G420713	GRMZM2G420713_T01	53.129	41.2364	145.554	27.3.99	RNA.regulation of transcription.unclassified	weakly similar to ( 122) AT1G47500 | Symbols: ATRBP47C | ATRBP47C (RNA-binding protein 47C); RNA binding | chr1:17432682-17434805 FORWARDmoderately similar to ( 243) loc_os04g37690 12004.m35140 protein nucleic acid binding protein, putative, expressed seq=cds; coord=10:120948701..120951872:1; parent_gene=GRMZM2G420713
GRMZM2G051917	GRMZM2G051917_T01	34.1229	34.4012	145.022	34.99	transport.misc	highly similar to ( 970) AT3G15380 | Symbols: | choline transporter-related | chr3:5193319-5196435 FORWARDnearly identical (1219) loc_os04g58470 12004.m101697 protein expressed protein seq=cds; coord=2:1264529..1269786:1; parent_gene=GRMZM2G051917
GRMZM2G063544	GRMZM2G063544_T01	89.3061	45.4164	144.696	35.2	not assigned.unknown	moderately similar to ( 375) AT5G49930 | Symbols: emb1441 | emb1441 (embryo defective 1441); nucleic acid binding / zinc ion binding | chr5:20308260-20312736 REVERSEhighly similar to ( 536) loc_os12g37720 12012.m07558 protein serologically defined colon cancer antigen 1, putative, expressed seq=cds; coord=3:127698290..127700905:-1; parent_gene=GRMZM2G063544
GRMZM2G104373	GRMZM2G104373_T01	123.913	124.546	144.534	29.5.11.20	protein.degradation.ubiquitin.proteasom	highly similar to ( 743) AT4G29040 | Symbols: RPT2a | RPT2a (regulatory particle AAA-ATPase 2a); ATPase | chr4:14312369-14314386 FORWARDhighly similar to ( 783) PRS4_ORYSA 26S protease regulatory subunit 4 homolog (TAT-binding protein homolog 2) - Oryza sativa (Rice)highly similar to ( 794) loc_os03g18690 12003.m07290 protein 26S protease regulatory subunit 4, putative, expressed seq=cds; coord=1…
GRMZM2G065494	GRMZM2G065494_T01	38.4569	25.9738	144.18	16.1.5	secondary metabolism.isoprenoids.terpenoids	nearly identical (1220) AT2G07050 | Symbols: CAS1 | CAS1 (cycloartenol synthase 1); cycloartenol synthase | chr2:2924629-2930295 FORWARDnearly identical (1393) loc_os02g04710 12002.m33547 protein cycloartenol synthase, putative, expressed seq=cds; coord=4:237767177..237775740:1; parent_gene=GRMZM2G065494
GRMZM2G014240	GRMZM2G014240_T01	110.077	323.121	143.899	34.3	transport.amino acids	nearly identical (1266) AT1G15690 | Symbols: AVP1, ATAVP3, AVP-3 | AVP1; ATPase/ hydrogen-translocating pyrophosphatase | chr1:5399115-5402185 FORWARDnearly identical (1333) AVP_HORVU Pyrophosphate-energized vacuolar membrane proton pump (EC 3.6.1.1) (Pyrophosphate-energized inorganic pyrophosphatase) (H(+)-PPase) - Hordeum vulgare (Barley)nearly identical (1354) loc_os06g08080 12006.m31844 prote…
GRMZM2G117513	GRMZM2G117513_T01	72.1985	116.46	143.639	35.2	not assigned.unknown	very weakly similar to (90.9) AT1G19180 | Symbols: TIFY10A | JAZ1 (JASMONATE-ZIM-DOMAIN PROTEIN 1); protein binding | chr1:6622708-6623271 FORWARDmoderately similar to ( 268) loc_os03g28940 12003.m35268 protein pnFL-2, putative, expressed seq=cds; coord=1:69886841..69889367:-1; parent_gene=GRMZM2G117513
GRMZM2G107896	GRMZM2G107896_T01	68.8536	60.9254	143.337	27.1.1	RNA.processing.splicing	weakly similar to ( 106) AT1G23860 | Symbols: SRZ-21, SRZ21 | RSZP21 (RS-CONTAINING ZINC FINGER PROTEIN 21); protein binding | chr1:8428091-8429164 REVERSEweakly similar to ( 122) loc_os02g39720 12002.m33763 protein splicing factor, arginine/serine-rich 7, putative, expressed seq=cds; coord=4:135650619..135679803:-1; parent_gene=GRMZM2G107896
GRMZM5G812660	GRMZM5G812660_T01	223.73	102.353	143.305	20.2.1	stress.abiotic.heat	weakly similar to ( 113) AT3G62190 | Symbols: | DNAJ heat shock N-terminal domain-containing protein | chr3:23021146-23022080 FORWARDweakly similar to ( 198) loc_os07g44310 12007.m08652 protein dnaJ domain containing protein, expressed seq=cds; coord=2:213161184..213162624:-1; parent_gene=GRMZM5G812660
GRMZM2G122767	GRMZM2G122767_T01	53.9833	83.0477	143.229	29.6	protein.folding	highly similar to ( 776) AT3G18190 | Symbols: | chaperonin, putative | chr3:6232226-6233836 FORWARDmoderately similar to ( 279) TCPE2_AVESA T-complex protein 1 subunit epsilon (TCP-1-epsilon) (CCT-epsilon) (TCP-K36) - Avena sativa (Oat)highly similar to ( 886) loc_os02g22780 12002.m100196 protein T-complex protein 1 subunit delta, putative, expressed seq=cds; coord=4:165673313..165680381:-1; pare…
GRMZM2G120047	GRMZM2G120047_T01	76.3516	139.422	143.072	29.5.11.20	protein.degradation.ubiquitin.proteasom	moderately similar to ( 392) AT3G22110 | Symbols: PAC1 | PAC1; endopeptidase/ peptidase/ threonine-type endopeptidase | chr3:7792819-7793571 REVERSEmoderately similar to ( 447) PSA4B_ORYSA Proteasome subunit alpha type 4-2 (EC 3.4.25.1) (20S proteasome alpha subunit C) (20S proteasome subunit alpha-3) - Oryza sativa (Rice)moderately similar to ( 447) loc_os06g07140 12006.m05438 protein proteasome…
GRMZM2G085086	GRMZM2G085086_T01	769.998	792.152	142.971	15.2	metal handling.binding, chelation and storage	moderately similar to ( 211) AT5G66110 | Symbols: | metal ion binding | chr5:26430245-26430778 FORWARDmoderately similar to ( 298) loc_os04g17100 12004.m35260 protein farnesylated protein 1, putative, expressed seq=cds; coord=2:83492108..83493198:-1; parent_gene=GRMZM2G085086
GRMZM2G026991	GRMZM2G026991_T01	59.6452	70.0281	142.714	28.1	DNA.synthesis/chromatin structure	nearly identical (2817) AT1G20960 | Symbols: emb1507 | emb1507 (embryo defective 1507); ATP binding / ATP-dependent helicase/ helicase/ nucleic acid binding / nucleoside-triphosphatase/ nucleotide binding | chr1:7302591-7309914 REVERSEnearly identical (3448) loc_os02g01740 12002.m05524 protein U5 small nuclear ribonucleoprotein 200 kDa helicase, putative, expressed seq=cds; coord=7:168913721..168…
AC208204.3	AC208204.3_FGT006	147.854	133.317	142.579	20.2.1	stress.abiotic.heat	weakly similar to ( 177) AT3G46230 | Symbols: ATHSP17.4, HSP17.4 | ATHSP17.4 | chr3:16984263-16984733 REVERSEmoderately similar to ( 241) HSP23_ORYSA 17.4 kDa class I heat shock protein 3 - Oryza sativa (Rice)moderately similar to ( 241) loc_os03g15960 12003.m101284 protein 17.4 kDa class I heat shock protein 3, putative, expressed seq=cds; coord=1:38637065..38637541:1; parent_gene=AC208204.3_FG0…
GRMZM2G079281	GRMZM2G079281_T01	133.797	122.843	142.548	35.2	not assigned.unknown	seq=cds; coord=2:223495127..223495881:1; parent_gene=GRMZM2G079281
GRMZM2G138511	GRMZM2G138511_T01	88.3616	32.979	141.961	20.2.1	stress.abiotic.heat	highly similar to ( 506) AT5G49580 | Symbols: | DNAJ heat shock N-terminal domain-containing protein | chr5:20123823-20126813 REVERSEhighly similar to ( 883) loc_os03g61730 12003.m11054 protein heat shock protein binding protein, putative, expressed seq=cds; coord=5:1829665..1838651:-1; parent_gene=GRMZM2G138511
GRMZM2G360681	GRMZM2G360681_T01	86.6863	54.355	141.729	20.2.1	stress.abiotic.heat	nearly identical (1451) AT1G74310 | Symbols: ATHSP101, HSP101, HOT1 | ATHSP101 (ARABIDOPSIS THALIANA HEAT SHOCK PROTEIN 101); ATP binding / ATPase/ nucleoside-triphosphatase/ nucleotide binding / protein binding | chr1:27936715-27939862 REVERSEnearly identical (1616) HS101_ORYSA Heat shock protein 101 - Oryza sativa (Rice)nearly identical (1616) loc_os05g44340 12005.m08560 protein heat shock prot…
GRMZM2G375222	GRMZM2G375222_T01	63.0698	34.9983	141.686	27.3.67	RNA.regulation of transcription.putative transcription regulator	highly similar to ( 502) AT5G04290 | Symbols: KTF1 | KTF1 (KOW DOMAIN-CONTAINING TRANSCRIPTION FACTOR 1); nucleotide binding | chr5:1196069-1202653 FORWARDhighly similar to ( 619) loc_os05g43060 12005.m08436 protein NOWA1 protein, putative, expressed seq=cds; coord=8:122458204..122470831:-1; parent_gene=GRMZM2G375222
GRMZM2G118731	GRMZM2G118731_T01	115.906	75.9659	141.439	20.2.1	stress.abiotic.heat	highly similar to ( 520) AT3G44110 | Symbols: ATJ3, ATJ | ATJ3; protein binding | chr3:15869179-15871059 REVERSEhighly similar to ( 526) DNJH_CUCSA DnaJ protein homolog (DNAJ-1) - Cucumis sativus (Cucumber)highly similar to ( 666) loc_os02g43930 12002.m33427 protein dnaJ protein homolog 2, putative, expressed seq=cds; coord=5:191768973..191775499:1; parent_gene=GRMZM2G118731
GRMZM2G145213	GRMZM2G145213_T01	237.398	117.728	141.372	30.7	signalling.14-3-3 proteins	moderately similar to ( 284) AT1G22300 | Symbols: GRF10, GF14 EPSILON | GRF10 (GENERAL REGULATORY FACTOR 10); ATP binding / protein binding / protein phosphorylated amino acid binding | chr1:7879601-7881103 REVERSEmoderately similar to ( 324) 14338_ORYSA Putative 14-3-3-like protein GF14-H (G-box factor 14-3-3 homolog H) - Oryza sativa (Rice)moderately similar to ( 324) loc_os11g39540 12011.m0780…
GRMZM2G703490	GRMZM2G703490_T01	97.459	131.538	141.32	31.2	cell.division	highly similar to ( 845) AT5G03340 | Symbols: | cell division cycle protein 48, putative / CDC48, putative | chr5:810091-813133 REVERSEhighly similar to ( 845) CDC48_SOYBN Cell division cycle protein 48 homolog (Valosin-containing protein homolog) (VCP) - Glycine max (Soybean)highly similar to ( 874) loc_os10g30580 12010.m65393 protein cell division control protein 48 homolog E, putative, express…
GRMZM2G053801	GRMZM2G053801_T01	51.8728	79.091	141.135	35.2	not assigned.unknown	moderately similar to ( 289) AT4G21110 | Symbols: | G10 family protein | chr4:11267673-11268774 FORWARDmoderately similar to ( 308) BD31A_ORYSA Protein BUD31 homolog 1 (Protein G10 homolog 1) - Oryza sativa (Rice)moderately similar to ( 308) loc_os04g55290 12004.m101674 protein protein G10 homolog 1, putative, expressed seq=cds; coord=3:177438993..177443495:1; parent_gene=GRMZM2G053801
GRMZM2G158911	GRMZM2G158911_T01	69.528	96.7365	141.13	35.2	not assigned.unknown	weakly similar to ( 194) AT3G62580 | Symbols: | FUNCTIONS IN: molecular_function unknown; INVOLVED IN: biological_process unknown; LOCATED IN: endomembrane system; EXPRESSED IN: 23 plant structures; EXPRESSED DURING: 13 growth stages; BEST Arabidopsis thaliana protein match is: late embryogenesis abundant domain-containing protein / LEA domain-containing protein (TAIR:AT1G72100.1); Has 237 Blast …
GRMZM5G866581	GRMZM5G866581_T01	31.6484	7.30785	141.098	35.2	not assigned.unknown	seq=cds; coord=5:6355497..6355994:1; parent_gene=GRMZM5G866581
GRMZM2G496319	GRMZM2G496319_T01	21.9239	45.4508	141.017	35.2	not assigned.unknown	seq=cds; coord=8:173863276..173864642:-1; parent_gene=GRMZM2G496319
AC206989.4	AC206989.4_FGT002	110.817	64.7865	141.017	29.5.11.4.2	protein.degradation.ubiquitin.E3.RING	very weakly similar to ( 100) AT1G65430 | Symbols: | zinc finger protein-related | chr1:24301165-24306159 REVERSEweakly similar to ( 159) loc_os08g42740 12008.m26855 protein protein ariadne-1, putative, expressed seq=cds; coord=1:196306604..196307277:1; parent_gene=AC206989.4_FG002
GRMZM2G703247	GRMZM2G703247_T01	59.1902	55.4982	140.913	35.2	not assigned.unknown	seq=cds; coord=2:169533831..169534636:-1; parent_gene=GRMZM2G703247
GRMZM2G009638	GRMZM2G009638_T01	103.783	129.542	140.907	9.9	mitochondrial electron transport / ATP synthesis.F1-ATPase	weakly similar to ( 171) AT2G33040 | Symbols: | ATP synthase gamma chain, mitochondrial (ATPC) | chr2:14018978-14021047 REVERSEweakly similar to ( 164) ATPG3_IPOBA ATP synthase gamma chain, mitochondrial precursor (EC 3.6.3.14) - Ipomoea batatas (Sweet potato) (Batate)weakly similar to ( 176) loc_os10g17280 12010.m04815 protein ATP synthase gamma chain, mitochondrial precursor, putative, expresse…
GRMZM2G320521	GRMZM2G320521_T01	18.3429	27.4946	140.891	27.3.99	RNA.regulation of transcription.unclassified	moderately similar to ( 433) AT1G25510 | Symbols: | aspartyl protease family protein | chr1:8959372-8960823 REVERSEhighly similar to ( 617) loc_os01g04710 12001.m42852 protein aspartic proteinase nepenthesin-1 precursor, putative, expressed seq=cds; coord=3:19754445..19756527:1; parent_gene=GRMZM2G320521
GRMZM2G139680	GRMZM2G139680_T01	45.5463	67.6107	140.883	21.5.1	redox.peroxiredoxin.BAS1	moderately similar to ( 383) AT5G06290 | Symbols: 2-Cys Prx B | 2-Cys Prx B (2-Cysteine peroxiredoxin B); antioxidant/ peroxiredoxin | chr5:1919380-1921211 FORWARDmoderately similar to ( 374) BAS1_HORVU 2-cys peroxiredoxin BAS1, chloroplast precursor (EC 1.11.1.15) (Thiol-specific antioxidant protein) (Fragment) - Hordeum vulgare (Barley)moderately similar to ( 390) loc_os02g33450 12002.m100226 p…
GRMZM2G007628	GRMZM2G007628_T01	30.8511	31.1682	140.659	35.2	not assigned.unknown	seq=cds; coord=7:127177627..127187362:-1; parent_gene=GRMZM2G007628
GRMZM2G148925	GRMZM2G148925_T01	188.525	555.768	140.329	29.5.3	protein.degradation.cysteine protease	weakly similar to ( 128) loc_os03g31510 12003.m08398 protein cystatin, putative, expressed seq=cds; coord=1:79067709..79069201:-1; parent_gene=GRMZM2G148925
GRMZM2G052100	GRMZM2G052100_T01	2650.29	1875.52	140.328	35.2	not assigned.unknown	seq=cds; coord=10:116057034..116058081:-1; parent_gene=GRMZM2G052100
GRMZM2G137985	GRMZM2G137985_T01	105.735	127.647	140.289	34.2	transport.sugars	moderately similar to ( 343) AT5G67500 | Symbols: VDAC2, ATVDAC2 | VDAC2 (VOLTAGE DEPENDENT ANION CHANNEL 2); voltage-gated anion channel | chr5:26935223-26937123 FORWARDmoderately similar to ( 267) VDAC2_SOLTU 36 kDa outer mitochondrial membrane protein porin (Voltage-dependent anion-selective channel protein) (VDAC) (POM 36) - Solanum tuberosum (Potato)moderately similar to ( 480) loc_os03g1051…
GRMZM2G178398	GRMZM2G178398_T01	182.599	215.187	140.108	35.2	not assigned.unknown	moderately similar to ( 469) AT2G43160 | Symbols: | epsin N-terminal homology (ENTH) domain-containing protein | chr2:17948884-17952920 FORWARDnearly identical (1093) loc_os02g56270 12002.m10650 protein expressed protein seq=cds; coord=4:172748163..172754261:1; parent_gene=GRMZM2G178398
GRMZM2G125596	GRMZM2G125596_T01	57.9478	39.8246	139.782	17.1.2	hormone metabolism.abscisic acid.signal transduction	weakly similar to ( 119) AT3G24650 | Symbols: ABI3, SIS10 | ABI3 (ABA INSENSITIVE 3); DNA binding / basal transcription repressor/ transcription activator/ transcription factor | chr3:8997911-9000780 FORWARDweakly similar to ( 113) VIV1_MAIZE Regulatory protein viviparous-1 - Zea mays (Maize)moderately similar to ( 321) loc_os08g01090 12008.m26543 protein B3 DNA binding domain containing protein,…
GRMZM2G069542	GRMZM2G069542_T01	66.9464	205.76	139.215	1.5.1	PS.carbon concentrating mechanism.C4	nearly identical (1584) AT3G14940 | Symbols: ATPPC3 | ATPPC3 (PHOSPHOENOLPYRUVATE CARBOXYLASE 3); phosphoenolpyruvate carboxylase | chr3:5025584-5029476 FORWARDnearly identical (1845) CAPP1_SORBI Phosphoenolpyruvate carboxylase 1 (EC 4.1.1.31) (PEPCase 1) (PEPC 1) (CP21) - Sorghum bicolor (Sorghum) (Sorghum vulgare)nearly identical (1788) loc_os02g14770 12002.m100156 protein phosphoenolpyruvate c…
GRMZM2G113174	GRMZM2G113174_T01	51.0876	44.9249	139.092	33.99	development.unspecified	highly similar to ( 638) AT5G18410 | Symbols: PIR, KLK, PIR121, SRA1, PIRP | PIR121; transcription activator | chr5:6098593-6104783 REVERSEhighly similar to ( 896) loc_os03g05020 12003.m06027 protein protein PIR, putative, expressed seq=cds; coord=1:9544232..9573038:1; parent_gene=GRMZM2G113174
GRMZM2G179325	GRMZM2G179325_T01	14.1105	17.6385	138.808	27.3.21	RNA.regulation of transcription.GRAS transcription factor family	moderately similar to ( 447) AT2G37650 | Symbols: | scarecrow-like transcription factor 9 (SCL9) | chr2:15792623-15794779 FORWARDmoderately similar to ( 207) CIGR2_ORYSA Chitin-inducible gibberellin-responsive protein 2 - Oryza sativa (Rice)highly similar to ( 708) loc_os12g38490 12012.m07635 protein chitin-inducible gibberellin-responsive protein 1, putative, expressed seq=cds; coord=1:155675315…
GRMZM5G805545	GRMZM5G805545_T01	60.2196	100.768	138.739	35.2	not assigned.unknown	seq=cds; coord=4:170235422..170235651:1; parent_gene=GRMZM5G805545
GRMZM2G122306	GRMZM2G122306_T01	62.124	76.8799	138.633	28.99	DNA.unspecified	weakly similar to ( 144) AT2G33845 | Symbols: | DNA-binding protein-related | chr2:14317781-14318712 FORWARDweakly similar to ( 187) loc_os06g01370 12006.m04877 protein OB-fold nucleic acid binding domain containing protein, expressed seq=cds; coord=6:55252371..55257420:1; parent_gene=GRMZM2G122306
GRMZM2G086450	GRMZM2G086450_T01	55.5909	37.1578	138.571	35.2	not assigned.unknown	seq=cds; coord=5:23828963..23829761:1; parent_gene=GRMZM2G086450
GRMZM2G412888	GRMZM2G412888_T01	69.2179	71.5971	138.486	35.2	not assigned.unknown	moderately similar to ( 445) AT5G20520 | Symbols: WAV2 | WAV2 (WAVY GROWTH 2) | chr5:6943536-6946315 REVERSEhighly similar to ( 536) loc_os07g41730 12007.m08409 protein protein bem46, putative, expressed seq=cds; coord=2:210834450..210840251:1; parent_gene=GRMZM2G412888
GRMZM2G323470	GRMZM2G323470_T01	40.0063	10.0954	138.486	31.4	cell.vesicle transport	moderately similar to ( 221) AT1G52360 | Symbols: | coatomer protein complex, subunit beta 2 (beta prime), putative | chr1:19499282-19505397 FORWARDvery weakly similar to (80.9) GBLP_MEDSA Guanine nucleotide-binding protein subunit beta-like protein - Medicago sativa (Alfalfa)moderately similar to ( 231) loc_os02g11830 12002.m100140 protein coatomer subunit beta, putative, expressed seq=cds; coor…
GRMZM2G171604	GRMZM2G171604_T01	58.0274	58.3739	138.343	29.5.11.20	protein.degradation.ubiquitin.proteasom	highly similar to ( 708) AT1G45000 | Symbols: | 26S proteasome regulatory complex subunit p42D, putative | chr1:17009220-17011607 FORWARDmoderately similar to ( 325) PRS7_PRUPE 26S protease regulatory subunit 7 (26S proteasome subunit 7) (26S proteasome AAA-ATPase subunit RPT1) (Regulatory particle triple-A ATPase subunit 1) - Prunus persica (Peach)highly similar to ( 747) loc_os02g10640 12002.m0…
GRMZM2G018728	GRMZM2G018728_T01	59.8691	42.2043	138.285	29.4	protein.postranslational modification	moderately similar to ( 224) AT3G56490 | Symbols: | zinc-binding protein, putative / protein kinase C inhibitor, putative | chr3:20941532-20943129 FORWARDmoderately similar to ( 251) ZB14_MAIZE 14 kDa zinc-binding protein (Protein kinase C inhibitor) (PKCI) - Zea mays (Maize)moderately similar to ( 248) loc_os03g20630 12003.m101330 protein zinc-binding protein, putative, expressed seq=cds; coord=…
GRMZM2G165939	GRMZM2G165939_T01	77.263	52.1043	138.246	34.5	transport.ammonium	moderately similar to ( 416) AT1G72660 | Symbols: | developmentally regulated GTP-binding protein, putative | chr1:27354161-27356543 FORWARDmoderately similar to ( 442) loc_os05g28940 12005.m28051 protein developmentally-regulated GTP-binding protein 2, putative, expressed seq=cds; coord=9:154729398..154732240:-1; parent_gene=GRMZM2G165939
GRMZM2G110153	GRMZM2G110153_T01	21.183	26.9109	137.853	27.3.24	RNA.regulation of transcription.MADS box transcription factor family	moderately similar to ( 216) AT5G20240 | Symbols: PI | PI (PISTILLATA); DNA binding / transcription factor | chr5:6829203-6831208 FORWARDmoderately similar to ( 389) MADS2_ORYSA MADS-box transcription factor 2 (OsMADS2) (RMADS219) (NMADS1) - Oryza sativa (Rice)moderately similar to ( 389) loc_os01g66030 12001.m43312 protein MADS-box transcription factor 2, putative, expressed seq=cds; coord=3:171…
AC199526.5	AC199526.5_FGT002	532.014	848.606	137.77	13.1.3.4	amino acid metabolism.synthesis.aspartate family.methionine	highly similar to ( 707) AT1G02500 | Symbols: SAM1, SAM-1, MAT1 | SAM1 (S-ADENOSYLMETHIONINE SYNTHETASE 1); methionine adenosyltransferase | chr1:519037-520218 FORWARDhighly similar to ( 739) METL_ORYSA S-adenosylmethionine synthetase 2 (EC 2.5.1.6) (Methionine adenosyltransferase 2) (AdoMet synthetase 2) - Oryza sativa (Rice)highly similar to ( 739) loc_os01g22010 12001.m42990 protein S-adenosyl…
GRMZM2G036918	GRMZM2G036918_T01	10.8813	12.0176	137.719	26.2	misc.UDP glucosyl and glucoronyl transferases	moderately similar to ( 495) AT2G38650 | Symbols: GAUT7, LGT7 | GAUT7 (GALACTURONOSYLTRANSFERASE 7); polygalacturonate 4-alpha-galacturonosyltransferase/ transferase, transferring glycosyl groups | chr2:16161856-16165523 REVERSEhighly similar to ( 887) loc_os11g03160 12011.m04512 protein transferase, transferring glycosyl groups, putative, expressed seq=cds; coord=10:2794574..2800144:1; parent_ge…
GRMZM2G046574	GRMZM2G046574_T01	73.4538	73.4	137.672	35.2	not assigned.unknown	weakly similar to ( 196) AT5G51040 | Symbols: | unknown protein | chr5:20750700-20751790 FORWARDmoderately similar to ( 242) loc_os11g32480 12011.m07149 protein TPR repeat region family protein, expressed seq=cds; coord=4:192729126..192732309:-1; parent_gene=GRMZM2G046574
AC149829.2	AC149829.2_FGT006	53.5619	78.7304	137.495	29.5.11.4.3.2	protein.degradation.ubiquitin.E3.SCF.FBOX	moderately similar to ( 456) AT1G14330 | Symbols: | kelch repeat-containing F-box family protein | chr1:4890375-4891700 REVERSEhighly similar to ( 753) loc_os03g07530 12003.m34796 protein kelch motif family protein, expressed seq=cds; coord=9:151149416..151150702:-1; parent_gene=AC149829.2_FG006
GRMZM2G026793	GRMZM2G026793_T01	171.169	185.18	137.401	11.1.15	lipid metabolism.FA synthesis and FA elongation.ACP desaturase	highly similar to ( 549) AT2G43710 | Symbols: SSI2, FAB2 | SSI2; acyl-[acyl-carrier-protein] desaturase/ stearoyl-CoA 9-desaturase | chr2:18120107-18122495 FORWARDhighly similar to ( 634) STAD_ORYSA Acyl-[acyl-carrier-protein] desaturase, chloroplast precursor (EC 1.14.19.2) (Stearoyl-ACP desaturase) - Oryza sativa (Rice)highly similar to ( 644) loc_os04g31070 12004.m08210 protein acyl-desaturase…
GRMZM2G146670	GRMZM2G146670_T01	84.5861	160.27	137.345	34.2	transport.sugars	moderately similar to ( 345) AT3G01280 | Symbols: VDAC1, ATVDAC1 | VDAC1 (VOLTAGE DEPENDENT ANION CHANNEL 1); voltage-gated anion channel | chr3:85754-87612 FORWARDmoderately similar to ( 441) VDAC1_ORYSA Outer mitochondrial membrane protein porin (Voltage-dependent anion-selective channel protein) (VDAC) - Oryza sativa (Rice)moderately similar to ( 443) loc_os09g19734 12009.m50200 protein isocho…
GRMZM2G048294	GRMZM2G048294_T01	25.7583	27.9813	137.302	17.3.2.1	hormone metabolism.brassinosteroid.signal transduction.BRI	nearly identical (1112) AT4G39400 | Symbols: BRI1, CBB2, DWF2, BIN1, ATBRI1 | BRI1 (BRASSINOSTEROID INSENSITIVE 1); kinase/ protein binding / protein heterodimerization/ protein homodimerization/ protein kinase/ protein serine/threonine kinase | chr4:18324826-18328416 FORWARDmoderately similar to ( 438) PSKR_DAUCA Phytosulfokine receptor precursor (EC 2.7.11.1) (Phytosulfokine LRR receptor kinase…
GRMZM2G018416	GRMZM2G018416_T01	63.7905	232.365	137.28	11.9.3.3	lipid metabolism.lipid degradation.lysophospholipases.glycerophosphodiester phosphodiesterase	highly similar to ( 696) AT4G26690 | Symbols: SHV3, MRH5, GPDL2 | SHV3 (SHAVEN 3); glycerophosphodiester phosphodiesterase/ kinase | chr4:13456793-13459890 REVERSEnearly identical (1097) loc_os02g37590 12002.m08847 protein glycerophosphoryl diester phosphodiesterase family protein, putative, expressed seq=cds; coord=4:127851768..127857102:1; parent_gene=GRMZM2G018416
AC235535.1	AC235535.1_FGT001	71.3595	51.4677	137.195	27.3.44	RNA.regulation of transcription.Chromatin Remodeling Factors	nearly identical (1520) AT3G06400 | Symbols: CHR11 | CHR11 (CHROMATIN-REMODELING PROTEIN 11); ATP binding / DNA binding / DNA-dependent ATPase/ helicase/ hydrolase, acting on acid anhydrides, in phosphorus-containing anhydrides / nucleic acid binding / nucleosome binding | chr3:1941066-1946700 FORWARDnearly identical (1648) ISW2_ORYSA Probable chromatin remodelling complex ATPase chain (EC 3.6.1.…
GRMZM2G066612	GRMZM2G066612_T01	178.387	200.629	136.988	21.1	redox.thioredoxin	weakly similar to ( 138) AT3G08710 | Symbols: ATH9 | ATH9 (thioredoxin H-type 9) | chr3:2645590-2646304 FORWARDweakly similar to ( 106) TRXH1_TOBAC Thioredoxin H-type 1 (TRX-H1) - Nicotiana tabacum (Common tobacco)weakly similar to ( 169) loc_os05g07690 12005.m27714 protein thioredoxin H-type, putative, expressed seq=cds; coord=6:123603678..123607103:1; parent_gene=GRMZM2G066612
GRMZM2G150521	GRMZM2G150521_T01	77.6181	66.9315	136.957	27.4	RNA.RNA binding	weakly similar to ( 119) AT5G61030 | Symbols: GR-RBP3 | GR-RBP3 (glycine-rich RNA-binding protein 3); ATP binding / RNA binding | chr5:24560870-24562152 FORWARDvery weakly similar to (85.5) ROC3_NICSY 28 kDa ribonucleoprotein, chloroplast precursor (28RNP) - Nicotiana sylvestris (Wood tobacco)weakly similar to ( 136) loc_os12g31800 12012.m06988 protein glycine-rich RNA-binding protein 7, putative…
GRMZM2G336285	GRMZM2G336285_T01	58.0929	30.412	136.92	35.2	not assigned.unknown	seq=cds; coord=6:136287401..136287759:-1; parent_gene=GRMZM2G336285
GRMZM2G051367	GRMZM2G051367_T01	90.9976	103.676	136.639	29.7	protein.glycosylation	highly similar to ( 626) AT5G66680 | Symbols: DGL1 | DGL1; dolichyl-diphosphooligosaccharide-protein glycotransferase | chr5:26617840-26620581 REVERSEhighly similar to ( 742) loc_os07g10830 12007.m05538 protein dolichyl-diphosphooligosaccharide--protein glycosyltransferase 48 kDasubunit precursor, putative, expressed seq=cds; coord=2:161045370..161050327:-1; parent_gene=GRMZM2G051367
GRMZM2G334899	GRMZM2G334899_T01	131.275	228.393	136.54	31.1	cell.organisation	highly similar to ( 830) AT5G12250 | Symbols: TUB6 | TUB6 (BETA-6 TUBULIN); structural constituent of cytoskeleton | chr5:3961317-3962971 REVERSEhighly similar to ( 846) TBB2_MAIZE Tubulin beta-2 chain (Beta-2 tubulin) - Zea mays (Maize)highly similar to ( 837) loc_os01g18050 12001.m08347 protein tubulin beta-1 chain, putative, expressed seq=cds; coord=8:104770563..104774039:-1; parent_gene=GRMZM…
GRMZM2G110558	GRMZM2G110558_T01	108.791	132.995	136.531	10.1.6	cell wall.precursor synthesis.GAE	highly similar to ( 681) AT4G30440 | Symbols: GAE1 | GAE1 (UDP-D-GLUCURONATE 4-EPIMERASE 1); UDP-glucuronate 4-epimerase/ catalytic | chr4:14881976-14883265 REVERSEvery weakly similar to (80.9) GALE1_PEA UDP-glucose 4-epimerase (EC 5.1.3.2) (Galactowaldenase) (UDP-galactose 4-epimerase) - Pisum sativum (Garden pea)highly similar to ( 789) loc_os02g54890 12002.m10517 protein expressed protein seq=…
GRMZM2G127101	GRMZM2G127101_T01	65.5812	53.9271	136.258	29.5.11.1	protein.degradation.ubiquitin.ubiquitin	moderately similar to ( 461) AT2G17190 | Symbols: | ubiquitin family protein | chr2:7478272-7481361 REVERSEhighly similar to ( 650) loc_os03g03920 12003.m101175 protein ubiquilin-1, putative, expressed seq=cds; coord=9:151639614..151645197:-1; parent_gene=GRMZM2G127101
GRMZM2G039797	GRMZM2G039797_T01	59.0676	17.3719	135.915	34.15	transport.potassium	very weakly similar to (80.9) AT4G00630 | Symbols: KEA2, ATKEA2 | KEA2; potassium ion transmembrane transporter/ potassium:hydrogen antiporter | chr4:261655-267789 REVERSEvery weakly similar to (94.7) loc_os04g58620 12004.m10744 protein KEA1, putative, expressed seq=cds; coord=10:148570662..148572508:-1; parent_gene=GRMZM2G039797
GRMZM2G074320	GRMZM2G074320_T01	90.1983	96.9047	135.891	33.99	development.unspecified	weakly similar to ( 148) AT2G43770 | Symbols: | transducin family protein / WD-40 repeat family protein | chr2:18134272-18135303 REVERSEweakly similar to ( 176) loc_os06g44370 12006.m08965 protein WD-repeat protein 57, putative, expressed seq=cds; coord=9:108919701..108920376:1; parent_gene=GRMZM2G074320
GRMZM2G017159	GRMZM2G017159_T01	66.3105	75.6576	135.812	35.2	not assigned.unknown	moderately similar to ( 235) AT5G19900 | Symbols: | PRLI-interacting factor, putative | chr5:6728561-6730045 REVERSEmoderately similar to ( 350) loc_os02g58570 12002.m10877 protein PRLI-interacting factor A, putative, expressed seq=cds; coord=4:168559136..168561411:-1; parent_gene=GRMZM2G017159
GRMZM2G092107	GRMZM2G092107_T01	46.241	51.5284	135.751	35.2	not assigned.unknown	moderately similar to ( 296) AT4G39860 | Symbols: | unknown protein | chr4:18499909-18501472 FORWARDmoderately similar to ( 444) loc_os04g38310 12004.m101542 protein expressed protein seq=cds; coord=2:43339685..43346040:1; parent_gene=GRMZM2G092107
GRMZM2G119782	GRMZM2G119782_T01	133.5	185.536	135.706	21.2	redox.ascorbate and glutathione	weakly similar to ( 138) AT2G24940 | Symbols: AtMAPR2 | AtMAPR2 (Arabidopsis thaliana membrane-associated progesterone binding protein 2); heme binding | chr2:10609447-10609749 FORWARDweakly similar to ( 192) loc_os02g55060 12002.m100058 protein membrane steroid-binding protein 1, putative, expressed seq=cds; coord=5:213336713..213337573:1; parent_gene=GRMZM2G119782
GRMZM5G809335	GRMZM5G809335_T01	71.7046	77.2846	135.454	35.2	not assigned.unknown	weakly similar to ( 112) loc_os06g03486 12006.m91842 protein expressed protein seq=cds; coord=9:25271326..25274540:-1; parent_gene=GRMZM5G809335
GRMZM2G046932	GRMZM2G046932_T01	50.6443	56.6306	135.113	29.1.17	protein.aa activation.glutamate-tRNA ligase	nearly identical (1024) AT5G26710 | Symbols: | glutamate-tRNA ligase, putative / glutamyl-tRNA synthetase, putatuve / GluRS, putative | chr5:9305673-9308247 FORWARDmoderately similar to ( 239) SYQ_LUPLU Glutaminyl-tRNA synthetase (EC 6.1.1.18) (Glutamine--tRNA ligase) (GlnRS) - Lupinus luteus (European yellow lupin)nearly identical (1308) loc_os10g22380 12010.m065249 protein glutamyl-tRNA synthet…
GRMZM2G028883	GRMZM2G028883_T01	90.0797	70.3131	134.846	29.2.1.2.2.14	protein.synthesis.ribosomal protein.eukaryotic.60S subunit.L14	moderately similar to ( 207) AT2G20450 | Symbols: | 60S ribosomal protein L14 (RPL14A) | chr2:8813923-8815071 FORWARDmoderately similar to ( 203) RL14_PEA Probable 60 ribosomal protein L14 (Hydroxyproline-rich glycoprotein HRGP1) - Pisum sativum (Garden pea)moderately similar to ( 241) loc_os04g43540 12004.m09314 protein 60 ribosomal protein L14, putative, expressed seq=cds; coord=10:130341342..1…
GRMZM2G126038	GRMZM2G126038_T01	87.7009	132.172	134.505	9.1.2	mitochondrial electron transport / ATP synthesis.NADH-DH.localisation not clear	nearly identical (1131) AT5G37510 | Symbols: EMB1467 | EMB1467 (embryo defective 1467); NADH dehydrogenase (ubiquinone)/ NADH dehydrogenase/ electron carrier/ iron-sulfur cluster binding / oxidoreductase/ oxidoreductase, acting on NADH or NADPH | chr5:14897490-14900447 FORWARDnearly identical (1160) NDUS1_SOLTU NADH-ubiquinone oxidoreductase 75 kDa subunit, mitochondrial precursor (EC 1.6.5.3) (E…
GRMZM2G100288	GRMZM2G100288_T01	190.02	286.29	134.461	30.2.16	signalling.receptor kinases.Catharanthus roseus-like RLK1	nearly identical (1066) AT3G51550 | Symbols: FER | FER (FERONIA); kinase/ protein kinase | chr3:19117877-19120564 REVERSEmoderately similar to ( 249) NORK_MEDTR Nodulation receptor kinase precursor (EC 2.7.11.1) (Does not make infections protein 2) (Symbiosis receptor-like kinase) (MtSYMRK) - Medicago truncatula (Barrel medic)nearly identical (1432) loc_os01g56330 12001.m11789 protein protein kin…
GRMZM2G061099	GRMZM2G061099_T01	249.415	120.102	134.374	31.4	cell.vesicle transport	highly similar to ( 606) AT4G22540 | Symbols: ORP2A | ORP2A (OSBP(OXYSTEROL BINDING PROTEIN)-RELATED PROTEIN 2A); oxysterol binding / phosphoinositide binding | chr4:11860969-11863886 REVERSEhighly similar to ( 876) loc_os10g40590 12010.m06827 protein oxysterol-binding protein 1, putative, expressed seq=cds; coord=1:89287148..89292682:1; parent_gene=GRMZM2G061099
GRMZM2G132796	GRMZM2G132796_T01	60.5911	68.938	134.312	35.2	not assigned.unknown	moderately similar to ( 285) AT1G26110 | Symbols: | unknown protein | chr1:9024616-9027556 REVERSEhighly similar to ( 583) loc_os01g02090 12001.m42836 protein expressed protein seq=cds; coord=8:8351675..8357336:1; parent_gene=GRMZM2G132796
GRMZM2G147849	GRMZM2G147849_T01	123.875	134.104	134.157	10.2	cell wall.cellulose synthesis	highly similar to ( 852) AT5G49720 | Symbols: ATGH9A1, DEC, KOR, RSW2, IRX2, KOR1 | ATGH9A1 (ARABIDOPSIS THALIANA GLYCOSYL HYDROLASE 9A1); cellulase/ hydrolase, hydrolyzing O-glycosyl compounds | chr5:20197765-20200168 REVERSEnearly identical (1102) GUN10_ORYSA Endoglucanase 10 (EC 3.2.1.4) (Endo-1,4-beta glucanase 10) (OsGLU2) - Oryza sativa (Rice)nearly identical (1102) loc_os03g52630 12003.m35…
GRMZM2G181251	GRMZM2G181251_T01	55.2258	27.1993	134.134	27.3.99	RNA.regulation of transcription.unclassified	moderately similar to ( 462) AT1G43850 | Symbols: SEU | SEU (seuss); DNA binding / protein binding / protein heterodimerization/ transcription cofactor | chr1:16617872-16621596 FORWARDhighly similar to ( 890) loc_os11g10070 12011.m05204 protein transcriptional corepressor SEUSS, putative, expressed seq=cds; coord=10:16205399..16212911:1; parent_gene=GRMZM2G181251
GRMZM2G432128	GRMZM2G432128_T01	174.87	141.841	133.97	8.1.4	TCA / org. transformation.TCA.IDH	highly similar to ( 736) AT1G65930 | Symbols: | isocitrate dehydrogenase, putative / NADP+ isocitrate dehydrogenase, putative | chr1:24539088-24541861 FORWARDhighly similar to ( 732) IDHC_SOYBN Isocitrate dehydrogenase [NADP] (EC 1.1.1.42) (Oxalosuccinate decarboxylase) (IDH) (NADP(+)-specific ICDH) (IDP) - Glycine max (Soybean)highly similar to ( 812) loc_os01g46610 12001.m10857 protein isocitra…
GRMZM2G378906	GRMZM2G378906_T01	59.9673	100.406	133.957	31.4	cell.vesicle transport	nearly identical (1376) AT4G31480 | Symbols: | coatomer beta subunit, putative / beta-coat protein, putative / beta-COP, putative | chr4:15264076-15267384 FORWARDnearly identical (1633) loc_os01g17430 12001.m08334 protein coatomer subunit beta, putative, expressed seq=cds; coord=8:1448424..1454503:1; parent_gene=GRMZM2G378906
GRMZM2G143651	GRMZM2G143651_T01	97.9316	108.901	133.941	9.1.2	mitochondrial electron transport / ATP synthesis.NADH-DH.localisation not clear	highly similar to ( 566) AT2G20360 | Symbols: | binding / catalytic/ coenzyme binding | chr2:8786070-8789098 FORWARDhighly similar to ( 712) loc_os02g57180 12002.m33937 protein NADH-ubiquinone oxidoreductase 39 kDa subunit, mitochondrial precursor, putative, expressed seq=cds; coord=5:215656610..215661825:1; parent_gene=GRMZM2G143651
AC205521.3	AC205521.3_FGT003	46.9277	37.6123	133.873	29.5.11	protein.degradation.ubiquitin	highly similar to ( 582) AT1G16860 | Symbols: | merozoite surface protein-related | chr1:5768280-5770183 FORWARDhighly similar to ( 778) loc_os08g13350 12008.m26625 protein cysteine-type endopeptidase/ ubiquitin thiolesterase, putative, expressed seq=cds; coord=4:69339397..69344018:1; parent_gene=AC205521.3_FG003
GRMZM2G024151	GRMZM2G024151_T02	29.7354	40.2983	133.851	29.4	protein.postranslational modification	highly similar to ( 742) AT5G26751 | Symbols: ATSK11, SK 11 | ATSK11; protein kinase/ protein serine/threonine kinase | chr5:9399582-9401839 REVERSEhighly similar to ( 742) MSK3_MEDSA Glycogen synthase kinase-3 homolog MsK-3 (EC 2.7.11.1) - Medicago sativa (Alfalfa)highly similar to ( 806) loc_os01g14860 12001.m43459 protein glycogen synthase kinase-3 homolog MsK-3, putative, expressed seq=cds; c…
GRMZM2G063060	GRMZM2G063060_T01	89.0755	83.1122	133.837	31.2	cell.division	nearly identical (1391) AT5G03340 | Symbols: | cell division cycle protein 48, putative / CDC48, putative | chr5:810091-813133 REVERSEnearly identical (1389) CDC48_SOYBN Cell division cycle protein 48 homolog (Valosin-containing protein homolog) (VCP) - Glycine max (Soybean)nearly identical (1446) loc_os03g05730 12003.m06095 protein cell division control protein 48 homolog E, putative, expressed …
GRMZM2G083894	GRMZM2G083894_T01	432.896	418.507	133.766	27.3.99	RNA.regulation of transcription.unclassified	weakly similar to ( 110) AT3G12630 | Symbols: | zinc finger (AN1-like) family protein | chr3:4012707-4013189 FORWARDweakly similar to ( 180) ISAP1_ORYSA Multiple stress-responsive zinc-finger protein ISAP1 (Stress-associated protein 1) (OsISAP1) - Oryza sativa (Rice)weakly similar to ( 180) loc_os09g31200 12009.m22134 protein multiple stress-responsive zinc-finger protein ISAP1, putative, express…
GRMZM2G339336	GRMZM2G339336_T01	87.669	70.7056	133.733	11.1.9	lipid metabolism.FA synthesis and FA elongation.long chain fatty acid CoA ligase	moderately similar to ( 435) AT2G04350 | Symbols: | long-chain-fatty-acid--CoA ligase family protein / long-chain acyl-CoA synthetase family protein (LACS8) | chr2:1516086-1519178 FORWARDhighly similar to ( 613) loc_os05g25310 12005.m083690 protein acyl-CoA synthetase long-chain family member 3, putative, expressed seq=cds; coord=4:185689500..185693617:1; parent_gene=GRMZM2G339336
GRMZM2G126682	GRMZM2G126682_T01	124.312	136.016	133.644	17.3.1.2.2	hormone metabolism.brassinosteroid.synthesis-degradation.sterols.SMT2	highly similar to ( 545) AT1G20330 | Symbols: SMT2, CVP1, FRL1 | SMT2 (STEROL METHYLTRANSFERASE 2); S-adenosylmethionine-dependent methyltransferase | chr1:7038968-7040053 REVERSEhighly similar to ( 686) SMT2_ORYSA 24-methylenesterol C-methyltransferase 2 (EC 2.1.1.143) (24-sterol C-methyltransferase 2) (Sterol-C-methyltransferase 2) - Oryza sativa (Rice)highly similar to ( 686) loc_os03g04340 12…
GRMZM2G101760	GRMZM2G101760_T01	103.691	134.407	133.532	35.2	not assigned.unknown	highly similar to ( 547) AT3G22270 | Symbols: | unknown protein | chr3:7874480-7877857 FORWARDnearly identical (1088) loc_os02g31220 12002.m33389 protein expressed protein seq=cds; coord=3:193757629..193763575:-1; parent_gene=GRMZM2G101760
GRMZM5G883043	GRMZM5G883043_T01	43.9332	31.061	133.194	27.3.67	RNA.regulation of transcription.putative transcription regulator	moderately similar to ( 350) AT1G23230 | Symbols: | unknown protein | chr1:8244481-8251741 FORWARDmoderately similar to ( 477) loc_os02g49992 12002.m100352 protein expressed protein seq=cds; coord=5:204926728..204932698:-1; parent_gene=GRMZM5G883043
GRMZM2G170008	GRMZM2G170008_T01	88.8821	71.3553	133.134	21.1	redox.thioredoxin	weakly similar to ( 140) AT3G15360 | Symbols: ATHM4, TRX-M4, ATM4 | TRX-M4 (ARABIDOPSIS THIOREDOXIN M-TYPE 4); enzyme activator | chr3:5188448-5189457 FORWARDweakly similar to ( 140) TRXM_BRANA Thioredoxin M-type, chloroplast precursor (TRX-M) - Brassica napus (Rape)moderately similar to ( 208) loc_os02g42700 12002.m09305 protein thioredoxin M-type, chloroplast precursor, putative, expressed seq=…
GRMZM2G149717	GRMZM2G149717_T01	64.5828	82.0454	132.844	26.17	misc.dynamin	highly similar to ( 937) AT5G42080 | Symbols: ADL1, ADL1A, AG68, DRP1A | ADL1 (ARABIDOPSIS DYNAMIN-LIKE PROTEIN); GTP binding / GTPase/ protein binding | chr5:16821564-16824536 REVERSEnearly identical (1043) loc_os05g48240 12005.m27959 protein dynamin-related protein 1A, putative, expressed seq=cds; coord=6:163428972..163435944:-1; parent_gene=GRMZM2G149717
AC194341.4	AC194341.4_FGT002	136.335	165.069	132.773	9.9	mitochondrial electron transport / ATP synthesis.F1-ATPase	weakly similar to ( 169) AT4G29480 | Symbols: | mitochondrial ATP synthase g subunit family protein | chr4:14486265-14487257 REVERSEmoderately similar to ( 204) loc_os01g41610 12001.m43082 protein hydrogen-transporting ATP synthase, rotational mechanism, putative, expressed seq=cds; coord=8:141393218..141395336:-1; parent_gene=AC194341.4_FG002
GRMZM2G130076	GRMZM2G130076_T01	116.748	79.6574	132.511	31.2	cell.division	weakly similar to ( 112) loc_os02g31290 12002.m33391 protein mei2-like protein, putative, expressed seq=cds; coord=5:18218117..18218431:-1; parent_gene=GRMZM2G130076
GRMZM2G022019	GRMZM2G022019_T01	88.9578	74.643	132.485	29.2.3	protein.synthesis.initiation	moderately similar to ( 250) AT5G35620 | Symbols: LSP1, EIF(ISO)4E, LSP, EIF4E2 | LSP1 (LOSS OF SUSCEPTIBILITY TO POTYVIRUS 1); RNA 7-methylguanosine cap binding / RNA binding / translation initiation factor | chr5:13824946-13826331 REVERSEmoderately similar to ( 388) IF4E2_MAIZE Eukaryotic translation initiation factor 4E-2 (eIF4E-2) (eIF-4E-2) (mRNA cap-binding protein) (eIF-(iso)4F 25 kDa subu…
GRMZM2G337749	GRMZM2G337749_T01	42.903	6.17879	132.027	27.3.62	RNA.regulation of transcription.Nucleosome/chromatin assembly factor group	weakly similar to ( 190) AT5G08630 | Symbols: | DDT domain-containing protein | chr5:2798575-2802138 REVERSEmoderately similar to ( 369) loc_os02g35100 12002.m100234 protein DDT domain containing protein, expressed seq=cds; coord=5:173390747..173396034:-1; parent_gene=GRMZM2G337749
AC213884.3	AC213884.3_FGT001	143.364	134.212	132.025	30.5	signalling.G-proteins	moderately similar to ( 234) AT2G30060 | Symbols: | Ran-binding protein 1b (RanBP1b) | chr2:12827035-12828551 FORWARDmoderately similar to ( 284) loc_os05g28290 12005.m07115 protein ran-binding protein 1 homolog c, putative, expressed seq=cds; coord=6:140465764..140469654:1; parent_gene=AC213884.3_FG001
GRMZM2G021331	GRMZM2G021331_T01	101.43	172.472	131.956	9.9	mitochondrial electron transport / ATP synthesis.F1-ATPase	highly similar to ( 828) AT5G08690 | Symbols: | ATP synthase beta chain 2, mitochondrial | chr5:2825739-2828352 FORWARDhighly similar to ( 920) ATPBM_MAIZE ATP synthase subunit beta, mitochondrial precursor (EC 3.6.3.14) - Zea mays (Maize)highly similar to ( 912) loc_os05g47980 12005.m08870 protein ATP synthase beta chain, mitochondrial precursor, putative, expressed seq=cds; coord=8:65969534..65…
GRMZM2G414915	GRMZM2G414915_T01	7.76591	42.6209	131.953	29.5.1	protein.degradation.subtilases	highly similar to ( 931) AT5G51750 | Symbols: ATSBT1.3, SBT1.3 | ATSBT1.3 (ARABIDOPSIS THALIANA SUBTILASE 1.3); identical protein binding / serine-type endopeptidase | chr5:21020266-21022608 FORWARDnearly identical (1236) loc_os04g48416 12004.m101731 protein subtilisin-like protease precursor, putative, expressed seq=cds; coord=10:136292132..136296887:1; parent_gene=GRMZM2G414915
GRMZM2G098884	GRMZM2G098884_T01	60.6836	26.3493	131.922	27.3.25	RNA.regulation of transcription.MYB domain transcription factor family	moderately similar to ( 290) AT5G41020 | Symbols: | myb family transcription factor | chr5:16425883-16427649 REVERSEmoderately similar to ( 462) loc_os06g19980 12006.m06655 protein myb-like DNA-binding domain containing protein, expressed seq=cds; coord=4:30932067..30947336:1; parent_gene=GRMZM2G098884
GRMZM2G040762	GRMZM2G040762_T01	78.1347	23.0097	131.828	27.1.20	RNA.processing.degradation dicer	nearly identical (2003) AT1G01040 | Symbols: DCL1, CAF, SUS1, SIN1, ASU1, EMB76, EMB60, ATDCL1 | DCL1 (DICER-LIKE 1); ATP-dependent helicase/ double-stranded RNA binding / protein binding / ribonuclease III | chr1:23519-31079 FORWARDnearly identical (2399) loc_os03g02970 12003.m05835 protein endoribonuclease Dicer, putative, expressed seq=cds; coord=1:4607185..4614592:-1; parent_gene=GRMZM2G040762
GRMZM2G129431	GRMZM2G129431_T01	72.5048	66.7663	131.692	29.5	protein.degradation	moderately similar to ( 433) AT4G23860 | Symbols: | PHD finger protein-related | chr4:12409336-12411336 FORWARDhighly similar to ( 640) loc_os06g33810 12006.m07918 protein protein binding protein, putative, expressed seq=cds; coord=6:106338056..106351289:-1; parent_gene=GRMZM2G129431
GRMZM2G025059	GRMZM2G025059_T01	41.1175	31.7604	131.69	27.3.67	RNA.regulation of transcription.putative transcription regulator	moderately similar to ( 371) AT1G15910 | Symbols: | XH/XS domain-containing protein / XS zinc finger domain-containing protein | chr1:5465951-5468723 FORWARDhighly similar to ( 884) loc_os01g05470 12001.m07179 protein transcription factor X1, putative, expressed seq=cds; coord=8:14345031..14349301:-1; parent_gene=GRMZM2G025059
GRMZM2G100913	GRMZM2G100913_T02	86.3582	42.111	131.624	29.5.11.4.2	protein.degradation.ubiquitin.E3.RING	highly similar to ( 687) AT1G65430 | Symbols: | zinc finger protein-related | chr1:24301165-24306159 REVERSEhighly similar to ( 953) loc_os08g42740 12008.m26855 protein protein ariadne-1, putative, expressed seq=cds; coord=4:193995236..194011403:1; parent_gene=GRMZM2G100913
GRMZM2G324886	GRMZM2G324886_T01	79.3805	64.789	131.603	35.2	not assigned.unknown	moderately similar to ( 224) AT1G30070 | Symbols: | SGS domain-containing protein | chr1:10546794-10548072 REVERSEmoderately similar to ( 268) loc_os01g55270 12001.m11686 protein calcyclin-binding protein, putative, expressed seq=cds; coord=3:196019180..196024451:1; parent_gene=GRMZM2G324886
GRMZM2G402002	GRMZM2G402002_T01	67.4703	48.5761	131.545	20.2.5	stress.abiotic.light	nearly identical (1822) AT4G05420 | Symbols: DDB1A | DDB1A (DAMAGED DNA BINDING PROTEIN 1A); DNA binding / protein binding | chr4:2746288-2752663 FORWARDvery weakly similar to (90.9) CPSF1_ORYSA Probable cleavage and polyadenylation specificity factor 160 kDa subunit (CPSF 160 kDa subunit) - Oryza sativa (Rice)nearly identical (2046) loc_os05g51480 12005.m083835 protein DNA damage binding protein…
GRMZM2G147402	GRMZM2G147402_T01	81.3902	84.9116	131.466	29.5.11.4.3.2	protein.degradation.ubiquitin.E3.SCF.FBOX	highly similar to ( 646) AT1G55270 | Symbols: | kelch repeat-containing F-box family protein | chr1:20618333-20619925 REVERSEhighly similar to ( 816) loc_os10g26990 12010.m05634 protein kelch motif family protein, expressed seq=cds; coord=1:242392750..242396244:1; parent_gene=GRMZM2G147402
GRMZM2G167554	GRMZM2G167554_T01	34.1909	45.6854	131.376	29.4	protein.postranslational modification	moderately similar to ( 275) AT4G33080 | Symbols: | protein kinase, putative | chr4:15960146-15964296 FORWARDmoderately similar to ( 386) loc_os01g09200 12001.m07544 protein serine/threonine-protein kinase 38, putative, expressed seq=cds; coord=8:19677313..19681496:1; parent_gene=GRMZM2G167554
GRMZM5G856837	GRMZM5G856837_T01	55.8868	45.3829	131.12	27.3.6	RNA.regulation of transcription.bHLH,Basic Helix-Loop-Helix family	weakly similar to ( 145) AT5G54680 | Symbols: ILR3 | ILR3 (iaa-leucine resistant3); DNA binding / transcription factor | chr5:22217270-22218993 FORWARDmoderately similar to ( 282) loc_os02g02480 12002.m33506 protein DNA binding protein, putative, expressed seq=cds; coord=5:69447894..69450520:-1; parent_gene=GRMZM5G856837
GRMZM2G070075	GRMZM2G070075_T01	22.7885	21.6793	131.118	35.2	not assigned.unknown	highly similar to ( 605) loc_os05g34760 12005.m07706 protein expressed protein seq=cds; coord=6:147711875..147722674:1; parent_gene=GRMZM2G070075
GRMZM2G084547	GRMZM2G084547_T01	65.2198	103.082	131.021	31.3	cell.cycle	weakly similar to ( 171) AT2G18040 | Symbols: PIN1AT | PIN1AT (PEPTIDYLPROLYL CIS/TRANS ISOMERASE, NIMA-INTERACTING 1); peptidyl-prolyl cis-trans isomerase | chr2:7842346-7843537 FORWARDweakly similar to ( 180) PIN1_MALDO Peptidyl-prolyl cis-trans isomerase 1 (EC 5.2.1.8) (Rotamase Pin1) (PPIase Pin1) (MdPin1) - Malus domestica (Apple) (Malus sylvestris)weakly similar to ( 164) loc_os04g56800 120…
GRMZM2G300801	GRMZM2G300801_T01	60.5786	101.534	130.961	13.1.5.1.2	amino acid metabolism.synthesis.serine-glycine-cysteine group.serine.phosphoserine aminotransferase	highly similar to ( 511) AT4G35630 | Symbols: PSAT | PSAT; O-phospho-L-serine:2-oxoglutarate aminotransferase | chr4:16904205-16905497 FORWARDmoderately similar to ( 496) SERC_SPIOL Phosphoserine aminotransferase, chloroplast precursor (EC 2.6.1.52) (PSAT) - Spinacia oleracea (Spinach)highly similar to ( 663) loc_os03g06200 12003.m06140 protein phosphoserine aminotransferase, chloroplast precurso…
GRMZM2G054905	GRMZM2G054905_T01	72.8584	79.7502	130.917	29.5.7	protein.degradation.metalloprotease	nearly identical (1148) AT2G41790 | Symbols: | peptidase M16 family protein / insulinase family protein | chr2:17429453-17436110 REVERSEnearly identical (1640) loc_os01g57073 12001.m11864 protein insulin-degrading enzyme, putative, expressed seq=cds; coord=3:191124531..191185971:-1; parent_gene=GRMZM2G054905
GRMZM2G164562	GRMZM2G164562_T01	130.333	126.549	130.878	13.1.6.1.7	amino acid metabolism.synthesis.aromatic aa.chorismate.chorismate synthase	highly similar to ( 592) AT1G48850 | Symbols: EMB1144 | EMB1144 (embryo defective 1144); chorismate synthase | chr1:18065399-18067956 REVERSEhighly similar to ( 767) loc_os03g14990 12003.m06936 protein chorismate synthase 2, chloroplast precursor, putative, expressed seq=cds; coord=1:35455268..35465683:-1; parent_gene=GRMZM2G164562
AC207890.3	AC207890.3_FGT002	130.329	83.6422	130.845	27.3.73	RNA.regulation of transcription.Zn-finger(CCHC)	nearly identical (1254) AT5G07350 | Symbols: | tudor domain-containing protein / nuclease family protein | chr5:2319790-2324892 REVERSEnearly identical (1683) loc_os02g32350 12002.m33392 protein 4SNc-Tudor domain protein, putative, expressed seq=cds; coord=4:94432879..94438375:1; parent_gene=AC207890.3_FG002
GRMZM2G157462	GRMZM2G157462_T01	98.1364	88.3564	130.825	26.17	misc.dynamin	nearly identical (1174) AT1G10290 | Symbols: ADL6, DRP2A | ADL6 (DYNAMIN-LIKE PROTEIN 6); GTPase | chr1:3370774-3377120 FORWARDnearly identical (1441) loc_os06g13820 12006.m32033 protein dynamin-2A, putative, expressed seq=cds; coord=6:115289930..115298874:1; parent_gene=GRMZM2G157462
GRMZM2G013114	GRMZM2G013114_T01	70.3158	83.1645	130.718	35.2	not assigned.unknown	highly similar to ( 743) AT1G17210 | Symbols: | zinc ion binding | chr1:5880502-5884657 REVERSEnearly identical (1390) loc_os07g05610 12007.m29068 protein expressed protein seq=cds; coord=7:5133958..5140686:-1; parent_gene=GRMZM2G013114
GRMZM2G131020	GRMZM2G131020_T01	124.278	92.8691	130.586	35.2	not assigned.unknown	moderately similar to ( 222) AT5G32440 | Symbols: | LOCATED IN: chloroplast; EXPRESSED IN: 24 plant structures; EXPRESSED DURING: 15 growth stages; CONTAINS InterPro DOMAIN/s: Ubiquitin system component Cue (InterPro:IPR003892); Has 85 Blast hits to 85 proteins in 12 species: Archae - 0; Bacteria - 0; Metazoa - 1; Fungi - 0; Plants - 84; Viruses - 0; Other Eukaryotes - 0 (source: NCBI BLink). | c…
GRMZM2G112050	GRMZM2G112050_T01	75.5262	81.304	130.579	29.2.1.2.1.13	protein.synthesis.ribosomal protein.eukaryotic.40S subunit.S13	moderately similar to ( 245) AT4G00100 | Symbols: ATRPS13A, RPS13, PFL2 | ATRPS13A (ARABIDOPSIS THALIANA RIBOSOMAL PROTEIN S13A); structural constituent of ribosome | chr4:37172-38123 FORWARDmoderately similar to ( 278) RS13_MAIZE 40S ribosomal protein S13 - Zea mays (Maize)moderately similar to ( 275) loc_os08g02410 12008.m04385 protein 40S ribosomal protein S13, putative, expressed seq=cds; coo…
GRMZM2G101874	GRMZM2G101874_T01	17.6523	32.0563	130.576	31.1	cell.organisation	highly similar to ( 653) AT5G55230 | Symbols: ATMAP65-1, MAP65-1 | ATMAP65-1 (MICROTUBULE-ASSOCIATED PROTEINS 65-1); microtubule binding | chr5:22402716-22405182 FORWARDhighly similar to ( 931) loc_os06g20370 12006.m06694 protein microtubule-associated protein MAP65-1a, putative, expressed seq=cds; coord=6:120878064..120884267:-1; parent_gene=GRMZM2G101874
GRMZM2G344924	GRMZM2G344924_T01	50.4821	36.8937	130.53	29.3.1	protein.targeting.nucleus	highly similar to ( 528) AT1G10390 | Symbols: | nucleoporin family protein | chr1:3407265-3412045 REVERSEhighly similar to ( 753) loc_os12g06890 12012.m04679 protein nucleoporin nup189, putative, expressed seq=cds; coord=3:228983044..228988506:-1; parent_gene=GRMZM2G344924
GRMZM2G150160	GRMZM2G150160_T01	71.2024	48.4348	130.482	29.5.11.1	protein.degradation.ubiquitin.ubiquitin	weakly similar to ( 159) AT4G01000 | Symbols: | ubiquitin family protein | chr4:432186-433727 REVERSEmoderately similar to ( 389) loc_os01g48930 12001.m43147 protein expressed protein seq=cds; coord=3:208413284..208417221:-1; parent_gene=GRMZM2G150160
GRMZM2G082271	GRMZM2G082271_T01	96.4651	66.0278	130.432	29.1.7	protein.aa activation.alanine-tRNA ligase	nearly identical (1300) AT1G50200 | Symbols: ALATS, ACD | ALATS (ALANYL-TRNA SYNTHETASE); ATP binding / alanine-tRNA ligase/ ligase, forming aminoacyl-tRNA and related compounds / nucleic acid binding / nucleotide binding | chr1:18591429-18598311 REVERSEnearly identical (1581) loc_os10g10244 12010.m04361 protein alanyl-tRNA synthetase, mitochondrial precursor, putative, expressed seq=cds; coord=1…
GRMZM5G871425	GRMZM5G871425_T01	55.854	23.0224	130.273	33.99	development.unspecified	weakly similar to ( 104) AT3G05680 | Symbols: EMB2016 | EMB2016 (embryo defective 2016) | chr3:1660802-1672015 REVERSEmoderately similar to ( 360) loc_os03g35340 12003.m08675 protein expressed protein seq=cds; coord=5:21316472..21318691:1; parent_gene=GRMZM5G871425
GRMZM2G553314	GRMZM2G553314_T01	66.2608	40.9157	130.096	29.1.3	protein.aa activation.threonine-tRNA ligase	highly similar to ( 984) AT5G26830 | Symbols: | threonyl-tRNA synthetase / threonine--tRNA ligase (THRRS) | chr5:9437351-9441568 FORWARDnearly identical (1243) loc_os08g19850 12008.m06052 protein threonyl-tRNA synthetase, mitochondrial precursor, putative, expressed seq=cds; coord=5:14752854..14761623:1; parent_gene=GRMZM2G553314
GRMZM2G146965	GRMZM2G146965_T01	67.7209	84.2298	130.036	35.2	not assigned.unknown	weakly similar to ( 198) AT1G47420 | Symbols: | FUNCTIONS IN: molecular_function unknown; INVOLVED IN: biological_process unknown; LOCATED IN: mitochondrion, nucleus; EXPRESSED IN: 26 plant structures; EXPRESSED DURING: 15 growth stages; BEST Arabidopsis thaliana protein match is: GAMMA CA2 (GAMMA CARBONIC ANHYDRASE 2); carbonate dehydratase (TAIR:AT1G47260.1); Has 85 Blast hits to 85 proteins in…
GRMZM2G024811	GRMZM2G024811_T01	114.561	44.7572	129.959	29.6	protein.folding	moderately similar to ( 203) AT4G25340 | Symbols: | immunophilin-related / FKBP-type peptidyl-prolyl cis-trans isomerase-related | chr4:12959657-12962632 REVERSEvery weakly similar to (90.9) FKB15_VICFA FK506-binding protein 2 precursor (EC 5.2.1.8) (Peptidyl-prolyl cis-trans isomerase) (PPIase) (Rotamase) (15 kDa FKBP) (FKBP-15) - Vicia faba (Broad bean)moderately similar to ( 417) loc_os04g3689…
GRMZM2G146951	GRMZM2G146951_T01	103.712	149.536	129.463	35.2	not assigned.unknown	highly similar to ( 942) AT2G24170 | Symbols: | endomembrane protein 70, putative | chr2:10274307-10276894 REVERSEhighly similar to ( 988) loc_os08g44100 12008.m08384 protein transmembrane 9 superfamily protein member 2 precursor, putative, expressed seq=cds; coord=10:47749003..47752985:1; parent_gene=GRMZM2G146951
GRMZM2G153769	GRMZM2G153769_T01	53.6076	29.7241	129.393	30.11.1	signalling.light.COP9 signalosome	highly similar to ( 645) AT5G42970 | Symbols: COP8, FUS4, EMB134, COP14, CSN4, FUS8, ATS4 | COP8 (CONSTITUTIVE PHOTOMORPHOGENIC 8); protein binding | chr5:17237470-17240649 REVERSEhighly similar to ( 726) loc_os03g10120 12003.m06466 protein COP9 signalosome complex subunit 4, putative, expressed seq=cds; coord=1:23605044..23615788:1; parent_gene=GRMZM2G153769
GRMZM2G320013	GRMZM2G320013_T01	72.1077	55.8156	129.37	29.5	protein.degradation	moderately similar to ( 489) AT5G65770 | Symbols: LINC4 | LINC4 (LITTLE NUCLEI4) | chr5:26311587-26315544 FORWARDhighly similar to ( 964) loc_os01g56140 12001.m11770 protein expressed protein seq=cds; coord=3:194006486..194012559:1; parent_gene=GRMZM2G320013
GRMZM5G814159	GRMZM5G814159_T01	51.6978	63.285	129.214	27.4	RNA.RNA binding	moderately similar to ( 271) AT1G32790 | Symbols: CID11 | RNA-binding protein, putative | chr1:11875028-11877188 REVERSEmoderately similar to ( 370) loc_os06g35030 12006.m08040 protein CID11, putative, expressed seq=cds; coord=9:61401297..61413450:-1; parent_gene=GRMZM5G814159
GRMZM2G120674	GRMZM2G120674_T01	63.0903	34.6569	129.015	29.5.11.3	protein.degradation.ubiquitin.E2	moderately similar to ( 308) AT2G02760 | Symbols: ATUBC2, UBC2 | ATUBC2 (UBIQUITING-CONJUGATING ENZYME 2); ubiquitin-protein ligase | chr2:774271-775149 FORWARDmoderately similar to ( 312) UBC2_WHEAT Ubiquitin-conjugating enzyme E2-17 kDa (EC 6.3.2.19) (Ubiquitin-protein ligase) (Ubiquitin carrier protein) - Triticum aestivum (Wheat)moderately similar to ( 314) loc_os07g07240 12007.m05183 protein…
GRMZM2G069458	GRMZM2G069458_T01	111.041	129.007	128.966	9.9	mitochondrial electron transport / ATP synthesis.F1-ATPase	moderately similar to ( 221) AT2G33040 | Symbols: | ATP synthase gamma chain, mitochondrial (ATPC) | chr2:14018978-14021047 REVERSEmoderately similar to ( 242) ATPG3_IPOBA ATP synthase gamma chain, mitochondrial precursor (EC 3.6.3.14) - Ipomoea batatas (Sweet potato) (Batate)moderately similar to ( 265) loc_os10g17280 12010.m04815 protein ATP synthase gamma chain, mitochondrial precursor, putati…
GRMZM2G416751	GRMZM2G416751_T01	68.3078	34.4644	128.748	35.2	not assigned.unknown	highly similar to ( 541) AT5G58100 | Symbols: | unknown protein | chr5:23507828-23514863 FORWARDhighly similar to ( 692) loc_os02g26984 12002.m07842 protein expressed protein seq=cds; coord=5:159109656..159121939:1; parent_gene=GRMZM2G416751
AC210168.4	AC210168.4_FGT003	37.1753	57.7018	128.7	20.1	stress.biotic	weakly similar to ( 194) loc_os12g38150 12012.m07601 protein osmotin-like protein precursor, putative, expressed seq=cds; coord=3:126509251..126510797:-1; parent_gene=AC210168.4_FG003
GRMZM2G072671	GRMZM2G072671_T01	69.6688	67.1278	128.634	27.4	RNA.RNA binding	weakly similar to ( 140) AT1G51510 | Symbols: Y14 | Y14; RNA binding / protein binding | chr1:19103072-19104753 REVERSEmoderately similar to ( 240) loc_os03g59550 12003.m10852 protein RNA-binding protein 8A, putative, expressed seq=cds; coord=1:291386390..291402439:1; parent_gene=GRMZM2G072671
GRMZM2G107031	GRMZM2G107031_T01	110.788	136.216	128.592	27.3.29	RNA.regulation of transcription.TCP transcription factor family	weakly similar to ( 145) AT5G51910 | Symbols: | TCP family transcription factor, putative | chr5:21094704-21095585 REVERSEmoderately similar to ( 281) loc_os08g43160 12008.m08290 protein TCP family transcription factor containing protein, expressed seq=cds; coord=1:197194118..197195249:-1; parent_gene=GRMZM2G107031
GRMZM2G056462	GRMZM2G056462_T01	70.2557	64.4797	128.451	29.2.3	protein.synthesis.initiation	moderately similar to ( 351) AT5G20920 | Symbols: EIF2 BETA | EIF2 BETA; translation initiation factor | chr5:7094994-7096661 REVERSEmoderately similar to ( 439) IF2B_WHEAT Eukaryotic translation initiation factor 2 subunit beta (eIF-2-beta) (P38) - Triticum aestivum (Wheat)moderately similar to ( 453) loc_os03g21550 12003.m34859 protein eukaryotic translation initiation factor 2 beta subunit, pu…
GRMZM2G441583	GRMZM2G441583_T01	59.9889	24.2772	128.293	27.3.36	RNA.regulation of transcription.Argonaute	nearly identical (1387) AT1G48410 | Symbols: AGO1 | AGO1 (ARGONAUTE 1); endoribonuclease/ miRNA binding / protein binding / siRNA binding | chr1:17886285-17891892 REVERSEnearly identical (1584) loc_os04g47870 12004.m09728 protein PINHEAD protein, putative, expressed seq=cds; coord=6:43093883..43102333:1; parent_gene=GRMZM2G441583
GRMZM2G113365	GRMZM2G113365_T01	91.9315	64.3774	128.283	35.2	not assigned.unknown	weakly similar to ( 192) AT1G44910 | Symbols: | protein binding | chr1:16975930-16982647 FORWARD seq=cds; coord=3:228172740..228175364:1; parent_gene=GRMZM2G113365
GRMZM2G163444	GRMZM2G163444_T01	79.3403	31.7597	128.041	28.1	DNA.synthesis/chromatin structure	moderately similar to ( 439) AT5G47010 | Symbols: UPF1, LBA1, ATUPF1 | LBA1 (LOW-LEVEL BETA-AMYLASE 1); ATP binding / DNA binding / RNA helicase/ hydrolase | chr5:19072009-19078856 FORWARDhighly similar to ( 631) loc_os07g31340 12007.m28978 protein regulator of nonsense transcripts 1, putative, expressed seq=cds; coord=2:201615439..201618366:1; parent_gene=GRMZM2G163444
AC210013.4	AC210013.4_FGT016	91.6039	101.092	127.906	35.2	not assigned.unknown	weakly similar to ( 154) loc_os03g38120 12003.m08914 protein expressed protein seq=cds; coord=5:3422642..3423582:-1; parent_gene=AC210013.4_FG016
GRMZM2G138976	GRMZM2G138976_T01	78.2571	39.3322	127.842	27.3.67	RNA.regulation of transcription.putative transcription regulator	moderately similar to ( 397) AT3G43240 | Symbols: | ARID/BRIGHT DNA-binding domain-containing protein | chr3:15210032-15214440 REVERSEhighly similar to ( 543) loc_os09g26390 12009.m059981 protein DNA binding protein, putative, expressed seq=cds; coord=7:120204741..120251583:-1; parent_gene=GRMZM2G138976
GRMZM2G047274	GRMZM2G047274_T01	322.545	443.008	127.787	29.5	protein.degradation	moderately similar to ( 421) AT1G79340 | Symbols: AtMC4 | AtMC4 (metacaspase 4); cysteine-type peptidase | chr1:29842849-29844368 FORWARDhighly similar to ( 642) loc_os01g58580 12001.m12000 protein latex-abundant protein, putative, expressed seq=cds; coord=3:188328660..188331609:-1; parent_gene=GRMZM2G047274
GRMZM5G843748	GRMZM5G843748_T02	835.862	678.657	127.652	26.12	misc.peroxidases	moderately similar to ( 405) AT2G22420 | Symbols: | peroxidase 17 (PER17) (P17) | chr2:9513341-9514484 FORWARDmoderately similar to ( 231) PERX_TOBAC Lignin-forming anionic peroxidase precursor (EC 1.11.1.7) (TOPA) - Nicotiana tabacum (Common tobacco)moderately similar to ( 495) loc_os09g29490 12009.m06100 protein peroxidase 17 precursor, putative, expressed seq=cds; coord=7:129358205..129362749:…
GRMZM2G389015	GRMZM2G389015_T05	60.9025	3.85656	127.632	35.2	not assigned.unknown	seq=cds; coord=8:126600921..126601069:-1; parent_gene=GRMZM2G389015
GRMZM2G163888	GRMZM2G163888_T01	106.68	108.643	127.582	35.2	not assigned.unknown	moderately similar to ( 263) AT1G29370 | Symbols: | kinase-related | chr1:10278080-10283024 REVERSEhighly similar to ( 858) loc_os05g50480 12005.m09117 protein expressed protein seq=cds; coord=6:166795202..166803855:1; parent_gene=GRMZM2G163888
GRMZM2G351582	GRMZM2G351582_T01	64.7894	23.1204	127.561	27.3.99	RNA.regulation of transcription.unclassified	highly similar to ( 633) AT5G37340 | Symbols: | zinc finger (ZPR1-type) family protein | chr5:14787488-14792373 REVERSEhighly similar to ( 824) loc_os08g36774 12008.m07665 protein protein binding protein, putative, expressed seq=cds; coord=1:279112446..279118927:-1; parent_gene=GRMZM2G351582
GRMZM2G064111	GRMZM2G064111_T01	43.2906	16.2766	127.527	35.2	not assigned.unknown	weakly similar to ( 137) loc_os01g70060 12001.m42799 protein expressed protein seq=cds; coord=3:157757709..157759673:1; parent_gene=GRMZM2G064111
AC217556.3	AC217556.3_FGT003	91.5984	46.914	127.411	33.99	development.unspecified	weakly similar to ( 153) loc_os10g08570 12010.m04205 protein RNA recognition motif family protein, expressed seq=cds; coord=5:37931456..37936949:-1; parent_gene=AC217556.3_FG003
GRMZM2G050218	GRMZM2G050218_T01	70.9548	66.7171	127.36	27.4	RNA.RNA binding	moderately similar to ( 297) AT3G13224 | Symbols: | RNA recognition motif (RRM)-containing protein | chr3:4254848-4256621 FORWARDweakly similar to ( 103) ROC3_NICSY 28 kDa ribonucleoprotein, chloroplast precursor (28RNP) - Nicotiana sylvestris (Wood tobacco)moderately similar to ( 390) loc_os08g38410 12008.m07825 protein RNA recognition motif family protein, expressed seq=cds; coord=4:197713557..…
GRMZM2G127404	GRMZM2G127404_T01	91.5407	220.133	127.152	35.2	not assigned.unknown	moderately similar to ( 310) AT1G64980 | Symbols: | unknown protein | chr1:24137840-24138619 REVERSEmoderately similar to ( 392) loc_os10g37230 12010.m06519 protein expressed protein seq=cds; coord=1:291725780..291727139:-1; parent_gene=GRMZM2G127404
GRMZM2G093272	GRMZM2G093272_T01	297.79	284.985	126.463	20.2.2	stress.abiotic.cold	moderately similar to ( 205) AT3G53990 | Symbols: | universal stress protein (USP) family protein | chr3:19989658-19991019 REVERSEmoderately similar to ( 261) loc_os05g37970 12005.m083738 protein USP family protein, putative, expressed seq=cds; coord=6:150887246..150890102:1; parent_gene=GRMZM2G093272
GRMZM2G169451	GRMZM2G169451_T01	144.506	135.132	126.273	35.2	not assigned.unknown	weakly similar to ( 138) AT3G08990 | Symbols: | yippee family protein | chr3:2743590-2744709 FORWARDweakly similar to ( 132) YIPL_SOLTU Protein yippee-like - Solanum tuberosum (Potato)weakly similar to ( 143) loc_os03g49150 12003.m101452 protein protein yippee-like, putative, expressed seq=cds; coord=1:180716274..180717428:1; parent_gene=GRMZM2G169451
GRMZM2G133895	GRMZM2G133895_T01	37.7629	28.1721	126.187	35.2	not assigned.unknown	moderately similar to ( 211) AT4G35930 | Symbols: | FUNCTIONS IN: molecular_function unknown; INVOLVED IN: biological_process unknown; LOCATED IN: cellular_component unknown; EXPRESSED IN: 12 plant structures; EXPRESSED DURING: 8 growth stages; CONTAINS InterPro DOMAIN/s: Cyclin-like F-box (InterPro:IPR001810); BEST Arabidopsis thaliana protein match is: F-box family protein (TAIR:AT1G61340.1); H…
GRMZM2G153181	GRMZM2G153181_T01	76.7274	102.734	126.095	35.2	not assigned.unknown	highly similar to ( 760) AT5G25757 | Symbols: | unknown protein | chr5:8965515-8967460 REVERSEhighly similar to ( 938) loc_os01g12870 12001.m07900 protein eukaryotic translation initiation factor 3 subunit 6-interacting protein, putative, expressed seq=cds; coord=3:2080450..2084636:1; parent_gene=GRMZM2G153181
GRMZM2G050583	GRMZM2G050583_T01	66.081	168.532	126.046	35.2	not assigned.unknown	moderately similar to ( 243) AT1G19130 | Symbols: | FUNCTIONS IN: molecular_function unknown; INVOLVED IN: biological_process unknown; LOCATED IN: cellular_component unknown; EXPRESSED IN: 23 plant structures; EXPRESSED DURING: 13 growth stages; CONTAINS InterPro DOMAIN/s: Protein of unknown function DUF985 (InterPro:IPR009327), RmlC-like jelly roll fold (InterPro:IPR014710); Has 778 Blast hits t…
GRMZM2G174396	GRMZM2G174396_T01	477.604	353.675	125.734	3.2.2	minor CHO metabolism.trehalose.TPP	moderately similar to ( 370) AT4G39770 | Symbols: | trehalose-6-phosphate phosphatase, putative | chr4:18449138-18451218 REVERSEmoderately similar to ( 459) loc_os09g20390 12009.m22232 protein expressed protein seq=cds; coord=7:100324179..100326266:-1; parent_gene=GRMZM2G174396
GRMZM2G333980	GRMZM2G333980_T01	132.173	350.17	125.682	10.6.3	cell wall.degradation.pectate lyases and polygalacturonases	moderately similar to ( 229) AT5G06870 | Symbols: PGIP2, ATPGIP2 | PGIP2 (POLYGALACTURONASE INHIBITING PROTEIN 2); protein binding | chr5:2133941-2135016 FORWARDhighly similar to ( 509) PGIP1_ORYSA Polygalacturonase inhibitor 1 precursor (Polygalacturonase-inhibiting protein) (Floral organ regulator 1) - Oryza sativa (Rice)highly similar to ( 509) loc_os07g38130 12007.m08062 protein polygalacturo…
GRMZM2G548817	GRMZM2G548817_T01	23.9801	1.06858	125.648	35.2	not assigned.unknown	weakly similar to ( 110) loc_os04g36600 12004.m08700 protein expressed protein seq=cds; coord=2:168351045..168354991:1; parent_gene=GRMZM2G548817
GRMZM2G001816	GRMZM2G001816_T01	88.6978	92.8069	125.476	29.2.1.2.2.11	protein.synthesis.ribosomal protein.eukaryotic.60S subunit.L11	moderately similar to ( 310) AT5G45775 | Symbols: | 60S ribosomal protein L11 (RPL11D) | chr5:18565281-18566496 REVERSEmoderately similar to ( 321) RL11_ORYSA 60S ribosomal protein L11 - Oryza sativa (Rice)moderately similar to ( 322) loc_os02g14059 12002.m77785 protein 60S ribosomal protein L11-1, putative, expressed seq=cds; coord=9:77021422..77026624:1; parent_gene=GRMZM2G001816
GRMZM2G115925	GRMZM2G115925_T01	33.6139	35.2796	125.397	27.1	RNA.processing	weakly similar to ( 178) AT1G20580 | Symbols: | small nuclear ribonucleoprotein, putative / snRNP, putative / Sm protein, putative | chr1:7128979-7130371 FORWARDweakly similar to ( 192) loc_os02g01250 12002.m05475 protein small nuclear ribonucleoprotein Sm D3, putative, expressed seq=cds; coord=9:143608225..143612604:-1; parent_gene=GRMZM2G115925
GRMZM2G145258	GRMZM2G145258_T01	76.0492	69.25	125.334	29.2.1.2.1.53	protein.synthesis.ribosomal protein.eukaryotic.40S subunit.S3A	moderately similar to ( 395) AT3G04840 | Symbols: | 40S ribosomal protein S3A (RPS3aA) | chr3:1329751-1331418 FORWARDmoderately similar to ( 440) RS3A_ORYSA 40S ribosomal protein S3a (CYC07 protein) - Oryza sativa (Rice)moderately similar to ( 451) loc_os02g18550 12002.m07098 protein 40S ribosomal protein S3a, putative, expressed seq=cds; coord=9:148111509..148115129:1; parent_gene=GRMZM2G145258
GRMZM2G013890	GRMZM2G013890_T01	80.6573	44.2931	125.287	34.16	transport.ABC transporters and multidrug resistance systems	nearly identical (1010) AT1G64550 | Symbols: ATGCN3 | ATGCN3; transporter | chr1:23968850-23973369 FORWARDnearly identical (1209) loc_os02g58020 12002.m33960 protein protein GCN20, putative, expressed seq=cds; coord=5:216495038..216502228:-1; parent_gene=GRMZM2G013890
GRMZM2G106792	GRMZM2G106792_T01	457.918	1056.31	125.129	35.2	not assigned.unknown	very weakly similar to (85.1) AT3G11650 | Symbols: NHL2 | NHL2 | chr3:3676264-3676986 REVERSEmoderately similar to ( 211) loc_os04g58850 12004.m10765 protein harpin inducing protein, putative, expressed seq=cds; coord=10:148815875..148817265:1; parent_gene=GRMZM2G106792
GRMZM2G181153	GRMZM2G181153_T01	54.1868	32.6852	125.085	28.1.3	DNA.synthesis/chromatin structure.histone	weakly similar to ( 162) AT5G59970 | Symbols: | histone H4 | chr5:24146352-24146663 REVERSEweakly similar to ( 162) H4_PEA Histone H4 - Pisum sativum (Garden pea)weakly similar to ( 162) loc_os10g39410 12010.m06709 protein histone H4, putative, expressed seq=cds; coord=1:4240570..4241659:1; parent_gene=GRMZM2G181153
GRMZM2G180422	GRMZM2G180422_T01	83.6527	93.2097	125.008	35.2	not assigned.unknown	highly similar to ( 566) AT2G12400 | Symbols: | unknown protein | chr2:5005144-5008140 REVERSEhighly similar to ( 813) loc_os02g55590 12002.m10585 protein expressed protein seq=cds; coord=5:214110744..214116787:1; parent_gene=GRMZM2G180422
GRMZM2G119359	GRMZM2G119359_T01	20.5745	7.81133	124.968	27.3.50	RNA.regulation of transcription.General Transcription	moderately similar to ( 260) loc_os06g02560 12006.m04989 protein growth-regulating factor, putative, expressed seq=cds; coord=9:25709471..25712485:1; parent_gene=GRMZM2G119359
GRMZM2G165208	GRMZM2G165208_T01	85.5138	114.196	124.939	29.2.1.2.1.29	protein.synthesis.ribosomal protein.eukaryotic.40S subunit.S29	weakly similar to ( 118) AT4G33865 | Symbols: | 40S ribosomal protein S29 (RPS29C) | chr4:16233395-16234114 REVERSEweakly similar to ( 129) loc_os11g41610 12011.m08002 protein 40S ribosomal protein S29, putative, expressed seq=cds; coord=4:4753565..4755320:-1; parent_gene=GRMZM2G165208
GRMZM2G040030	GRMZM2G040030_T01	320.848	396.031	124.894	20.2.2	stress.abiotic.cold	moderately similar to ( 222) AT3G50830 | Symbols: COR413-PM2, ATCOR413-PM2 | COR413-PM2 (COLD-REGULATED 413-PLASMA MEMBRANE 2) | chr3:18894109-18895355 REVERSEmoderately similar to ( 317) loc_os03g55850 12003.m10496 protein cold acclimation protein COR413-PM1, putative, expressed seq=cds; coord=1:280974314..280977248:1; parent_gene=GRMZM2G040030
AC225205.3	AC225205.3_FGT003	79.0269	41.7597	124.864	29.5.11	protein.degradation.ubiquitin	moderately similar to ( 236) AT2G03890 | Symbols: | phosphatidylinositol 3- and 4-kinase family protein | chr2:1186199-1188151 FORWARDmoderately similar to ( 404) loc_os09g29890 12009.m22000 protein phosphatidylinositol 3- and 4-kinase family protein, expressed seq=cds; coord=7:130092349..130094061:-1; parent_gene=AC225205.3_FG003
GRMZM2G151425	GRMZM2G151425_T01	82.4498	52.9206	124.567	20.2.99	stress.abiotic.unspecified	moderately similar to ( 204) AT3G03270 | Symbols: | universal stress protein (USP) family protein / early nodulin ENOD18 family protein | chr3:762136-763075 REVERSEmoderately similar to ( 299) loc_os02g53320 12002.m10361 protein USP family protein, putative, expressed seq=cds; coord=5:211204381..211206062:1; parent_gene=GRMZM2G151425
GRMZM5G849275	GRMZM5G849275_T01	90.9721	57.7668	124.496	35.2	not assigned.unknown	seq=cds; coord=6:144668228..144668416:-1; parent_gene=GRMZM5G849275
GRMZM2G089466	GRMZM2G089466_T01	67.2095	73.3094	124.233	29.5.11.4.2	protein.degradation.ubiquitin.E3.RING	moderately similar to ( 406) AT4G32600 | Symbols: | zinc finger (C3HC4-type RING finger) family protein | chr4:15724010-15725737 FORWARDhighly similar to ( 666) loc_os02g54624 12002.m10491 protein protein binding protein, putative, expressed seq=cds; coord=5:212679128..212684059:1; parent_gene=GRMZM2G089466
GRMZM2G166297	GRMZM2G166297_T01	63.3613	94.6419	124.102	29.4	protein.postranslational modification	moderately similar to ( 298) AT1G07430 | Symbols: | protein phosphatase 2C, putative / PP2C, putative | chr1:2281151-2282656 REVERSEmoderately similar to ( 428) loc_os01g62760 12001.m12397 protein protein phosphatase 2C, putative, expressed seq=cds; coord=8:168479978..168481963:-1; parent_gene=GRMZM2G166297
GRMZM2G461356	GRMZM2G461356_T01	58.8702	24.1684	124.017	35.2	not assigned.unknown	highly similar to ( 726) AT1G24706 | Symbols: | unknown protein | chr1:8742210-8755243 FORWARDnearly identical (1169) loc_os01g68810 12001.m12983 protein expressed protein seq=cds; coord=3:208827683..208838838:-1; parent_gene=GRMZM2G461356
GRMZM2G070047	GRMZM2G070047_T01	84.7089	124.95	124.009	29.5.11.3	protein.degradation.ubiquitin.E2	moderately similar to ( 315) AT3G57870 | Symbols: AHUS5, EMB1637, SCE1, SCE1A, ATSCE1 | SCE1 (SUMO CONJUGATION ENZYME 1); SUMO ligase | chr3:21428831-21430110 REVERSEweakly similar to ( 120) UBC2_MEDSA Ubiquitin-conjugating enzyme E2-17 kDa (EC 6.3.2.19) (Ubiquitin-protein ligase) (Ubiquitin carrier protein) - Medicago sativa (Alfalfa)moderately similar to ( 337) loc_os03g03130 12003.m05850 prote…
GRMZM2G122666	GRMZM2G122666_T01	50.3843	44.0389	123.997	30.5	signalling.G-proteins	moderately similar to ( 307) AT4G02080 | Symbols: ASAR1, ATSARA1C, ATSAR2 | ATSAR2 (ARABIDOPSIS THALIANA SECRETION-ASSOCIATED RAS SUPER FAMILY 2); GTP binding | chr4:921554-922547 FORWARDmoderately similar to ( 302) SAR1A_BRACM GTP-binding protein SAR1A - Brassica campestris (Field mustard)moderately similar to ( 319) loc_os01g15010 12001.m08102 protein GTP-binding protein SAR1A, putative, expres…
GRMZM2G034764	GRMZM2G034764_T01	35.4902	31.2661	123.958	20.2.2	stress.abiotic.cold	moderately similar to ( 252) AT5G55530 | Symbols: | C2 domain-containing protein | chr5:22494439-22495656 FORWARDhighly similar to ( 531) loc_os07g39620 12007.m079726 protein C2 domain containing protein, expressed seq=cds; coord=2:208079590..208081944:1; parent_gene=GRMZM2G034764
GRMZM2G132898	GRMZM2G132898_T01	259.761	226.268	123.944	11.3.6	lipid metabolism.Phospholipid synthesis.choline-phosphate cytidylyltransferase	moderately similar to ( 408) AT4G15130 | Symbols: ATCCT2, CCT2 | catalytic/ choline-phosphate cytidylyltransferase/ nucleotidyltransferase | chr4:8637793-8639388 FORWARDhighly similar to ( 501) loc_os10g42790 12010.m07031 protein choline-phosphate cytidylyltransferase B, putative, expressed seq=cds; coord=1:105671918..105675900:-1; parent_gene=GRMZM2G132898
GRMZM2G149768	GRMZM2G149768_T01	85.8417	131.303	123.819	29.2.4	protein.synthesis.elongation	highly similar to ( 849) AT5G60390 | Symbols: | elongation factor 1-alpha / EF-1-alpha | chr5:24289226-24290675 FORWARDhighly similar to ( 864) EF1A_ORYSA Elongation factor 1-alpha (EF-1-alpha) - Oryza sativa (Rice)highly similar to ( 864) loc_os03g08050 12003.m78808 protein elongation factor 1-alpha, putative, expressed seq=cds; coord=6:136568621..136572271:-1; parent_gene=GRMZM2G149768
GRMZM2G019999	GRMZM2G019999_T01	73.9921	62.9794	123.81	34.1.1	transport.p- and v-ATPases.H+-transporting two-sector ATPase	moderately similar to ( 472) AT3G42050 | Symbols: | vacuolar ATP synthase subunit H family protein | chr3:14228846-14232228 REVERSEhighly similar to ( 604) VATH_ORYSA Probable vacuolar ATP synthase subunit H (EC 3.6.3.14) (V-ATPase H subunit) (Vacuolar proton pump subunit H) - Oryza sativa (Rice)highly similar to ( 604) loc_os07g36470 12007.m79894 protein vacuolar ATPase subunit H protein, putati…
GRMZM2G098042	GRMZM2G098042_T01	74.7477	31.5446	123.774	29.4	protein.postranslational modification	weakly similar to ( 185) AT2G40730 | Symbols: | HEAT repeat-containing protein | chr2:16990083-16996072 REVERSEmoderately similar to ( 374) loc_os01g60440 12001.m43246 protein ATP binding protein, putative, expressed seq=cds; coord=3:185246562..185259629:1; parent_gene=GRMZM2G098042
AC214448.3	AC214448.3_FGT007	203.326	478.219	123.76	35.2	not assigned.unknown	moderately similar to ( 477) AT5G18520 | Symbols: | LOCATED IN: endomembrane system, integral to membrane; EXPRESSED IN: 24 plant structures; EXPRESSED DURING: 14 growth stages; CONTAINS InterPro DOMAIN/s: Transmembrane receptor, eukaryota (InterPro:IPR009637); BEST Arabidopsis thaliana protein match is: unknown protein (TAIR:AT3G09570.1); Has 385 Blast hits to 381 proteins in 83 species: Archae …
GRMZM2G165511	GRMZM2G165511_T01	143.959	181.354	123.746	29.5.11.3	protein.degradation.ubiquitin.E2	moderately similar to ( 300) AT3G08690 | Symbols: UBC11, ATUBC11 | UBC11 (UBIQUITIN-CONJUGATING ENZYME 11); ubiquitin-protein ligase | chr3:2641487-2642489 FORWARDweakly similar to ( 143) UBC2_WHEAT Ubiquitin-conjugating enzyme E2-17 kDa (EC 6.3.2.19) (Ubiquitin-protein ligase) (Ubiquitin carrier protein) - Triticum aestivum (Wheat)moderately similar to ( 313) loc_os01g60410 12001.m42744 protein …
GRMZM5G804382	GRMZM5G804382_T01	63.7201	50.7129	123.401	31.4	cell.vesicle transport	highly similar to ( 602) AT3G08530 | Symbols: | clathrin heavy chain, putative | chr3:2587171-2595411 REVERSEhighly similar to ( 648) loc_os11g01380 12011.m04343 protein clathrin heavy chain, putative, expressed seq=cds; coord=2:153140326..153142545:-1; parent_gene=GRMZM5G804382
AC213654.3	AC213654.3_FGT001	103.53	70.7023	123.261	29.5.11.4.2	protein.degradation.ubiquitin.E3.RING	weakly similar to ( 197) AT2G40830 | Symbols: RHC1A | RHC1A; protein binding / zinc ion binding | chr2:17043642-17044628 FORWARDmoderately similar to ( 393) loc_os01g58780 12001.m12020 protein RHC1A, putative, expressed seq=cds; coord=3:187930046..187931023:-1; parent_gene=AC213654.3_FG001
AC209835.4	AC209835.4_FGT004	121.052	57.2709	123.235	34.14	transport.unspecified cations	moderately similar to ( 277) AT4G31290 | Symbols: | ChaC-like family protein | chr4:15186851-15188278 FORWARDmoderately similar to ( 315) loc_os02g26700 12002.m100204 protein cation transport protein chaC, putative, expressed seq=cds; coord=5:21882122..21887338:-1; parent_gene=AC209835.4_FG004
GRMZM2G096123	GRMZM2G096123_T01	83.0158	157.828	123.221	29.2.1.2.2.527	protein.synthesis.ribosomal protein.eukaryotic.60S subunit.L27A	moderately similar to ( 254) AT1G70600 | Symbols: | structural constituent of ribosome | chr1:26621168-26621608 REVERSEmoderately similar to ( 274) loc_os07g42170 12007.m08453 protein 60S ribosomal protein L27a-2, putative, expressed seq=cds; coord=2:210958745..210959653:-1; parent_gene=GRMZM2G096123
AC209206.3	AC209206.3_FGT011	24.6157	4.08905	123.169	27.3.36	RNA.regulation of transcription.Argonaute	nearly identical (1382) AT1G48410 | Symbols: AGO1 | AGO1 (ARGONAUTE 1); endoribonuclease/ miRNA binding / protein binding / siRNA binding | chr1:17886285-17891892 REVERSEnearly identical (1631) loc_os04g47870 12004.m09728 protein PINHEAD protein, putative, expressed seq=cds; coord=10:137481424..137487962:1; parent_gene=AC209206.3_FG011
GRMZM2G079196	GRMZM2G079196_T01	80.1221	64.456	123.151	30.11.1	signalling.light.COP9 signalosome	highly similar to ( 761) AT2G26990 | Symbols: FUS12, ATCSN2, COP12, CSN2 | FUS12 (FUSCA 12) | chr2:11519684-11522412 REVERSEhighly similar to ( 865) loc_os01g17180 12001.m42640 protein COP9 signalosome complex subunit 2, putative, expressed seq=cds; coord=3:45051056..45068816:-1; parent_gene=GRMZM2G079196
GRMZM2G067436	GRMZM2G067436_T01	25.5508	26.5577	122.746	27.3.17	RNA.regulation of transcription.CPP(Zn),CPP1-related transcription factor family	weakly similar to ( 153) loc_os12g41230 12012.m073879 protein TSO1, putative, expressed seq=cds; coord=1:171257426..171258680:-1; parent_gene=GRMZM2G067436
GRMZM5G800842	GRMZM5G800842_T01	59.486	89.0042	122.56	29.5.11.2	protein.degradation.ubiquitin.E1	moderately similar to ( 291) AT5G06460 | Symbols: ATUBA2, UBA 2 | ATUBA2; ubiquitin activating enzyme/ ubiquitin-protein ligase | chr5:1970239-1974382 FORWARDmoderately similar to ( 325) UBE12_WHEAT Ubiquitin-activating enzyme E1 2 - Triticum aestivum (Wheat)moderately similar to ( 330) loc_os12g01520 12012.m073731 protein ubiquitin-activating enzyme E1 2, putative, expressed seq=cds; coord=2:153…
GRMZM2G516387	GRMZM2G516387_T01	47.9532	7.66574	122.463	35.2	not assigned.unknown	weakly similar to ( 149) AT1G67140 | Symbols: SWEETIE | SWEETIE (SWEETIE); binding | chr1:25101016-25117372 REVERSEmoderately similar to ( 460) loc_os06g30894 12006.m32090 protein expressed protein seq=cds; coord=9:71753484..71760704:1; parent_gene=GRMZM2G516387
GRMZM2G016817	GRMZM2G016817_T02	44.2226	42.7215	122.452	27.3.2	RNA.regulation of transcription.Alfin-like	moderately similar to ( 305) AT5G26210 | Symbols: AL4 | AL4 (ALFIN-LIKE 4); DNA binding / methylated histone residue binding | chr5:9158566-9160221 REVERSEmoderately similar to ( 386) loc_os05g34640 12005.m07695 protein PHD finger protein, putative, expressed seq=cds; coord=6:147643515..147650880:1; parent_gene=GRMZM2G016817
GRMZM5G833124	GRMZM5G833124_T01	98.6267	65.53	122.418	35.2	not assigned.unknown	highly similar to ( 600) AT5G49820 | Symbols: emb1879 | emb1879 (embryo defective 1879) | chr5:20246753-20249432 REVERSEhighly similar to ( 806) loc_os05g34650 12005.m27826 protein expressed protein seq=cds; coord=6:147655918..147660515:-1; parent_gene=GRMZM5G833124
AC220927.3	AC220927.3_FGT007	792.468	1419.64	122.278	30.1.1	signalling.in sugar and nutrient physiology	moderately similar to ( 327) AT4G08950 | Symbols: EXO | EXO (EXORDIUM) | chr4:5740378-5741322 FORWARDmoderately similar to ( 468) loc_os02g52040 12002.m10235 protein phi-1-like phosphate-induced protein, putative, expressed seq=cds; coord=5:208675421..208676365:1; parent_gene=AC220927.3_FG007
GRMZM2G401581	GRMZM2G401581_T01	52.5868	71.0701	122.269	28.1.3	DNA.synthesis/chromatin structure.histone	moderately similar to ( 228) AT5G65360 | Symbols: | histone H3 | chr5:26120099-26120509 REVERSEmoderately similar to ( 226) H32_WHEAT Histone H3.2 - Triticum aestivum (Wheat)moderately similar to ( 228) loc_os11g05730 12011.m04769 protein histone H3, putative, expressed seq=cds; coord=3:15439102..15440427:-1; parent_gene=GRMZM2G401581
GRMZM2G177324	GRMZM2G177324_T01	57.2389	37.181	122.253	29.5.3	protein.degradation.cysteine protease	weakly similar to ( 168) AT1G09730 | Symbols: | Ulp1 protease family protein | chr1:3148017-3154236 REVERSEmoderately similar to ( 226) loc_os05g11770 12005.m05646 protein cysteine-type peptidase, putative, expressed seq=cds; coord=8:167268110..167283247:1; parent_gene=GRMZM2G177324
GRMZM2G120918	GRMZM2G120918_T01	121.622	58.093	122.197	35.2	not assigned.unknown	very weakly similar to (80.9) loc_os02g26700 12002.m100204 protein cation transport protein chaC, putative, expressed seq=cds; coord=5:159757867..159758805:-1; parent_gene=GRMZM2G120918
GRMZM2G037193	GRMZM2G037193_T01	246.961	215.076	122.195	35.2	not assigned.unknown	weakly similar to ( 143) AT5G08200 | Symbols: | peptidoglycan-binding LysM domain-containing protein | chr5:2638385-2640508 FORWARDmoderately similar to ( 355) loc_os03g01990 12003.m05743 protein lysM domain containing protein, expressed seq=cds; coord=9:154548798..154551471:-1; parent_gene=GRMZM2G037193
GRMZM2G159388	GRMZM2G159388_T01	33.3294	46.7836	122.158	35.2	not assigned.unknown	moderately similar to ( 300) AT4G23630 | Symbols: BTI1 | BTI1 (VIRB2-INTERACTING PROTEIN 1) | chr4:12318070-12319574 FORWARDmoderately similar to ( 412) loc_os01g12650 12001.m07878 protein seed maturation protein, putative, expressed seq=cds; coord=3:2218397..2221027:-1; parent_gene=GRMZM2G159388
GRMZM2G378872	GRMZM2G378872_T01	29.0417	3.65297	122.141	29.4.1.57	protein.postranslational modification.kinase.receptor like cytoplasmatic kinase VII	moderately similar to ( 325) AT2G17220 | Symbols: | protein kinase, putative | chr2:7487866-7489768 REVERSEweakly similar to ( 157) NORK_MEDTR Nodulation receptor kinase precursor (EC 2.7.11.1) (Does not make infections protein 2) (Symbiosis receptor-like kinase) (MtSYMRK) - Medicago truncatula (Barrel medic)moderately similar to ( 417) loc_os02g02600 12002.m05609 protein serine/threonine-protein…
GRMZM2G005080	GRMZM2G005080_T01	74.6452	151.845	122.046	29.5.11.20	protein.degradation.ubiquitin.proteasom	moderately similar to ( 396) AT3G22110 | Symbols: PAC1 | PAC1; endopeptidase/ peptidase/ threonine-type endopeptidase | chr3:7792819-7793571 REVERSEmoderately similar to ( 454) PSA4B_ORYSA Proteasome subunit alpha type 4-2 (EC 3.4.25.1) (20S proteasome alpha subunit C) (20S proteasome subunit alpha-3) - Oryza sativa (Rice)moderately similar to ( 454) loc_os06g07140 12006.m05438 protein proteasome…
GRMZM5G848945	GRMZM5G848945_T02	29.1104	19.0112	121.832	17.2.2	hormone metabolism.auxin.signal transduction	moderately similar to ( 398) AT3G26810 | Symbols: AFB2 | AFB2 (AUXIN SIGNALING F-BOX 2); auxin binding / ubiquitin-protein ligase | chr3:9868342-9870464 FORWARDhighly similar to ( 540) loc_os04g32460 12004.m35129 protein transport inhibitor response 1 protein, putative, expressed seq=cds; coord=2:65035719..65040087:1; parent_gene=GRMZM5G848945
GRMZM2G072806	GRMZM2G072806_T01	105.677	110.963	121.705	9.1.2	mitochondrial electron transport / ATP synthesis.NADH-DH.localisation not clear	moderately similar to ( 323) AT1G79010 | Symbols: | NADH-ubiquinone oxidoreductase 23 kDa subunit, mitochondrial (TYKY) | chr1:29725138-29726933 REVERSEmoderately similar to ( 329) NDUS8_SOLTU NADH dehydrogenase [ubiquinone] iron-sulfur protein 8, mitochondrial precursor (EC 1.6.5.3) (EC 1.6.99.3) (NADH-ubiquinone oxidoreductase 23 kDa subunit) (Complex I-23kD) (CI-23kD) (Complex I-28.5kD) (CI-28…
GRMZM2G066222	GRMZM2G066222_T01	88.1102	93.6383	121.679	29.2.1.2.1.27	protein.synthesis.ribosomal protein.eukaryotic.40S subunit.S27	weakly similar to ( 150) AT3G61110 | Symbols: ARS27A | ARS27A (ARABIDOPSIS RIBOSOMAL PROTEIN S27); structural constituent of ribosome | chr3:22611710-22612632 FORWARDweakly similar to ( 157) RS27_HORVU 40S ribosomal protein S27 (Manganese efficiency-related protein 1) - Hordeum vulgare (Barley)weakly similar to ( 155) loc_os02g27769 12002.m100798 protein 40S ribosomal protein S27, putative, expre…
GRMZM2G082581	GRMZM2G082581_T01	136.825	90.9165	121.676	8.1.4	TCA / org. transformation.TCA.IDH	highly similar to ( 572) AT5G14590 | Symbols: | isocitrate dehydrogenase, putative / NADP+ isocitrate dehydrogenase, putative | chr5:4703533-4706627 REVERSEhighly similar to ( 532) IDHP_MEDSA Isocitrate dehydrogenase [NADP], chloroplast precursor (EC 1.1.1.42) (Oxalosuccinate decarboxylase) (IDH) (NADP(+)-specific ICDH) (IDP) (Fragment) - Medicago sativa (Alfalfa)highly similar to ( 629) loc_os04…
GRMZM2G047774	GRMZM2G047774_T01	75.9183	72.2115	121.655	29.4	protein.postranslational modification	highly similar to ( 649) AT1G09020 | Symbols: SNF4, ATSNF4 | SNF4 (HOMOLOG OF YEAST SUCROSE NONFERMENTING 4); protein kinase activator | chr1:2900149-2904212 REVERSEhighly similar to ( 863) loc_os03g63940 12003.m11263 protein protein kinase AKINbetagamma-2, putative, expressed seq=cds; coord=1:299461477..299469668:1; parent_gene=GRMZM2G047774
GRMZM2G179981	GRMZM2G179981_T01	116.74	91.8771	121.621	26.11.1	misc.alcohol dehydrogenases	moderately similar to ( 495) AT5G19440 | Symbols: | cinnamyl-alcohol dehydrogenase, putative (CAD) | chr5:6556493-6558123 FORWARDmoderately similar to ( 219) DFRA_DIACA Dihydroflavonol-4-reductase (EC 1.1.1.219) (DFR) (Dihydrokaempferol 4-reductase) - Dianthus caryophyllus (Carnation) (Clove pink)highly similar to ( 567) loc_os01g34480 12001.m150871 protein dihydroflavonol-4-reductase, putative, …
GRMZM2G319747	GRMZM2G319747_T02	79.3944	146.138	121.498	29.5.11.20	protein.degradation.ubiquitin.proteasom	weakly similar to ( 149) AT1G67250 | Symbols: | proteasome maturation factor UMP1 family protein | chr1:25163808-25164967 REVERSEmoderately similar to ( 235) loc_os02g55640 12002.m10589 protein proteasome maturation factor UMP1 family protein, expressed seq=cds; coord=8:124936785..124942287:-1; parent_gene=GRMZM2G319747
GRMZM2G061043	GRMZM2G061043_T01	56.2108	37.6731	121.444	35.2	not assigned.unknown	weakly similar to ( 152) AT2G45000 | Symbols: EMB2766 | EMB2766 (EMBRYO DEFECTIVE 2766); structural constituent of nuclear pore | chr2:18564156-18567632 FORWARDmoderately similar to ( 210) loc_os01g63780 12001.m12493 protein nsp1-like C-terminal region family protein, expressed seq=cds; coord=8:167088325..167093139:1; parent_gene=GRMZM2G061043
GRMZM2G169820	GRMZM2G169820_T01	58.5172	33.5754	121.421	27.3.4	RNA.regulation of transcription.ARF, Auxin Response Factor family	highly similar to ( 595) AT1G19220 | Symbols: ARF19, IAA22, ARF11 | ARF19 (AUXIN RESPONSE FACTOR 19); DNA binding / transcription factor | chr1:6628395-6632779 REVERSEhighly similar to ( 882) loc_os08g40900 12008.m08069 protein auxin response factor 19, putative, expressed seq=cds; coord=1:190546565..190562030:1; parent_gene=GRMZM2G169820
GRMZM2G166355	GRMZM2G166355_T01	41.5641	40.689	121.415	27.4	RNA.RNA binding	moderately similar to ( 423) AT1G17370 | Symbols: UBP1B | UBP1B (oligouridylate binding protein 1B); mRNA 3-UTR binding | chr1:5951842-5954825 REVERSEvery weakly similar to (86.3) ROC3_NICSY 28 kDa ribonucleoprotein, chloroplast precursor (28RNP) - Nicotiana sylvestris (Wood tobacco)highly similar to ( 635) loc_os08g40880 12008.m08067 protein mRNA 3-UTR binding protein, putative, expressed seq=cd…
GRMZM2G075701	GRMZM2G075701_T01	110.591	152.339	121.275	17.3.1.2.2	hormone metabolism.brassinosteroid.synthesis-degradation.sterols.SMT2	highly similar to ( 535) AT1G20330 | Symbols: SMT2, CVP1, FRL1 | SMT2 (STEROL METHYLTRANSFERASE 2); S-adenosylmethionine-dependent methyltransferase | chr1:7038968-7040053 REVERSEhighly similar to ( 672) SMT2_ORYSA 24-methylenesterol C-methyltransferase 2 (EC 2.1.1.143) (24-sterol C-methyltransferase 2) (Sterol-C-methyltransferase 2) - Oryza sativa (Rice)highly similar to ( 672) loc_os03g04340 12…
GRMZM5G892758	GRMZM5G892758_T01	39.5929	57.1918	121.262	35.2	not assigned.unknown	moderately similar to ( 354) AT1G15290 | Symbols: | binding | chr1:5257327-5264814 REVERSEhighly similar to ( 988) loc_os04g55230 12004.m10415 protein ataxin-2 C-terminal region family protein, expressed seq=cds; coord=2:5839323..5844032:-1; parent_gene=GRMZM5G892758
GRMZM2G149321	GRMZM2G149321_T01	66.4931	49.7477	121.162	15.2	metal handling.binding, chelation and storage	moderately similar to ( 402) AT1G30470 | Symbols: | SIT4 phosphatase-associated family protein | chr1:10779423-10786415 FORWARDhighly similar to ( 584) loc_os01g40340 12001.m43074 protein expressed protein seq=cds; coord=3:221235623..221241542:1; parent_gene=GRMZM2G149321
GRMZM2G053299	GRMZM2G053299_T01	44.1389	98.2025	121.132	31.1	cell.organisation	highly similar to ( 741) AT5G09810 | Symbols: ACT2, ACT7 | ACT7 (ACTIN 7); structural constituent of cytoskeleton | chr5:3052809-3054220 FORWARDhighly similar to ( 753) ACT3_ORYSA Actin-3 - Oryza sativa (Rice)highly similar to ( 753) loc_os03g61970 12003.m11076 protein actin-3, putative, expressed seq=cds; coord=1:296022541..296026398:-1; parent_gene=GRMZM2G053299
GRMZM2G168252	GRMZM2G168252_T01	54.7767	47.1451	121.079	27.1	RNA.processing	weakly similar to ( 162) AT4G30220 | Symbols: RUXF | RUXF (SMALL NUCLEAR RIBONUCLEOPROTEIN F) | chr4:14803100-14804259 REVERSEweakly similar to ( 176) loc_os11g43620 12011.m28864 protein small nuclear ribonucleoprotein F, putative, expressed seq=cds; coord=4:235292810..235295656:1; parent_gene=GRMZM2G168252
GRMZM2G057251	GRMZM2G057251_T01	53.8098	60.5859	120.9	31.4	cell.vesicle transport	moderately similar to ( 369) AT3G09740 | Symbols: SYP71, ATSYP71 | SYP71 (SYNTAXIN OF PLANTS 71); protein transporter | chr3:2989615-2991354 FORWARDmoderately similar to ( 486) loc_os05g48020 12005.m08873 protein syntaxin 72, putative, expressed seq=cds; coord=6:163005849..163012986:1; parent_gene=GRMZM2G057251
GRMZM2G089484	GRMZM2G089484_T01	28.0653	23.8964	120.637	30.6	signalling.MAP kinases	highly similar to ( 808) AT5G19010 | Symbols: MPK16 | MPK16; MAP kinase | chr5:6345096-6347676 REVERSEhighly similar to ( 939) MPK14_ORYSA Mitogen-activated protein kinase 14 (EC 2.7.11.24) (MAP kinase 14) - Oryza sativa (Rice)highly similar to ( 939) loc_os05g05160 12005.m05043 protein extracellular signal-regulated kinase 1, putative, expressed seq=cds; coord=10:88681122..88686973:1; parent_gen…
GRMZM2G068217	GRMZM2G068217_T01	34.5796	21.1066	120.624	34.12	transport.metal	highly similar to ( 753) AT5G03280 | Symbols: EIN2, PIR2, CKR1, ERA3, ORE3, ORE2, ATEIN2 | EIN2 (ETHYLENE INSENSITIVE 2); transporter | chr5:788589-793066 FORWARDnearly identical (1748) loc_os07g06130 12007.m079607 protein ethylene-insensitive protein 2, putative, expressed seq=cds; coord=3:2874829..2881374:-1; parent_gene=GRMZM2G068217
GRMZM5G812144	GRMZM5G812144_T01	71.1234	32.2017	120.467	27.3.69	RNA.regulation of transcription.SET-domain transcriptional regulator family	moderately similar to ( 414) AT4G15180 | Symbols: SDG2, ATXR3 | SDG2 (SET DOMAIN-CONTAINING PROTEIN 2) | chr4:8651999-8662178 FORWARDhighly similar to ( 577) loc_os08g08210 12008.m04956 protein histone-lysine N-methyltransferase ATXR3, putative, expressed seq=cds; coord=10:57296442..57298962:1; parent_gene=GRMZM5G812144
GRMZM2G152526	GRMZM2G152526_T01	71.802	85.7222	120.428	27.4	RNA.RNA binding	moderately similar to ( 260) AT3G13224 | Symbols: | RNA recognition motif (RRM)-containing protein | chr3:4254848-4256621 FORWARDmoderately similar to ( 382) loc_os08g23120 12008.m06333 protein heterogeneous nuclear ribonucleoprotein A3, putative, expressed seq=cds; coord=1:143622295..143626633:1; parent_gene=GRMZM2G152526
GRMZM2G476555	GRMZM2G476555_T01	59.7844	93.5487	120.362	29.2.3	protein.synthesis.initiation	weakly similar to ( 196) AT2G04520 | Symbols: | eukaryotic translation initiation factor 1A, putative / eIF-1A, putative / eIF-4C, putative | chr2:1574802-1575239 REVERSEmoderately similar to ( 207) IF1A_WHEAT Eukaryotic translation initiation factor 1A (EIF-1A) (EIF-4C) - Triticum aestivum (Wheat)moderately similar to ( 207) loc_os06g23440 12006.m06996 protein eukaryotic translation initiation f…
GRMZM2G136067	GRMZM2G136067_T01	41.9881	55.0735	120.275	27.3.55	RNA.regulation of transcription.HDA	highly similar to ( 670) AT5G63110 | Symbols: HDA6, AXE1, ATHDA6, RTS1, RPD3B, SIL1 | HDA6 (HISTONE DEACETYLASE 6); histone deacetylase | chr5:25315834-25318227 REVERSEhighly similar to ( 568) HDAC_MAIZE Probable histone deacetylase (RPD3 homolog) - Zea mays (Maize)highly similar to ( 884) loc_os08g25570 12008.m06573 protein histone deacetylase, putative, expressed seq=cds; coord=4:65957087..6596…
GRMZM2G126860	GRMZM2G126860_T01	123.687	132.238	120.252	29.5.9	protein.degradation.AAA type	highly similar to ( 725) AT2G27600 | Symbols: SKD1, VPS4 | SKD1 (SUPPRESSOR OF K+ TRANSPORT GROWTH DEFECT1); ATP binding / nucleoside-triphosphatase/ nucleotide binding | chr2:11781226-11783730 FORWARDweakly similar to ( 174) CDC48_CAPAN Cell division cycle protein 48 homolog - Capsicum annuum (Bell pepper)highly similar to ( 784) loc_os01g04814 12001.m42853 protein vacuolar sorting protein 4b, p…
GRMZM2G157115	GRMZM2G157115_T01	368.92	384.331	120.025	29.4.1.57	protein.postranslational modification.kinase.receptor like cytoplasmatic kinase VII	highly similar to ( 519) AT2G07180 | Symbols: | protein kinase, putative | chr2:2981082-2983271 REVERSEmoderately similar to ( 218) NORK_MEDTR Nodulation receptor kinase precursor (EC 2.7.11.1) (Does not make infections protein 2) (Symbiosis receptor-like kinase) (MtSYMRK) - Medicago truncatula (Barrel medic)highly similar to ( 830) loc_os06g45280 12006.m09055 protein protein kinase APK1B, chloro…
GRMZM2G443668	GRMZM2G443668_T01	52.9595	39.017	119.963	31.2	cell.division	nearly identical (1058) AT3G03790 | Symbols: | ankyrin repeat family protein / regulator of chromosome condensation (RCC1) family protein | chr3:963195-967857 FORWARDnearly identical (1600) loc_os07g07080 12007.m05168 protein regulator of chromosome condensation, RCC1, putative, expressed seq=cds; coord=7:7495434..7502357:-1; parent_gene=GRMZM2G443668
GRMZM2G323622	GRMZM2G323622_T01	19.5319	7.70485	119.932	31.1	cell.organisation	highly similar to ( 680) AT1G63640 | Symbols: | kinesin motor protein-related | chr1:23589234-23595139 REVERSEmoderately similar to ( 219) FLA10_CHLRE Kinesin-like protein FLA10 (Protein KHP1) - Chlamydomonas reinhardtiihighly similar to ( 995) loc_os01g54080 12001.m11572 protein ATP binding protein, putative, expressed seq=cds; coord=3:199019124..199026441:1; parent_gene=GRMZM2G323622
GRMZM2G090849	GRMZM2G090849_T01	53.3113	39.0138	119.898	34.1	transport.p- and v-ATPases	moderately similar to ( 455) AT1G54320 | Symbols: | LEM3 (ligand-effect modulator 3) family protein / CDC50 family protein | chr1:20275732-20277793 REVERSEhighly similar to ( 577) loc_os06g45430 12006.m09071 protein cell division control protein 50, putative, expressed seq=cds; coord=9:109667988..109686645:1; parent_gene=GRMZM2G090849
GRMZM2G385989	GRMZM2G385989_T01	47.5638	64.5569	119.578	31.4	cell.vesicle transport	moderately similar to ( 224) AT4G00170 | Symbols: | vesicle-associated membrane family protein / VAMP family protein | chr4:70732-72085 REVERSEmoderately similar to ( 300) loc_os08g05890 12008.m26583 protein vesicle-associated membrane protein-associated protein A, putative, expressed seq=cds; coord=10:80051165..80055128:-1; parent_gene=GRMZM2G385989
GRMZM2G050800	GRMZM2G050800_T01	33.1115	29.8785	119.413	31.1	cell.organisation	moderately similar to ( 357) AT5G18580 | Symbols: FASS, TON2, EMB40, FS1, GDO, FASS 2 | FASS (FASS 1); protein phosphatase type 2B regulator | chr5:6175154-6178214 FORWARDmoderately similar to ( 381) loc_os05g05710 12005.m05098 protein phosphatase subunit gene g4-1, putative, expressed seq=cds; coord=8:126999827..127004549:1; parent_gene=GRMZM2G050800
GRMZM2G171122	GRMZM2G171122_T01	47.7018	69.8919	119.39	35.2	not assigned.unknown	weakly similar to ( 165) AT5G18250 | Symbols: | unknown protein | chr5:6033797-6035216 FORWARDmoderately similar to ( 204) loc_os01g15979 12001.m08195 protein gb protein, putative, expressed seq=cds; coord=8:4281244..4285765:-1; parent_gene=GRMZM2G171122
GRMZM2G034572	GRMZM2G034572_T01	15.9668	22.1738	119.378	30.2.3	signalling.receptor kinases.leucine rich repeat III	highly similar to ( 780) AT4G20940 | Symbols: | leucine-rich repeat family protein | chr4:11202728-11206038 FORWARDmoderately similar to ( 208) RPK1_IPONI Receptor-like protein kinase precursor (EC 2.7.11.1) - Ipomoea nil (Japanese morning glory) (Pharbitis nil)nearly identical (1655) loc_os07g05190 12007.m04983 protein protein binding protein, putative, expressed seq=cds; coord=2:236965241..2369…
GRMZM2G020096	GRMZM2G020096_T01	113.059	63.3041	119.176	21.2.2	redox.ascorbate and glutathione.glutathione	highly similar to ( 785) AT4G23100 | Symbols: RML1, PAD2, GSH1, CAD2 | GSH1 (GLUTAMATE-CYSTEINE LIGASE); glutamate-cysteine ligase | chr4:12103779-12106751 REVERSEhighly similar to ( 781) GSH1_BRAJU Glutamate--cysteine ligase, chloroplast precursor (EC 6.3.2.2) (Gamma-glutamylcysteine synthetase) (Gamma-ECS) (GCS) - Brassica juncea (Leaf mustard) (Indian mustard)highly similar to ( 866) loc_os07g…
GRMZM2G042502	GRMZM2G042502_T01	76.1397	88.0618	119.12	4.1.5	glycolysis.cytosolic branch.pyrophosphate-fructose-6-P phosphotransferase	nearly identical (1012) AT1G76550 | Symbols: | pyrophosphate--fructose-6-phosphate 1-phosphotransferase alpha subunit, putative / pyrophosphate-dependent 6-phosphofructose-1-kinase, putative | chr1:28722900-28726929 REVERSEnearly identical (1024) PFPA_RICCO Pyrophosphate--fructose 6-phosphate 1-phosphotransferase alpha subunit (EC 2.7.1.90) (PFP) (6-phosphofructokinase, pyrophosphate dependent) (…
GRMZM2G097900	GRMZM2G097900_T01	374.914	909.959	118.979	30.3	signalling.calcium	weakly similar to ( 106) AT5G37770 | Symbols: TCH2, CML24 | TCH2 (TOUCH 2); calcium ion binding | chr5:14999075-14999560 REVERSEweakly similar to ( 188) loc_os01g04330 12001.m07068 protein calmodulin-related protein 2, touch-induced, putative, expressed seq=cds; coord=8:12989704..12991151:-1; parent_gene=GRMZM2G097900
GRMZM2G018955	GRMZM2G018955_T01	22.8188	28.0929	118.902	35.2	not assigned.unknown	weakly similar to ( 111) loc_os09g11240 12009.m04387 protein expressed protein seq=cds; coord=2:171738845..171743185:1; parent_gene=GRMZM2G018955
GRMZM2G002559	GRMZM2G002559_T01	19.01	6.31698	118.886	35.2	not assigned.unknown	moderately similar to ( 373) AT1G50660 | Symbols: | unknown protein | chr1:18771386-18774385 FORWARDhighly similar to ( 943) loc_os04g53350 12004.m10226 protein expressed protein seq=cds; coord=2:8808453..8813074:1; parent_gene=GRMZM2G002559
AC217358.3	AC217358.3_FGT011	80.1354	46.7225	118.852	35.2	not assigned.unknown	moderately similar to ( 425) AT3G20920 | Symbols: | translocation protein-related | chr3:7328763-7330698 REVERSEhighly similar to ( 587) loc_os02g23890 12002.m77798 protein protein transporter, putative, expressed seq=cds; coord=1:296991644..296996802:-1; parent_gene=AC217358.3_FG011
GRMZM5G881779	GRMZM5G881779_T01	67.4971	4.67695	118.591	35.2	not assigned.unknown	seq=cds; coord=1:90488840..90490093:-1; parent_gene=GRMZM5G881779
AC233949.1	AC233949.1_FGT004	131.413	178.184	118.554	31.2	cell.division	nearly identical (1375) AT5G03340 | Symbols: | cell division cycle protein 48, putative / CDC48, putative | chr5:810091-813133 REVERSEnearly identical (1368) CDC48_SOYBN Cell division cycle protein 48 homolog (Valosin-containing protein homolog) (VCP) - Glycine max (Soybean)nearly identical (1436) loc_os10g30580 12010.m65393 protein cell division control protein 48 homolog E, putative, expressed …
GRMZM5G853513	GRMZM5G853513_T01	25.9373	34.4346	118.517	31.1	cell.organisation	highly similar to ( 820) AT5G23860 | Symbols: TUB8 | TUB8; structural constituent of cytoskeleton | chr5:8042962-8044528 FORWARDhighly similar to ( 837) TBB7_ORYSA Tubulin beta-7 chain (Beta-7 tubulin) (pTUB22) - Oryza sativa (Rice)highly similar to ( 837) loc_os03g56810 12003.m35436 protein tubulin beta-7 chain, putative, expressed seq=cds; coord=5:5214906..5217855:-1; parent_gene=GRMZM5G853513
GRMZM2G167686	GRMZM2G167686_T01	28.5774	3.42511	118.488	35.2	not assigned.unknown	seq=cds; coord=6:99743112..99744824:1; parent_gene=GRMZM2G167686
GRMZM2G335287	GRMZM2G335287_T01	53.4594	37.7213	118.437	30.5	signalling.G-proteins	nearly identical (2229) AT3G43300 | Symbols: ATMIN7 | ATMIN7 (ARABIDOPSIS THALIANA HOPM INTERACTOR 7); guanyl-nucleotide exchange factor/ protein binding | chr3:15234235-15245034 REVERSEnearly identical (2746) loc_os07g37750 12007.m08025 protein guanyl-nucleotide exchange factor, putative, expressed seq=cds; coord=7:157907062..157937456:-1; parent_gene=GRMZM2G335287
GRMZM2G117439	GRMZM2G117439_T01	134.513	91.8108	118.297	35.2	not assigned.unknown	weakly similar to ( 150) AT1G02816 | Symbols: | unknown protein | chr1:621637-622137 FORWARDmoderately similar to ( 204) loc_os05g29900 12005.m07226 protein expressed protein seq=cds; coord=6:138434188..138435251:-1; parent_gene=GRMZM2G117439
GRMZM2G457381	GRMZM2G457381_T01	44.3539	22.974	118.279	29.5.9	protein.degradation.AAA type	highly similar to ( 934) AT5G22010 | Symbols: AtRFC1 | AtRFC1 (replication factor C 1); ATP binding / DNA binding / DNA clamp loader/ nucleoside-triphosphatase/ nucleotide binding | chr5:7280632-7287037 REVERSEnearly identical (1254) loc_os11g36390 12011.m07491 protein replication factor C subunit 1, putative, expressed seq=cds; coord=2:226314027..226323829:1; parent_gene=GRMZM2G457381
GRMZM2G014788	GRMZM2G014788_T01	52.681	38.1547	118.223	35.2	not assigned.unknown	nearly identical (1271) AT3G62360 | Symbols: | carbohydrate binding | chr3:23073020-23080455 REVERSEnearly identical (1919) loc_os01g19470 12001.m08484 protein nodal modulator 1 precursor, putative, expressed seq=cds; coord=8:37221476..37240395:1; parent_gene=GRMZM2G014788
GRMZM2G330424	GRMZM2G330424_T01	51.3552	39.5829	118.11	35.2	not assigned.unknown	weakly similar to ( 125) AT4G17010 | Symbols: | unknown protein | chr4:9576442-9577627 FORWARDweakly similar to ( 184) loc_os02g29220 12002.m08066 protein expressed protein seq=cds; coord=10:117201073..117214442:-1; parent_gene=GRMZM2G330424
GRMZM2G153227	GRMZM2G153227_T01	63.4303	83.8402	117.751	27.4	RNA.RNA binding	weakly similar to ( 112) AT2G20490 | Symbols: NOP10, EDA27 | NOP10; RNA binding | chr2:8831897-8832723 FORWARDweakly similar to ( 133) loc_os02g40514 12002.m100551 protein h/ACA ribonucleoprotein complex subunit 3-like protein, putative, expressed seq=cds; coord=5:185447583..185451222:-1; parent_gene=GRMZM2G153227
GRMZM2G440221	GRMZM2G440221_T01	70.2712	106.091	117.749	35.2	not assigned.unknown	weakly similar to ( 192) AT2G19340 | Symbols: | membrane protein, putative | chr2:8375274-8375795 REVERSEmoderately similar to ( 243) loc_os02g21080 12002.m07348 protein DC2 protein, putative, expressed seq=cds; coord=4:18583582..18584639:1; parent_gene=GRMZM2G440221
GRMZM2G095921	GRMZM2G095921_T01	49.2824	43.5137	117.713	35.2	not assigned.unknown	weakly similar to ( 109) loc_os05g38810 12005.m08060 protein PWWP domain containing protein, expressed seq=cds; coord=8:117301484..117304736:1; parent_gene=GRMZM2G095921
EF517601.1	EF517601.1_FGT012	43.3022	46.1841	117.599	29.6	protein.folding	highly similar to ( 833) AT5G20890 | Symbols: | chaperonin, putative | chr5:7087020-7089906 REVERSEmoderately similar to ( 263) TCPE1_AVESA T-complex protein 1 subunit epsilon (TCP-1-epsilon) (CCT-epsilon) (TCP-K19) - Avena sativa (Oat)highly similar to ( 897) loc_os03g42220 12003.m35316 protein T-complex protein 1 subunit beta, putative, expressed seq=cds; coord=3:34547144..34558771:1; parent_ge…
GRMZM2G100511	GRMZM2G100511_T01	113.386	169.608	117.39	29.3.2	protein.targeting.mitochondria	highly similar to ( 706) AT3G02090 | Symbols: MPPBETA | mitochondrial processing peptidase beta subunit, putative | chr3:365624-368534 FORWARDweakly similar to ( 183) MPPA_SOLTU Mitochondrial-processing peptidase alpha subunit, mitochondrial precursor (EC 3.4.24.64) (Alpha-MPP) (Ubiquinol-cytochrome-c reductase subunit II) (EC 1.10.2.2) - Solanum tuberosum (Potato)highly similar to ( 844) loc_os0…
GRMZM5G823484	GRMZM5G823484_T01	74.4282	60.2915	117.233	35.2	not assigned.unknown	moderately similar to ( 355) AT5G12370 | Symbols: SEC10 | SEC10 (EXOCYST COMPLEX COMPONENT SEC10) | chr5:4003002-4008445 REVERSEmoderately similar to ( 442) EXOC5_ORYSA Exocyst complex component 5 (Exocyst complex component Sec10) - Oryza sativa (Rice)moderately similar to ( 442) loc_os12g13590 12012.m26747 protein exocyst complex component 5, putative, expressed seq=cds; coord=3:99223833..992396…
GRMZM2G125411	GRMZM2G125411_T01	18.1711	17.3992	117.053	29.5.11.4.3.2	protein.degradation.ubiquitin.E3.SCF.FBOX	highly similar to ( 661) AT2G39940 | Symbols: COI1 | COI1 (CORONATINE INSENSITIVE 1); protein binding / ubiquitin-protein ligase | chr2:16672848-16675486 REVERSEhighly similar to ( 988) loc_os01g63420 12001.m43515 protein coronatine-insensitive protein 1, putative, expressed seq=cds; coord=3:178602863..178606881:-1; parent_gene=GRMZM2G125411
GRMZM2G092975	GRMZM2G092975_T01	72.023	88.7382	117.036	29.5.11.20	protein.degradation.ubiquitin.proteasom	moderately similar to ( 367) AT1G21720 | Symbols: PBC1 | PBC1 (PROTEASOME BETA SUBUNIT C1); peptidase/ threonine-type endopeptidase | chr1:7626394-7628070 FORWARDmoderately similar to ( 391) PSB3_ORYSA Proteasome subunit beta type 3 (EC 3.4.25.1) (20S proteasome alpha subunit C) (20S proteasome subunit beta-3) - Oryza sativa (Rice)moderately similar to ( 391) loc_os06g43570 12006.m08887 protein p…
GRMZM2G042133	GRMZM2G042133_T01	98.4677	74.9685	117.019	20.2.1	stress.abiotic.heat	moderately similar to ( 373) AT3G44110 | Symbols: ATJ3, ATJ | ATJ3; protein binding | chr3:15869179-15871059 REVERSEmoderately similar to ( 388) DNJH_CUCSA DnaJ protein homolog (DNAJ-1) - Cucumis sativus (Cucumber)moderately similar to ( 446) loc_os03g44620 12003.m34900 protein dnaJ protein, putative, expressed seq=cds; coord=1:265023534..265154204:1; parent_gene=GRMZM2G042133
GRMZM2G062481	GRMZM2G062481_T01	87.6399	126.424	116.917	11.1.12	lipid metabolism.FA synthesis and FA elongation.ACP protein	weakly similar to ( 143) AT1G65290 | Symbols: mtACP2 | mtACP2 (mitochondrial acyl carrier protein 2); acyl carrier/ metal ion binding | chr1:24249088-24250366 REVERSEweakly similar to ( 172) loc_os05g31290 12005.m07362 protein acyl carrier protein, mitochondrial precursor, putative, expressed seq=cds; coord=6:142484063..142487768:-1; parent_gene=GRMZM2G062481
GRMZM2G010823	GRMZM2G010823_T01	80.7762	82.0375	116.86	8.1.8	TCA / org. transformation.TCA.fumarase	highly similar to ( 800) AT2G47510 | Symbols: FUM1 | FUM1 (FUMARASE 1); catalytic/ fumarate hydratase | chr2:19498614-19502020 FORWARDhighly similar to ( 860) loc_os03g21950 12003.m07599 protein fumarate hydratase 1, mitochondrial precursor, putative, expressed seq=cds; coord=1:56746484..56752553:1; parent_gene=GRMZM2G010823
GRMZM2G055802	GRMZM2G055802_T01	16.0493	27.9657	116.81	35.2	not assigned.unknown	very weakly similar to (90.1) IBB3_WHEAT Bowman-Birk type trypsin inhibitor (WTI) - Triticum aestivum (Wheat)weakly similar to ( 124) loc_os03g60840 12003.m10972 protein Bowman-Birk type trypsin inhibitor, putative, expressed seq=cds; coord=1:293997056..293998873:-1; parent_gene=GRMZM2G055802
GRMZM2G110406	GRMZM2G110406_T01	44.6254	21.0095	116.762	35.2	not assigned.unknown	nearly identical (1308) AT4G16340 | Symbols: SPK1 | SPK1 (SPIKE1); GTP binding / GTPase binding / guanyl-nucleotide exchange factor | chr4:9228773-9241060 REVERSEnearly identical (1532) loc_os03g21080 12003.m07515 protein guanine nucleotide exchange factor, putative, expressed seq=cds; coord=1:53843359..53850771:1; parent_gene=GRMZM2G110406
GRMZM2G170457	GRMZM2G170457_T01	174.509	220.274	116.739	9.5	mitochondrial electron transport / ATP synthesis.cytochrome c reductase	weakly similar to ( 155) AT4G32470 | Symbols: | ubiquinol-cytochrome C reductase complex 14 kDa protein, putative | chr4:15669705-15671095 REVERSEweakly similar to ( 162) UCR6_SOLTU Ubiquinol-cytochrome c reductase complex 14 kDa protein (EC 1.10.2.2) (CR14) - Solanum tuberosum (Potato)weakly similar to ( 173) loc_os03g59220 12003.m10822 protein ubiquinol-cytochrome c reductase complex 14 kDa pro…
GRMZM2G310368	GRMZM2G310368_T01	437.044	684.838	116.566	27.3.3	RNA.regulation of transcription.AP2/EREBP, APETALA2/Ethylene-responsive element binding protein family	very weakly similar to (90.5) AT5G44210 | Symbols: ERF9, ATERF9, ATERF-9 | ERF9 (ERF DOMAIN PROTEIN 9); DNA binding / transcription factor/ transcription repressor | chr5:17806742-17807344 FORWARDvery weakly similar to (97.1) ERF4_NICSY Ethylene-responsive transcription factor 4 (Ethylene-responsive element-binding factor 4 homolog) (EREBP-3) (NsERF3) - Nicotiana sylvestris (Wood tobacco)weakly s…
GRMZM2G117707	GRMZM2G117707_T02	33.7995	78.988	116.508	13.1.6.1.1	amino acid metabolism.synthesis.aromatic aa.chorismate.3-deoxy-D-arabino-heptulosonate 7-phosphate synthase	highly similar to ( 782) AT4G33510 | Symbols: DHS2 | DHS2 (3-deoxy-d-arabino-heptulosonate 7-phosphate synthase); 3-deoxy-7-phosphoheptulonate synthase | chr4:16116496-16118233 FORWARDhighly similar to ( 892) AROG_ORYSA Phospho-2-dehydro-3-deoxyheptonate aldolase 2, chloroplast precursor (EC 2.5.1.54) (Phospho-2-keto-3-deoxyheptonate aldolase 2) (DAHP synthetase 2) (3-deoxy-D-arabino-heptulosonat…
GRMZM2G011070	GRMZM2G011070_T01	68.7333	60.0778	116.48	29.4	protein.postranslational modification	highly similar to ( 726) AT1G79570 | Symbols: | protein kinase family protein | chr1:29932856-29937540 REVERSEweakly similar to ( 102) NORK_MEDTR Nodulation receptor kinase precursor (EC 2.7.11.1) (Does not make infections protein 2) (Symbiosis receptor-like kinase) (MtSYMRK) - Medicago truncatula (Barrel medic)nearly identical (1731) loc_os07g25680 12007.m06846 protein protein kinase domain cont…
GRMZM2G304575	GRMZM2G304575_T02	31.7367	39.6366	116.463	28.1.3	DNA.synthesis/chromatin structure.histone	weakly similar to ( 150) AT5G59910 | Symbols: HTB4 | HTB4; DNA binding | chr5:24127206-24127658 FORWARDweakly similar to ( 153) H2B5_MAIZE Histone H2B.5 (H2B) - Zea mays (Maize)weakly similar to ( 153) loc_os08g38300 12008.m26724 protein histone H2B.2, putative, expressed seq=cds; coord=8:139939374..139940365:-1; parent_gene=GRMZM2G304575
GRMZM2G429982	GRMZM2G429982_T01	1.8299	4.87506	116.439	20.2	stress.abiotic	very weakly similar to (99.0) AT2G28790 | Symbols: | osmotin-like protein, putative | chr2:12354664-12355413 REVERSEweakly similar to ( 180) loc_os01g62260 12001.m12349 protein osmotin-like protein precursor, putative, expressed seq=cds; coord=3:181276458..181277675:1; parent_gene=GRMZM2G429982
GRMZM2G014387	GRMZM2G014387_T01	64.8281	49.2076	116.422	35.2	not assigned.unknown	weakly similar to ( 163) AT1G26750 | Symbols: | unknown protein | chr1:9246857-9248053 FORWARDmoderately similar to ( 260) loc_os12g10650 12012.m05048 protein expressed protein seq=cds; coord=3:230180948..230183573:-1; parent_gene=GRMZM2G014387
GRMZM2G103909	GRMZM2G103909_T01	34.6648	28.062	116.323	20.2.3	stress.abiotic.drought/salt	weakly similar to ( 110) AT3G06760 | Symbols: | INVOLVED IN: response to water deprivation; EXPRESSED IN: 24 plant structures; EXPRESSED DURING: 15 growth stages; CONTAINS InterPro DOMAIN/s: Drought induced 19 (InterPro:IPR008598); BEST Arabidopsis thaliana protein match is: HRB1 (HYPERSENSITIVE TO RED AND BLUE); protein binding (TAIR:AT5G49230.1). | chr3:2132971-2134355 FORWARDmoderately similar…
GRMZM2G127067	GRMZM2G127067_T01	64.0649	77.8503	116.305	11.8.2	lipid metabolism.exotics (steroids, squalene etc).methylsterol monooxygenase	moderately similar to ( 427) AT4G12110 | Symbols: SMO1-1, ATSMO1, ATSMO1-1 | SMO1-1 (STEROL-4ALPHA-METHYL OXIDASE 1-1); 4,4-dimethyl-9beta,19-cyclopropylsterol-4alpha-methyl oxidase/ C-4 methylsterol oxidase/ catalytic | chr4:7254197-7256004 FORWARDhighly similar to ( 522) loc_os10g39810 12010.m065330 protein C-4 methylsterol oxidase, putative, expressed seq=cds; coord=1:86158354..86166764:1; par…
GRMZM2G044038	GRMZM2G044038_T01	25.6996	25.2654	116.19	29.4	protein.postranslational modification	moderately similar to ( 499) AT5G58380 | Symbols: CIPK10, PKS2, SIP1, SNRK3.8 | SIP1 (SOS3-INTERACTING PROTEIN 1); ATP binding / kinase/ protein kinase/ protein serine/threonine kinase | chr5:23597092-23598531 REVERSEmoderately similar to ( 398) CIPK1_ORYSA CIPK-like protein 1 (EC 2.7.11.1) (OsCK1) - Oryza sativa (Rice)highly similar to ( 615) loc_os03g22050 12003.m101334 protein CBL-interacting …
AC155610.2	AC155610.2_FGT009	44.4827	59.1528	116.131	35.2	not assigned.unknown	seq=cds; coord=3:175701336..175701539:1; parent_gene=AC155610.2_FG009
GRMZM2G023833	GRMZM2G023833_T01	72.6283	141.676	116.068	35.2	not assigned.unknown	weakly similar to ( 155) AT5G07960 | Symbols: | unknown protein | chr5:2542350-2543253 FORWARDweakly similar to ( 179) loc_os03g54980 12003.m10412 protein PTD008 protein, putative, expressed seq=cds; coord=1:277929803..277936049:1; parent_gene=GRMZM2G023833
GRMZM2G098346	GRMZM2G098346_T01	258.785	103.331	116.018	5.3	fermentation.ADH	highly similar to ( 627) AT1G77120 | Symbols: ADH1, ADH, ATADH, ATADH1 | ADH1 (ALCOHOL DEHYDROGENASE 1); alcohol dehydrogenase | chr1:28975509-28977216 FORWARDhighly similar to ( 751) ADH2_MAIZE Alcohol dehydrogenase 2 (EC 1.1.1.1) - Zea mays (Maize)highly similar to ( 715) loc_os11g10510 12011.m05246 protein alcohol dehydrogenase 2, putative, expressed seq=cds; coord=4:13395375..13398777:-1; par…
GRMZM2G070562	GRMZM2G070562_T01	74.0051	74.0979	115.92	29.3.4.99	protein.targeting.secretory pathway.unspecified	highly similar to ( 504) AT1G67680 | Symbols: | 7S RNA binding | chr1:25365962-25368464 REVERSEhighly similar to ( 810) loc_os01g66560 12001.m12763 protein signal recognition particle 72 kDa protein, putative, expressed seq=cds; coord=3:169617043..169620923:-1; parent_gene=GRMZM2G070562
GRMZM2G022041	GRMZM2G022041_T01	34.2789	39.997	115.864	27.1	RNA.processing	weakly similar to ( 135) AT4G20440 | Symbols: | smB (small nuclear ribonucleoprotein associated protein B) | chr4:11022843-11023616 REVERSEweakly similar to ( 176) loc_os07g07220 12007.m05181 protein small nuclear ribonucleoprotein-associated protein B, putative, expressed seq=cds; coord=2:233798711..233801595:-1; parent_gene=GRMZM2G022041
GRMZM2G035314	GRMZM2G035314_T01	16.2343	3.99047	115.747	29.5.11.4.3.2	protein.degradation.ubiquitin.E3.SCF.FBOX	moderately similar to ( 232) AT2G39940 | Symbols: COI1 | COI1 (CORONATINE INSENSITIVE 1); protein binding / ubiquitin-protein ligase | chr2:16672848-16675486 REVERSEmoderately similar to ( 354) loc_os01g63420 12001.m43515 protein coronatine-insensitive protein 1, putative, expressed seq=cds; coord=8:167462230..167464471:-1; parent_gene=GRMZM2G035314
GRMZM5G829544	GRMZM5G829544_T01	100.362	109.296	115.745	11.1.7	lipid metabolism.FA synthesis and FA elongation.ACP thioesterase	moderately similar to ( 493) AT1G08510 | Symbols: FATB | FATB (fatty acyl-ACP thioesterases B); acyl carrier/ acyl-[acyl-carrier-protein] hydrolase | chr1:2691546-2693409 REVERSEmoderately similar to ( 489) FATB_GOSHI Myristoyl-acyl carrier protein thioesterase, chloroplast precursor (EC 3.1.2.-) (16:0-acyl-carrier protein thioesterase) (16:0-ACP thioesterase) (Acyl-[acyl-carrier-protein] hydrola…
GRMZM2G171613	GRMZM2G171613_T01	47.4467	41.2807	115.711	29.4	protein.postranslational modification	weakly similar to ( 197) AT5G47080 | Symbols: CKB1 | CKB1; protein kinase regulator | chr5:19125231-19126397 REVERSEmoderately similar to ( 216) loc_os07g31280 12007.m29180 protein casein kinase II subunit beta-4, putative, expressed seq=cds; coord=2:201676897..201678123:-1; parent_gene=GRMZM2G171613
GRMZM2G476523	GRMZM2G476523_T01	38.752	84.0282	115.639	20.1	stress.biotic	moderately similar to ( 280) AT1G73620 | Symbols: | thaumatin-like protein, putative / pathogenesis-related protein, putative | chr1:27681432-27682954 FORWARDmoderately similar to ( 204) TLP1_PRUPE Thaumatin-like protein 1 precursor (PpAZ44) - Prunus persica (Peach)moderately similar to ( 377) loc_os06g47600 12006.m09286 protein thaumatin-like protein precursor, putative, expressed seq=cds; coord…
GRMZM2G113967	GRMZM2G113967_T01	36.7263	32.7997	115.549	29.4	protein.postranslational modification	highly similar to ( 505) AT5G07070 | Symbols: CIPK2, SnRK3.2 | CIPK2 (CBL-INTERACTING PROTEIN KINASE 2); ATP binding / kinase/ protein kinase/ protein serine/threonine kinase | chr5:2196743-2198113 REVERSEmoderately similar to ( 410) CIPK1_ORYSA CIPK-like protein 1 (EC 2.7.11.1) (OsCK1) - Oryza sativa (Rice)highly similar to ( 705) loc_os12g02200 12012.m04221 protein CBL-interacting serine/threon…
AC217665.3	AC217665.3_FGT005	203.317	47.3087	115.532	20.1	stress.biotic	moderately similar to ( 286) AT1G33970 | Symbols: | avirulence-responsive protein, putative / avirulence induced gene protein, putative / AIG protein, putative | chr1:12349614-12350960 REVERSEhighly similar to ( 517) loc_os02g35130 12002.m100235 protein protein AIG1, putative, expressed seq=cds; coord=4:117407028..117409170:1; parent_gene=AC217665.3_FG005
GRMZM2G150257	GRMZM2G150257_T01	83.1926	26.6772	115.462	35.2	not assigned.unknown	moderately similar to ( 432) AT1G79830 | Symbols: GC5 | GC5 (golgin candidate 5); protein binding | chr1:30028110-30033508 REVERSEhighly similar to ( 631) loc_os05g48620 12005.m08933 protein tropomyosin, putative, expressed seq=cds; coord=6:163979437..163984362:1; parent_gene=GRMZM2G150257
GRMZM2G040876	GRMZM2G040876_T01	38.4958	33.2026	115.443	20.2.3	stress.abiotic.drought/salt	nearly identical (1179) AT1G34130 | Symbols: STT3B | STT3B (staurosporin and temperature sensitive 3-like b); oligosaccharyl transferase | chr1:12430000-12432985 FORWARDnearly identical (1268) loc_os04g57890 12004.m10673 protein oligosaccharyl transferase STT3 subunit, putative, expressed seq=cds; coord=10:148092130..148097913:-1; parent_gene=GRMZM2G040876
GRMZM2G009438	GRMZM2G009438_T01	35.3591	2.36345	115.338	27.3.99	RNA.regulation of transcription.unclassified	weakly similar to ( 189) AT2G39830 | Symbols: DAR2 | DAR2 (DA1-RELATED PROTEIN 2); zinc ion binding | chr2:16619950-16623658 REVERSEmoderately similar to ( 236) loc_os03g16090 12003.m101288 protein zinc ion binding protein, putative, expressed seq=cds; coord=4:192646789..192651389:1; parent_gene=GRMZM2G009438
GRMZM2G481730	GRMZM2G481730_T01	81.4725	114.745	115.305	27.2	RNA.transcription	nearly identical (1090) AT1G14790 | Symbols: RDR1, ATRDRP1 | RDR1 (RNA-DEPENDENT RNA POLYMERASE 1); RNA-directed RNA polymerase/ nucleic acid binding | chr1:5094317-5097817 REVERSEnearly identical (1194) loc_os02g50330 12002.m10067 protein RNA-directed RNA polymerase 2, putative, expressed seq=cds; coord=5:205328923..205332815:1; parent_gene=GRMZM2G481730
GRMZM2G159956	GRMZM2G159956_T01	125.239	82.3396	115.178	35.2	not assigned.unknown	moderately similar to ( 216) AT3G49990 | Symbols: | FUNCTIONS IN: molecular_function unknown; INVOLVED IN: biological_process unknown; LOCATED IN: cellular_component unknown; EXPRESSED IN: 23 plant structures; EXPRESSED DURING: 13 growth stages; CONTAINS InterPro DOMAIN/s: Low temperature viability protein (InterPro:IPR007307); Has 1404 Blast hits to 1163 proteins in 173 species: Archae - 5; Bact…
GRMZM2G009795	GRMZM2G009795_T01	64.007	47.7383	115.045	35.2	not assigned.unknown	weakly similar to ( 147) AT5G64180 | Symbols: | unknown protein | chr5:25677163-25678204 FORWARDweakly similar to ( 171) loc_os12g31790 12012.m06987 protein expressed protein seq=cds; coord=10:17601572..17606794:-1; parent_gene=GRMZM2G009795
GRMZM2G002786	GRMZM2G002786_T01	34.1516	90.1469	115.022	20.1	stress.biotic	moderately similar to ( 314) AT4G23630 | Symbols: BTI1 | BTI1 (VIRB2-INTERACTING PROTEIN 1) | chr4:12318070-12319574 FORWARDmoderately similar to ( 414) loc_os01g53520 12001.m43176 protein seed maturation protein, putative, expressed seq=cds; coord=8:175400786..175402729:-1; parent_gene=GRMZM2G002786
GRMZM2G479340	GRMZM2G479340_T01	315.943	366.014	115.006	33.99	development.unspecified	moderately similar to ( 468) AT4G24220 | Symbols: VEP1, AWI31 | VEP1 (VEIN PATTERNING 1); binding / catalytic | chr4:12565219-12566474 FORWARDhighly similar to ( 699) loc_os03g32170 12003.m08461 protein progesterone 5-beta-reductase, putative, expressed seq=cds; coord=1:76313716..76315398:-1; parent_gene=GRMZM2G479340
GRMZM2G101446	GRMZM2G101446_T02	85.2632	147.161	114.975	29.5.11.4.3.1	protein.degradation.ubiquitin.E3.SCF.SKP	weakly similar to ( 197) AT5G42190 | Symbols: ASK2, SKP1B | ASK2 (ARABIDOPSIS SKP1-LIKE 2); protein binding / ubiquitin-protein ligase | chr5:16854495-16855516 REVERSEmoderately similar to ( 228) loc_os11g26910 12011.m06610 protein SKP1-like protein 1A, putative, expressed seq=cds; coord=4:20544002..20550099:-1; parent_gene=GRMZM2G101446
AC233788.2	AC233788.2_FGT002	20.1655	71.5092	114.962	35.2	not assigned.unknown	seq=cds; coord=8:169418845..169418994:1; parent_gene=AC233788.2_FG002
GRMZM2G115901	GRMZM2G115901_T01	46.8934	73.4879	114.888	29.2.1.2.2.32	protein.synthesis.ribosomal protein.eukaryotic.60S subunit.L32	moderately similar to ( 228) AT4G18100 | Symbols: | 60S ribosomal protein L32 (RPL32A) | chr4:10035715-10036475 REVERSEmoderately similar to ( 266) loc_os08g41300 12008.m08108 protein 60S ribosomal protein L32, putative, expressed seq=cds; coord=7:137460285..137462128:1; parent_gene=GRMZM2G115901
GRMZM2G077278	GRMZM2G077278_T01	73.5179	38.3085	114.866	29.4	protein.postranslational modification	highly similar to ( 779) AT3G01090 | Symbols: AKIN10 | AKIN10 (Arabidopsis SNF1 kinase homolog 10); protein binding / protein kinase | chr3:31437-33977 REVERSEhighly similar to ( 657) RKIN1_SECCE Carbon catabolite derepressing protein kinase (EC 2.7.11.1) - Secale cereale (Rye)highly similar to ( 899) loc_os05g45420 12005.m27631 protein SNF1-related protein kinase catalytic alpha subunit KIN10, p…
GRMZM2G020814	GRMZM2G020814_T01	52.1869	38.9626	114.857	29.5.11.4.2	protein.degradation.ubiquitin.E3.RING	weakly similar to ( 132) AT5G42940 | Symbols: | zinc finger (C3HC4-type RING finger) family protein | chr5:17216649-17219171 REVERSEhighly similar to ( 514) loc_os05g48970 12005.m08968 protein C-terminal zinc-finger, putative, expressed seq=cds; coord=6:164578033..164584497:1; parent_gene=GRMZM2G020814
GRMZM5G854473	GRMZM5G854473_T01	72.902	87.5025	114.839	27.3	RNA.regulation of transcription	weakly similar to ( 106) AT5G09830 | Symbols: | BolA-like family protein | chr5:3057816-3058769 REVERSEweakly similar to ( 142) loc_os01g64680 12001.m12582 protein bolA-like protein, expressed seq=cds; coord=3:175705499..175706622:1; parent_gene=GRMZM5G854473
GRMZM2G012628	GRMZM2G012628_T01	57.4226	57.3608	114.83	27.3.99	RNA.regulation of transcription.unclassified	moderately similar to ( 392) AT1G11650 | Symbols: ATRBP45B, RBP45B | RNA-binding protein 45 (RBP45), putative | chr1:3914895-3917301 FORWARDvery weakly similar to (82.4) ROC4_NICSY 31 kDa ribonucleoprotein, chloroplast precursor - Nicotiana sylvestris (Wood tobacco)highly similar to ( 522) loc_os04g53440 12004.m10235 protein RNA Binding Protein 45, putative, expressed seq=cds; coord=2:8578099..85…
GRMZM5G895064	GRMZM5G895064_T01	47.5167	41.4113	114.807	27.2	RNA.transcription	highly similar to ( 679) AT4G21710 | Symbols: NRPB2, EMB1989, RPB2 | NRPB2; DNA binding / DNA-directed RNA polymerase | chr4:11535684-11542200 REVERSEweakly similar to ( 157) RPOB_MESVI DNA-directed RNA polymerase beta chain (EC 2.7.7.6) (PEP) (Plastid-encoded RNA polymerase subunit beta) (RNA polymerase subunit beta) - Mesostigma viridehighly similar to ( 728) loc_os03g44484 12003.m09487 protein…
GRMZM5G864335	GRMZM5G864335_T01	63.5991	110.945	114.763	21.5.1	redox.peroxiredoxin.BAS1	moderately similar to ( 385) AT5G06290 | Symbols: 2-Cys Prx B | 2-Cys Prx B (2-Cysteine peroxiredoxin B); antioxidant/ peroxiredoxin | chr5:1919380-1921211 FORWARDmoderately similar to ( 382) BAS1_HORVU 2-cys peroxiredoxin BAS1, chloroplast precursor (EC 1.11.1.15) (Thiol-specific antioxidant protein) (Fragment) - Hordeum vulgare (Barley)moderately similar to ( 419) loc_os02g33450 12002.m100226 p…
GRMZM2G152891	GRMZM2G152891_T02	259.388	596.589	114.758	30.3	signalling.calcium	moderately similar to ( 296) AT3G43810 | Symbols: CAM7 | CAM7 (CALMODULIN 7); calcium ion binding | chr3:15664619-15666355 REVERSEmoderately similar to ( 296) CALM_HORVU Calmodulin (CaM) - Hordeum vulgare (Barley)moderately similar to ( 298) loc_os07g48780 12007.m29366 protein calmodulin, putative, expressed seq=cds; coord=1:52095395..52099061:1; parent_gene=GRMZM2G152891
GRMZM2G122481	GRMZM2G122481_T01	153.6	207.094	114.711	9.7	mitochondrial electron transport / ATP synthesis.cytochrome c oxidase	weakly similar to ( 112) AT2G47380 | Symbols: | cytochrome c oxidase subunit Vc family protein / COX5C family protein | chr2:19441694-19441888 FORWARDweakly similar to ( 128) COX5C_HORVU Cytochrome c oxidase polypeptide Vc (EC 1.9.3.1) (Cytochrome c oxidase subunit 5c) - Hordeum vulgare (Barley)weakly similar to ( 125) loc_os12g37419 12012.m73945 protein cytochrome c oxidase polypeptide Vc, putat…
GRMZM2G113470	GRMZM2G113470_T01	158.702	103.427	114.683	34.19.4	transport.Major Intrinsic Proteins.SIP	weakly similar to ( 166) AT3G04090 | Symbols: SIP1;1, SIP1A | SIP1A (SMALL AND BASIC INTRINSIC PROTEIN 1A); water channel | chr3:1072340-1074031 REVERSEmoderately similar to ( 264) loc_os01g08660 12001.m07491 protein aquaporin SIP1.1, putative, expressed seq=cds; coord=4:9889419..9895586:-1; parent_gene=GRMZM2G113470
GRMZM2G353103	GRMZM2G353103_T01	50.1427	94.4156	114.639	29.2.1.2.1.16	protein.synthesis.ribosomal protein.eukaryotic.40S subunit.S16	moderately similar to ( 222) AT2G09990 | Symbols: | 40S ribosomal protein S16 (RPS16A) | chr2:3781442-3781882 FORWARDmoderately similar to ( 278) RS16_ORYSA 40S ribosomal protein S16 - Oryza sativa (Rice)moderately similar to ( 278) loc_os12g03090 12012.m04307 protein 40S ribosomal protein S16, putative, expressed seq=cds; coord=3:230441023..230443000:1; parent_gene=GRMZM2G353103
GRMZM2G425863	GRMZM2G425863_T02	79.1739	23.3867	114.608	35.2	not assigned.unknown	weakly similar to ( 175) loc_os10g35770 12010.m065306 protein expressed protein seq=cds; coord=1:226275617..226277581:-1; parent_gene=GRMZM2G425863
GRMZM5G835704	GRMZM5G835704_T01	69.2352	85.3787	114.482	35.2	not assigned.unknown	weakly similar to ( 117) loc_os01g50310 12001.m11212 protein VIP1 protein, putative, expressed seq=cds; coord=8:152724957..152726154:1; parent_gene=GRMZM5G835704
GRMZM2G042231	GRMZM2G042231_T01	78.3042	21.7591	114.441	27.3.54	RNA.regulation of transcription.Histone acetyltransferases	moderately similar to ( 396) AT1G32750 | Symbols: HAF01, HAF1, HAC13, GTD1, TAF1 | HAF01; DNA binding / histone acetyltransferase | chr1:11846385-11856261 REVERSEhighly similar to ( 902) loc_os06g43790 12006.m08909 protein HAF01, putative, expressed seq=cds; coord=9:93378612..93382170:1; parent_gene=GRMZM2G042231
GRMZM2G003384	GRMZM2G003384_T01	95.6106	121.928	114.417	29.2.1.2.2.6	protein.synthesis.ribosomal protein.eukaryotic.60S subunit.L6	moderately similar to ( 291) AT1G74050 | Symbols: | 60S ribosomal protein L6 (RPL6C) | chr1:27847256-27848680 REVERSEmoderately similar to ( 289) RL6_MESCR 60S ribosomal protein L6 (YL16-like) - Mesembryanthemum crystallinum (Common ice plant)moderately similar to ( 364) loc_os02g37862 12002.m08874 protein 60S ribosomal protein L6, putative, expressed seq=cds; coord=5:179392458..179394688:1; pare…
GRMZM2G412296	GRMZM2G412296_T01	117.246	170.806	114.329	35.2	not assigned.unknown	very weakly similar to (97.8) AT4G21105 | Symbols: | cytochrome-c oxidase/ electron carrier | chr4:11266273-11266866 FORWARDweakly similar to ( 132) loc_os02g06650 12002.m100773 protein COX VIIa-like protein, putative, expressed seq=cds; coord=7:170416391..170418334:-1; parent_gene=GRMZM2G412296
GRMZM2G119393	GRMZM2G119393_T01	117.131	111.612	114.284	27.2	RNA.transcription	weakly similar to ( 194) AT5G09920 | Symbols: RPB15.9, ATRPB15.9, RPB15.9.9, NRPB4 | NRPB4; DNA-directed RNA polymerase | chr5:3096276-3097370 FORWARDmoderately similar to ( 239) loc_os02g02510 12002.m33507 protein DNA-directed RNA polymerase II 16 kDa polypeptide, putative, expressed seq=cds; coord=4:239931798..239932992:1; parent_gene=GRMZM2G119393
GRMZM2G025074	GRMZM2G025074_T01	113.715	82.6736	114.273	35.2	not assigned.unknown	moderately similar to ( 216) AT1G03290 | Symbols: | unknown protein | chr1:807970-810680 FORWARDmoderately similar to ( 402) loc_os10g16440 12010.m65473 protein CUE domain containing protein, expressed seq=cds; coord=6:146462466..146475721:1; parent_gene=GRMZM2G025074
GRMZM2G085550	GRMZM2G085550_T02	35.304	17.1863	114.259	35.2	not assigned.unknown	weakly similar to ( 146) loc_os01g11430 12001.m07761 protein expressed protein seq=cds; coord=3:3558092..3560574:1; parent_gene=GRMZM2G085550
GRMZM5G857351	GRMZM5G857351_T01	56.2334	11.8857	114.237	30.7	signalling.14-3-3 proteins	weakly similar to ( 189) AT1G64790 | Symbols: | binding | chr1:24065232-24081908 REVERSEweakly similar to ( 197) loc_os03g51140 12003.m10094 protein GCN1-like protein 1, putative, expressed seq=cds; coord=1:269932554..269933457:1; parent_gene=GRMZM5G857351
GRMZM2G046911	GRMZM2G046911_T01	149.864	178.947	114.188	35.2	not assigned.unknown	moderately similar to ( 281) AT5G44860 | Symbols: | unknown protein | chr5:18110688-18111653 REVERSEmoderately similar to ( 432) loc_os01g58620 12001.m12004 protein expressed protein seq=cds; coord=3:188300344..188302031:1; parent_gene=GRMZM2G046911
GRMZM2G071675	GRMZM2G071675_T01	61.6569	50.0255	114.11	26.3	misc.gluco-, galacto- and mannosidases	moderately similar to ( 244) AT1G67490 | Symbols: GCS1, KNF | GCS1 (GLUCOSIDASE 1); alpha-glucosidase | chr1:25280633-25286581 REVERSEmoderately similar to ( 347) loc_os01g69210 12001.m150828 protein mannosyl-oligosaccharide glucosidase, putative, expressed seq=cds; coord=3:160033760..160035297:-1; parent_gene=GRMZM2G071675
GRMZM2G113202	GRMZM2G113202_T01	64.8687	33.5175	114.106	31.1	cell.organisation	nearly identical (1507) AT3G19960 | Symbols: ATM1 | ATM1 (ARABIDOPSIS THALIANA MYOSIN 1); motor | chr3:6949787-6956736 FORWARDnearly identical (1802) loc_os10g34710 12010.m06298 protein myosin-2 heavy chain, non muscle, putative, expressed seq=cds; coord=1:229190070..229205919:-1; parent_gene=GRMZM2G113202
GRMZM2G083546	GRMZM2G083546_T01	90.7733	125.66	114.015	33.99	development.unspecified	moderately similar to ( 377) AT4G17890 | Symbols: AGD8 | AGD8 (ARF-GAP DOMAIN 8); ARF GTPase activator/ DNA binding / zinc ion binding | chr4:9937121-9938988 FORWARDhighly similar to ( 561) loc_os03g63710 12003.m35539 protein DNA binding protein, putative, expressed seq=cds; coord=5:903289..906946:1; parent_gene=GRMZM2G083546
GRMZM2G101020	GRMZM2G101020_T01	77.8584	128.948	113.604	34.1.1	transport.p- and v-ATPases.H+-transporting two-sector ATPase	moderately similar to ( 250) AT1G19910 | Symbols: AVA-P2, AVA-2PE, ATVHA-C2 | AVA-P2; ATPase/ proton-transporting ATPase, rotational mechanism | chr1:6913317-6914322 FORWARDmoderately similar to ( 254) VATL_ORYSA Vacuolar ATP synthase 16 kDa proteolipid subunit (EC 3.6.3.14) - Oryza sativa (Rice)moderately similar to ( 254) loc_os11g06890 12011.m28741 protein vacuolar ATP synthase 16 kDa proteoli…
GRMZM2G347541	GRMZM2G347541_T01	142.673	87.4686	113.498	29.3.4.3	protein.targeting.secretory pathway.vacuole	highly similar to ( 991) AT3G52850 | Symbols: VSR1, BP-80, ATELP, VSR-1, BP80, BP80B, ATELP1, ATVSR1 | VSR1 (VACUOLAR SORTING RECEPTOR HOMOLOG 1); amino-terminal vacuolar sorting propeptide binding | chr3:19587999-19591690 FORWARDhighly similar to ( 931) VSR1_PEA Vacuolar sorting receptor 1 precursor (BP-80) (80 kDa proaleurein-binding protein) - Pisum sativum (Garden pea)nearly identical (1179) …
AC208327.4	AC208327.4_FGT003	59.732	45.384	113.366	33.99	development.unspecified	highly similar to ( 564) AT2G19540 | Symbols: | transducin family protein / WD-40 repeat family protein | chr2:8461804-8464347 FORWARDhighly similar to ( 739) loc_os12g03822 12012.m56461 protein glutamate-rich WD repeat-containing protein 1, putative, expressed seq=cds; coord=8:126490922..126504843:1; parent_gene=AC208327.4_FG003
GRMZM2G321239	GRMZM2G321239_T01	30.9527	55.2604	113.319	30.3	signalling.calcium	highly similar to ( 843) AT4G35310 | Symbols: CPK5, ATCPK5 | CPK5 (calmodulin-domain protein kinase 5); ATP binding / calcium ion binding / calmodulin-dependent protein kinase/ kinase/ protein kinase/ protein serine/threonine kinase | chr4:16802436-16804628 FORWARDhighly similar to ( 728) CDPK3_ORYSA Calcium-dependent protein kinase, isoform 11 (EC 2.7.11.1) (CDPK 11) - Oryza sativa (Rice)highly …
GRMZM2G074436	GRMZM2G074436_T01	80.7847	60.8926	113.213	35.2	not assigned.unknown	moderately similar to ( 325) AT4G31080 | Symbols: | unknown protein | chr4:15121186-15123072 FORWARDhighly similar to ( 549) loc_os02g41990 12002.m09236 protein expressed protein seq=cds; coord=4:144024922..144044479:1; parent_gene=GRMZM2G074436
GRMZM2G376825	GRMZM2G376825_T01	88.603	99.1917	113.197	27.3.99	RNA.regulation of transcription.unclassified	moderately similar to ( 231) AT2G39710 | Symbols: | aspartyl protease family protein | chr2:16562051-16563379 REVERSEmoderately similar to ( 371) loc_os01g62630 12001.m12384 protein aspartic proteinase nepenthesin-2 precursor, putative, expressed seq=cds; coord=4:73853004..73853675:1; parent_gene=GRMZM2G376825
GRMZM2G086202	GRMZM2G086202_T01	70.1933	34.3906	113.18	35.2	not assigned.unknown	seq=cds; coord=5:37924548..37930105:-1; parent_gene=GRMZM2G086202
GRMZM2G077034	GRMZM2G077034_T01	24.1645	82.5172	113.137	17.6.3	hormone metabolism.gibberelin.induced-regulated-responsive-activated	weakly similar to ( 103) AT2G39540 | Symbols: | gibberellin-regulated family protein | chr2:16500866-16501241 FORWARDweakly similar to ( 157) loc_os03g55290 12003.m10444 protein gibberellin-regulated protein 2 precursor, putative, expressed seq=cds; coord=5:6444041..6445037:1; parent_gene=GRMZM2G077034
GRMZM2G363038	GRMZM2G363038_T01	59.0348	25.4709	113.108	27.3.68	RNA.regulation of transcription.PWWP domain protein	moderately similar to ( 331) AT5G08230 | Symbols: | PWWP domain-containing protein | chr5:2643846-2649788 REVERSEnearly identical (1071) loc_os08g01054 12008.m61966 protein HUA2, putative, expressed seq=cds; coord=4:195532087..195540351:1; parent_gene=GRMZM2G363038
GRMZM2G106574	GRMZM2G106574_T01	62.5433	84.826	113.044	27.1.1	RNA.processing.splicing	weakly similar to ( 179) AT4G14342 | Symbols: | pre-mRNA splicing factor 10 kDa subunit, putative | chr4:8253789-8255405 REVERSEweakly similar to ( 181) loc_os08g34480 12008.m07437 protein splicing factor 3B subunit 5, putative, expressed seq=cds; coord=1:210759842..210789704:-1; parent_gene=GRMZM2G106574
GRMZM2G173747	GRMZM2G173747_T01	282.632	312.57	112.711	20.2.99	stress.abiotic.unspecified	moderately similar to ( 202) AT5G54855 | Symbols: | pollen Ole e 1 allergen and extensin family protein | chr5:22282902-22284251 FORWARDmoderately similar to ( 231) loc_os02g21280 12002.m07368 protein expressed protein seq=cds; coord=4:68402185..68405500:-1; parent_gene=GRMZM2G173747
GRMZM2G327635	GRMZM2G327635_T01	42.7033	41.5858	112.66	29.5.11.5	protein.degradation.ubiquitin.ubiquitin protease	moderately similar to ( 435) AT4G30890 | Symbols: UBP24 | UBP24 (UBIQUITIN-SPECIFIC PROTEASE 24); ubiquitin thiolesterase/ ubiquitin-specific protease | chr4:15036383-15038825 REVERSEhighly similar to ( 677) loc_os07g46660 12007.m29298 protein UBP24, putative, expressed seq=cds; coord=2:215399478..215404610:1; parent_gene=GRMZM2G327635
GRMZM5G894436	GRMZM5G894436_T01	54.0835	19.6949	112.586	35.2	not assigned.unknown	weakly similar to ( 101) AT3G05090 | Symbols: | transducin family protein / WD-40 repeat family protein | chr3:1418573-1422723 REVERSEweakly similar to ( 174) loc_os12g06810 12012.m26846 protein WD-repeat protein 48, putative, expressed seq=cds; coord=3:142246075..142249740:1; parent_gene=GRMZM5G894436
GRMZM2G044968	GRMZM2G044968_T01	53.8513	44.8715	112.558	17.2.3	hormone metabolism.auxin.induced-regulated-responsive-activated	moderately similar to ( 379) AT3G21190 | Symbols: | unknown protein | chr3:7432579-7434543 REVERSEhighly similar to ( 602) loc_os09g32320 12009.m06320 protein expressed protein seq=cds; coord=7:135208119..135211418:-1; parent_gene=GRMZM2G044968
GRMZM5G819452	GRMZM5G819452_T01	39.7273	23.5474	112.518	27.4	RNA.RNA binding	weakly similar to ( 177) AT2G21440 | Symbols: | RNA recognition motif (RRM)-containing protein | chr2:9173712-9179065 REVERSEmoderately similar to ( 328) loc_os03g60930 12003.m10980 protein RNA-binding protein 28, putative seq=cds; coord=5:3828602..3830851:1; parent_gene=GRMZM5G819452
GRMZM2G073860	GRMZM2G073860_T01	131.434	69.3848	112.512	26.13	misc.acid and other phosphatases	highly similar to ( 652) AT2G16430 | Symbols: PAP10, ATPAP10 | PAP10 (PURPLE ACID PHOSPHATASE 10); acid phosphatase/ protein serine/threonine phosphatase | chr2:7120502-7122772 REVERSEhighly similar to ( 650) PPAF_SOYBN Purple acid phosphatase precursor (EC 3.1.3.2) (Manganese(II) purple acid phosphatase) - Glycine max (Soybean)highly similar to ( 808) loc_os12g44020 12012.m073899 protein purple …
GRMZM2G139874	GRMZM2G139874_T01	161.34	177.439	112.493	16.2.1.2	secondary metabolism.phenylpropanoids.lignin biosynthesis.C4H	highly similar to ( 707) AT2G30490 | Symbols: ATC4H, C4H, CYP73A5 | C4H (CINNAMATE-4-HYDROXYLASE); trans-cinnamate 4-monooxygenase | chr2:12993861-12995683 REVERSEhighly similar to ( 718) TCMO_CATRO Trans-cinnamate 4-monooxygenase (EC 1.14.13.11) (Cinnamic acid 4-hydroxylase) (CA4H) (C4H) (P450C4H) (Cytochrome P450 73) - Catharanthus roseus (Rosy periwinkle) (Madagascar periwinkle)highly similar …
GRMZM2G402493	GRMZM2G402493_T01	87.0944	95.7713	112.443	35.2	not assigned.unknown	seq=cds; coord=10:10599513..10600468:-1; parent_gene=GRMZM2G402493
GRMZM2G101938	GRMZM2G101938_T01	92.2156	109.583	112.379	30.5	signalling.G-proteins	moderately similar to ( 374) AT4G18800 | Symbols: ATHSGBP, ATRAB11B, ATRABA1D | ATRABA1D (ARABIDOPSIS RAB GTPASE HOMOLOG A1D); GTP binding | chr4:10320156-10321339 REVERSEmoderately similar to ( 421) RIC2_ORYSA Ras-related protein RIC2 - Oryza sativa (Rice)moderately similar to ( 421) loc_os06g35814 12006.m08118 protein ras-related protein RIC2, putative, expressed seq=cds; coord=6:105424578..105…
GRMZM2G147046	GRMZM2G147046_T01	127.853	116.479	112.316	31.4	cell.vesicle transport	moderately similar to ( 323) AT3G22845 | Symbols: | emp24/gp25L/p24 protein-related | chr3:8087373-8088550 FORWARDmoderately similar to ( 377) loc_os03g53310 12003.m10303 protein suppressor/enhancer of lin-12 protein 9 precursor, putative, expressed seq=cds; coord=5:7598126..7603275:1; parent_gene=GRMZM2G147046
GRMZM2G113928	GRMZM2G113928_T01	47.7471	32.0038	112.288	27.2	RNA.transcription	nearly identical (1244) AT4G21710 | Symbols: NRPB2, EMB1989, RPB2 | NRPB2; DNA binding / DNA-directed RNA polymerase | chr4:11535684-11542200 REVERSEnearly identical (1347) loc_os03g44484 12003.m09487 protein DNA-directed RNA polymerase II 135 kDa polypeptide, putative, expressed seq=cds; coord=1:250557768..250563167:-1; parent_gene=GRMZM2G113928
AC194970.5	AC194970.5_FGT009	55.2828	61.4482	112.152	28.99	DNA.unspecified	highly similar to ( 687) AT5G67630 | Symbols: | DNA helicase, putative | chr5:26967535-26969306 REVERSEhighly similar to ( 807) loc_os06g08770 12006.m05596 protein ruvB-like 2, putative, expressed seq=cds; coord=2:207265904..207268967:1; parent_gene=AC194970.5_FG009
GRMZM2G066440	GRMZM2G066440_T01	48.3811	44.2247	112	27.1.2	RNA.processing.RNA helicase	highly similar to ( 723) AT3G01540 | Symbols: DRH1, ATDRH1 | DRH1 (DEAD BOX RNA HELICASE 1); ATP-dependent RNA helicase/ ATPase | chr3:213077-216142 REVERSEhighly similar to ( 681) DB10_NICSY ATP-dependent RNA helicase-like protein DB10 (EC 3.6.1.-) - Nicotiana sylvestris (Wood tobacco)highly similar to ( 904) loc_os01g07740 12001.m42881 protein ATP-dependent RNA helicase-like protein DB10, putat…
AC177936.6	AC177936.6_FGT008	74.6155	35.9868	111.999	29.5.11.4.3.3	protein.degradation.ubiquitin.E3.SCF.cullin	moderately similar to ( 293) AT5G46210 | Symbols: CUL4, ATCUL4 | CUL4 (CULLIN4); protein binding / ubiquitin-protein ligase | chr5:18731569-18736653 REVERSEmoderately similar to ( 310) loc_os03g57290 12003.m10647 protein cullin-4B, putative, expressed seq=cds; coord=1:285647286..285648424:1; parent_gene=AC177936.6_FG008
GRMZM2G062555	GRMZM2G062555_T01	104.495	199.848	111.896	34.8	transport.metabolite transporters at the envelope membrane	moderately similar to ( 448) AT5G25400 | Symbols: | phosphate translocator-related | chr5:8823283-8824332 FORWARDhighly similar to ( 554) loc_os05g41480 12005.m27616 protein plastidic phosphate translocator-like protein1, putative, expressed seq=cds; coord=8:120015621..120017805:-1; parent_gene=GRMZM2G062555
GRMZM2G064541	GRMZM2G064541_T01	393.357	375.493	111.887	27.3.27	RNA.regulation of transcription.NAC domain transcription factor family	weakly similar to ( 190) AT5G17260 | Symbols: anac086 | anac086 (Arabidopsis NAC domain containing protein 86); transcription factor | chr5:5675323-5677912 REVERSEmoderately similar to ( 409) NAC74_ORYSA NAC domain-containing protein 74 (ONAC074) - Oryza sativa (Rice)moderately similar to ( 409) loc_os01g15640 12001.m08162 protein TIP, putative, expressed seq=cds; coord=3:38053287..38062585:-1; p…
GRMZM2G156035	GRMZM2G156035_T01	57.852	33.9179	111.789	29.4	protein.postranslational modification	highly similar to ( 545) AT4G28880 | Symbols: ckl3 | ckl3 (Casein Kinase I-like 3); ATP binding / kinase/ protein kinase/ protein serine/threonine kinase | chr4:14251351-14254048 FORWARDhighly similar to ( 683) loc_os01g13060 12001.m150523 protein casein kinase I isoform delta-like, putative, expressed seq=cds; coord=3:1885669..1901782:-1; parent_gene=GRMZM2G156035
GRMZM2G029184	GRMZM2G029184_T01	45.1291	42.2702	111.757	35.2	not assigned.unknown	weakly similar to ( 143) AT1G68220 | Symbols: | unknown protein | chr1:25570322-25571562 FORWARDmoderately similar to ( 270) loc_os08g16130 12008.m05736 protein fiber protein Fb34, putative, expressed seq=cds; coord=4:68647013..68649915:-1; parent_gene=GRMZM2G029184
GRMZM2G158359	GRMZM2G158359_T01	25.523	34.9493	111.676	29.4.1.57	protein.postranslational modification.kinase.receptor like cytoplasmatic kinase VII	highly similar to ( 962) AT1G66150 | Symbols: TMK1 | TMK1 (TRANSMEMBRANE KINASE 1); transmembrane receptor protein serine/threonine kinase | chr1:24631503-24634415 FORWARDmoderately similar to ( 209) CRI4_MAIZE Putative receptor protein kinase CRINKLY4 precursor (EC 2.7.11.1) - Zea mays (Maize)nearly identical (1318) loc_os03g50810 12003.m10067 protein receptor protein kinase TMK1 precursor, puta…
GRMZM2G322846	GRMZM2G322846_T01	74.1671	40.5312	111.658	30.4	signalling.phosphinositides	very weakly similar to (80.5) AT4G36080 | Symbols: | FAT domain-containing protein / phosphatidylinositol 3- and 4-kinase family protein | chr4:17059996-17077628 REVERSEvery weakly similar to (87.0) loc_os07g45064 12007.m66697 protein ATM-like protein, putative, expressed seq=cds; coord=7:170113650..170114235:-1; parent_gene=GRMZM2G322846
GRMZM2G088627	GRMZM2G088627_T01	72.6181	75.3124	111.599	26.8	misc.nitrilases, *nitrile lyases, berberine bridge enzymes, reticuline oxidases, troponine reductases	highly similar to ( 530) AT4G38220 | Symbols: | aminoacylase, putative / N-acyl-L-amino-acid amidohydrolase, putative | chr4:17925251-17926919 FORWARDhighly similar to ( 686) loc_os08g40110 12008.m07991 protein aminoacylase-1, putative, expressed seq=cds; coord=1:189145769..189150346:-1; parent_gene=GRMZM2G088627
GRMZM2G103599	GRMZM2G103599_T01	47.9612	63.7468	111.593	33.99	development.unspecified	moderately similar to ( 296) AT5G18410 | Symbols: PIR, KLK, PIR121, SRA1, PIRP | PIR121; transcription activator | chr5:6098593-6104783 REVERSEmoderately similar to ( 323) loc_os03g05020 12003.m06027 protein protein PIR, putative, expressed seq=cds; coord=1:9491186..9500155:1; parent_gene=GRMZM2G103599
GRMZM2G024310	GRMZM2G024310_T01	55.3145	57.9429	111.434	9.9	mitochondrial electron transport / ATP synthesis.F1-ATPase	moderately similar to ( 263) AT2G21870 | Symbols: | unknown protein | chr2:9320456-9322618 REVERSEmoderately similar to ( 366) loc_os02g03860 12002.m05735 protein mitochondrial ATP synthase precursor, putative, expressed seq=cds; coord=4:239151749..239155703:-1; parent_gene=GRMZM2G024310
GRMZM2G002121	GRMZM2G002121_T01	87.973	75.4744	111.321	26.7	misc.oxidases - copper, flavone etc.	weakly similar to ( 197) AT5G61510 | Symbols: | NADP-dependent oxidoreductase, putative | chr5:24737084-24738975 REVERSEmoderately similar to ( 209) loc_os03g01190 12003.m05670 protein quinone oxidoreductase, putative, expressed seq=cds; coord=1:1177194..1178041:-1; parent_gene=GRMZM2G002121
GRMZM2G146754	GRMZM2G146754_T01	59.7395	27.2826	111.294	16.4.2	secondary metabolism.N misc.betaine	moderately similar to ( 328) AT3G48170 | Symbols: ALDH10A9 | ALDH10A9; 3-chloroallyl aldehyde dehydrogenase/ oxidoreductase | chr3:17786290-17789918 REVERSEmoderately similar to ( 322) BADH_ORYSA Betaine-aldehyde dehydrogenase (EC 1.2.1.8) (BADH) - Oryza sativa (Rice)moderately similar to ( 374) loc_os08g32870 12008.m07279 protein betaine-aldehyde dehydrogenase, putative, expressed seq=cds; coord…
GRMZM2G144868	GRMZM2G144868_T01	52.278	27.9909	111.252	30.5	signalling.G-proteins	highly similar to ( 763) AT1G52980 | Symbols: | GTP-binding family protein | chr1:19737493-19740201 FORWARDhighly similar to ( 897) loc_os03g22890 12003.m35227 protein nucleolar GTP-binding protein 2, putative, expressed seq=cds; coord=1:60261032..60265747:1; parent_gene=GRMZM2G144868
GRMZM2G159937	GRMZM2G159937_T01	44.6474	65.3345	111.117	27.3.6	RNA.regulation of transcription.bHLH,Basic Helix-Loop-Helix family	weakly similar to ( 174) AT4G16430 | Symbols: | basic helix-loop-helix (bHLH) family protein | chr4:9267599-9269002 FORWARDmoderately similar to ( 494) loc_os01g50940 12001.m11275 protein DNA binding protein, putative, expressed seq=cds; coord=3:204643909..204645969:-1; parent_gene=GRMZM2G159937
GRMZM5G878058	GRMZM5G878058_T02	32.7738	29.8725	110.994	30.3	signalling.calcium	highly similar to ( 616) AT4G37640 | Symbols: ACA2 | ACA2 (CALCIUM ATPASE 2); calcium ion transmembrane transporter/ calcium-transporting ATPase/ calmodulin binding | chr4:17683225-17686808 REVERSEhighly similar to ( 701) ACA1_ORYSA Calcium-transporting ATPase 1, plasma membrane-type (EC 3.6.3.8) (Ca(2+)-ATPase isoform 1) (Plastid envelope ATPase 1) - Oryza sativa (Rice)highly similar to ( 701) l…
GRMZM2G140201	GRMZM2G140201_T01	33.9429	83.1222	110.989	10.6.2	cell wall.degradation.mannan-xylose-arabinose-fucose	highly similar to ( 510) AT2G20680 | Symbols: | glycosyl hydrolase family 5 protein / cellulase family protein | chr2:8921024-8923066 FORWARDhighly similar to ( 669) loc_os01g54300 12001.m11594 protein hydrolase, hydrolyzing O-glycosyl compounds, putative, expressed seq=cds; coord=3:197247511..197250009:-1; parent_gene=GRMZM2G140201
GRMZM2G106690	GRMZM2G106690_T01	38.2958	74.5107	110.986	20.2.99	stress.abiotic.unspecified	moderately similar to ( 225) AT1G11360 | Symbols: | universal stress protein (USP) family protein | chr1:3822171-3822899 REVERSEmoderately similar to ( 330) loc_os01g57450 12001.m11896 protein USP family protein, putative, expressed seq=cds; coord=8:171885210..171889098:1; parent_gene=GRMZM2G106690
GRMZM2G097040	GRMZM2G097040_T01	67.1126	81.1552	110.939	9.1.2	mitochondrial electron transport / ATP synthesis.NADH-DH.localisation not clear	moderately similar to ( 285) AT4G02580 | Symbols: | NADH-ubiquinone oxidoreductase 24 kDa subunit, putative | chr4:1134586-1136906 FORWARDmoderately similar to ( 338) loc_os05g43360 12005.m08464 protein NADH-ubiquinone oxidoreductase 24 kDa subunit, mitochondrial precursor, putative, expressed seq=cds; coord=6:157814627..157816731:-1; parent_gene=GRMZM2G097040
GRMZM2G090719	GRMZM2G090719_T01	74.8795	62.0862	110.702	35.2	not assigned.unknown	very weakly similar to (83.2) AT5G16160 | Symbols: | unknown protein | chr5:5275813-5276576 REVERSEweakly similar to ( 177) loc_os01g49490 12001.m11135 protein expressed protein seq=cds; coord=8:151798041..151811486:-1; parent_gene=GRMZM2G090719
GRMZM2G016926	GRMZM2G016926_T01	56.5031	44.0961	110.533	35.2	not assigned.unknown	weakly similar to ( 135) AT3G07170 | Symbols: | sterile alpha motif (SAM) domain-containing protein | chr3:2280428-2282097 FORWARDmoderately similar to ( 273) loc_os04g30910 12004.m35282 protein SAM domain family protein, expressed seq=cds; coord=10:107142468..107147940:-1; parent_gene=GRMZM2G016926
GRMZM2G049487	GRMZM2G049487_T01	64.1095	74.2658	110.497	35.2	not assigned.unknown	seq=cds; coord=2:10607327..10608921:-1; parent_gene=GRMZM2G049487
GRMZM2G147791	GRMZM2G147791_T01	58.2746	71.3063	110.454	29.2.1.2.2.29	protein.synthesis.ribosomal protein.eukaryotic.60S subunit.L29	weakly similar to ( 101) AT3G06680 | Symbols: | 60S ribosomal protein L29 (RPL29B) | chr3:2114402-2114724 REVERSEweakly similar to ( 119) loc_os05g28750 12005.m07160 protein 60S ribosomal protein L29, putative, expressed seq=cds; coord=3:54175697..54177414:-1; parent_gene=GRMZM2G147791
GRMZM2G175362	GRMZM2G175362_T01	56.8419	37.9745	110.424	29.5.11	protein.degradation.ubiquitin	highly similar to ( 626) AT1G16860 | Symbols: | merozoite surface protein-related | chr1:5768280-5770183 FORWARDhighly similar to ( 809) loc_os08g13350 12008.m26625 protein cysteine-type endopeptidase/ ubiquitin thiolesterase, putative, expressed seq=cds; coord=2:11537802..11542833:-1; parent_gene=GRMZM2G175362
GRMZM2G108285	GRMZM2G108285_T01	229.218	269.303	110.328	16.1.2.7	secondary metabolism.isoprenoids.mevalonate pathway.isopentenyl pyrophosphate:dimethyllallyl pyrophosphate isomerase	moderately similar to ( 407) AT3G02780 | Symbols: IPP2, IPIAT1, IDI2 | IPP2 (ISOPENTENYL PYROPHOSPHATE:DIMETHYLALLYL PYROPHOSPHATE ISOMERASE 2); isopentenyl-diphosphate delta-isomerase | chr3:602578-604648 REVERSEmoderately similar to ( 435) loc_os07g36190 12007.m07872 protein isopentenyl-diphosphate delta-isomerase II, putative, expressed seq=cds; coord=7:155559747..155562921:1; parent_gene=GRMZ…
GRMZM2G129375	GRMZM2G129375_T01	104.697	83.2678	110.239	34.22	transport.cyclic nucleotide or calcium regulated channels	moderately similar to ( 442) AT5G53130 | Symbols: CNGC1, ATCNGC1 | CNGC1 (CYCLIC NUCLEOTIDE GATED CHANNEL 1); calmodulin binding / cation channel/ cyclic nucleotide binding / intracellular cyclic nucleotide activated cation channel/ inward rectifier potassium channel | chr5:21537830-21540490 REVERSEhighly similar to ( 543) loc_os06g33570 12006.m07894 protein cyclic nucleotide-gated ion channel 1,…
GRMZM2G010855	GRMZM2G010855_T01	227.785	322.538	110.219	29.4	protein.postranslational modification	moderately similar to ( 324) AT1G07430 | Symbols: | protein phosphatase 2C, putative / PP2C, putative | chr1:2281151-2282656 REVERSEmoderately similar to ( 471) loc_os03g16170 12003.m07054 protein protein phosphatase 2C, putative, expressed seq=cds; coord=1:39139491..39141597:-1; parent_gene=GRMZM2G010855
GRMZM2G023585	GRMZM2G023585_T02	71.9912	28.5429	110.034	35.2	not assigned.unknown	weakly similar to ( 189) AT1G44780 | Symbols: | unknown protein | chr1:16909753-16912060 FORWARDmoderately similar to ( 392) loc_os11g34190 12011.m07277 protein expressed protein seq=cds; coord=2:224553689..224563102:1; parent_gene=GRMZM2G023585
GRMZM2G143128	GRMZM2G143128_T01	77.4406	99.5251	109.979	34.1.1	transport.p- and v-ATPases.H+-transporting two-sector ATPase	moderately similar to ( 280) AT4G32530 | Symbols: | vacuolar ATP synthase, putative / V-ATPase, putative | chr4:15693399-15694958 REVERSEvery weakly similar to (82.8) VATL_AVESA Vacuolar ATP synthase 16 kDa proteolipid subunit (EC 3.6.3.14) - Avena sativa (Oat)moderately similar to ( 300) loc_os01g42430 12001.m10508 protein vacuolar ATP synthase 21 kDa proteolipid subunit, putative, expressed seq…
AC210204.3	AC210204.3_FGT002	181.814	956.067	109.841	20.2.2	stress.abiotic.cold	weakly similar to ( 154) AT5G23950 | Symbols: | C2 domain-containing protein | chr5:8082789-8083448 FORWARDmoderately similar to ( 243) loc_os09g39770 12009.m06914 protein C2 domain containing protein, expressed seq=cds; coord=2:164667085..164668830:-1; parent_gene=AC210204.3_FG002
GRMZM2G052341	GRMZM2G052341_T01	38.867	22.1925	109.812	27.1	RNA.processing	moderately similar to ( 293) AT5G44200 | Symbols: CBP20, ATCBP20 | CBP20 (CAP-BINDING PROTEIN 20); RNA binding / RNA cap binding | chr5:17802062-17803875 REVERSEmoderately similar to ( 359) loc_os02g39890 12002.m100719 protein nuclear cap-binding protein subunit 2, putative, expressed seq=cds; coord=5:183754685..183758176:-1; parent_gene=GRMZM2G052341
GRMZM5G822591	GRMZM5G822591_T01	65.9736	52.465	109.788	31.4	cell.vesicle transport	highly similar to ( 615) AT3G08530 | Symbols: | clathrin heavy chain, putative | chr3:2587171-2595411 REVERSEhighly similar to ( 661) loc_os11g01380 12011.m04343 protein clathrin heavy chain, putative, expressed seq=cds; coord=3:229526964..229529308:1; parent_gene=GRMZM5G822591
GRMZM5G877985	GRMZM5G877985_T01	81.1096	108.934	109.605	35.2	not assigned.unknown	seq=cds; coord=6:151794307..151794728:-1; parent_gene=GRMZM5G877985
GRMZM2G104176	GRMZM2G104176_T01	31.2297	44.7309	109.581	27.3.40	RNA.regulation of transcription.Aux/IAA family	weakly similar to ( 139) AT3G16500 | Symbols: PAP1, IAA26 | PAP1 (PHYTOCHROME-ASSOCIATED PROTEIN 1); transcription factor | chr3:5612801-5614208 REVERSEweakly similar to ( 196) IAA2_ORYSA Auxin-responsive protein IAA2 (Indoleacetic acid-induced protein 2) - Oryza sativa (Rice)weakly similar to ( 196) loc_os01g09450 12001.m42898 protein OsIAA2 - Auxin-responsive Aux/IAA gene family member, express…
GRMZM2G438386	GRMZM2G438386_T01	12.4047	16.3994	109.294	26.7	misc.oxidases - copper, flavone etc.	highly similar to ( 788) AT4G12420 | Symbols: SKU5 | SKU5; copper ion binding / oxidoreductase | chr4:7349941-7352868 REVERSEhighly similar to ( 511) ASO_BRANA L-ascorbate oxidase homolog precursor (EC 1.10.3.3) (Ascorbase) - Brassica napus (Rape)highly similar to ( 918) loc_os10g36390 12010.m06449 protein monocopper oxidase precursor, putative seq=cds; coord=1:225105716..225109527:-1; parent_gen…
GRMZM2G036765	GRMZM2G036765_T01	86.8681	118.78	109.288	31.2	cell.division	nearly identical (1416) AT5G03340 | Symbols: | cell division cycle protein 48, putative / CDC48, putative | chr5:810091-813133 REVERSEnearly identical (1415) CDC48_SOYBN Cell division cycle protein 48 homolog (Valosin-containing protein homolog) (VCP) - Glycine max (Soybean)nearly identical (1488) loc_os10g30580 12010.m65393 protein cell division control protein 48 homolog E, putative, expressed …
GRMZM2G143568	GRMZM2G143568_T01	40.6379	38.4255	109.247	27.4	RNA.RNA binding	moderately similar to ( 448) AT5G46190 | Symbols: | KH domain-containing protein | chr5:18723435-18725834 REVERSEhighly similar to ( 591) loc_os08g10030 12008.m05137 protein nucleic acid binding protein, putative, expressed seq=cds; coord=10:61378667..61384801:1; parent_gene=GRMZM2G143568
AC155622.2	AC155622.2_FGT001	53.4671	85.8252	109.196	31.4	cell.vesicle transport	moderately similar to ( 485) AT1G62020 | Symbols: | coatomer protein complex, subunit alpha, putative | chr1:22919814-22923728 FORWARDhighly similar to ( 652) loc_os09g04110 12009.m22040 protein coatomer subunit alpha, putative, expressed seq=cds; coord=3:4444100..4445293:-1; parent_gene=AC155622.2_FG001
GRMZM2G050467	GRMZM2G050467_T01	93.8208	180.399	109.096	29.5.11.20	protein.degradation.ubiquitin.proteasom	moderately similar to ( 406) AT5G66140 | Symbols: PAD2 | PAD2 (PROTEASOME ALPHA SUBUNIT D 2); endopeptidase/ peptidase/ threonine-type endopeptidase | chr5:26437445-26438677 REVERSEmoderately similar to ( 432) PSA7_ORYSA Proteasome subunit alpha type 7 (EC 3.4.25.1) (20S proteasome alpha subunit D) (20S proteasome subunit alpha-4) - Oryza sativa (Rice)moderately similar to ( 439) loc_os08g43540 1…
GRMZM5G836182	GRMZM5G836182_T01	125.787	100.953	108.995	29.3.4.99	protein.targeting.secretory pathway.unspecified	moderately similar to ( 360) AT2G47170 | Symbols: ARF1A1C | ARF1A1C; GTP binding / phospholipase activator/ protein binding | chr2:19367264-19368518 FORWARDmoderately similar to ( 355) ARF1_ORYSA ADP-ribosylation factor 1 (13 kDa cold-induced protein) - Oryza sativa (Rice)moderately similar to ( 358) loc_os07g12200 12007.m05673 protein ADP-ribosylation factor 1, putative, expressed seq=cds; coord…
GRMZM2G450920	GRMZM2G450920_T01	60.3338	48.9986	108.984	31.1	cell.organisation	moderately similar to ( 266) AT2G38440 | Symbols: ITB1, SCAR2, DIS3, WAVE4, ATSCAR2 | SCAR2 (SCAR HOMOLOG 2) | chr2:16095550-16100851 FORWARDnearly identical (1538) SCRL1_ORYSA SCAR-like protein 1 - Oryza sativa (Rice)nearly identical (1538) loc_os03g60240 12003.m101544 protein SCAR-like protein 1, putative, expressed seq=cds; coord=1:292340667..292353571:1; parent_gene=GRMZM2G450920
GRMZM2G145573	GRMZM2G145573_T01	51.593	51.9394	108.934	35.2	not assigned.unknown	weakly similar to ( 127) loc_os05g30030 12005.m07239 protein catalytic/ oxidoreductase, acting on NADH or NADPH, putative, expressed seq=cds; coord=8:87238606..87243400:-1; parent_gene=GRMZM2G145573
GRMZM2G019121	GRMZM2G019121_T01	58.0321	97.9449	108.909	29.1.12	protein.aa activation.aspartate-tRNA ligase	highly similar to ( 657) AT4G31180 | Symbols: | aspartyl-tRNA synthetase, putative / aspartate--tRNA ligase, putative | chr4:15156696-15159362 FORWARDvery weakly similar to (84.0) SYK_ORYSA Lysyl-tRNA synthetase (EC 6.1.1.6) (Lysine--tRNA ligase) (LysRS) - Oryza sativa (Rice)highly similar to ( 917) loc_os02g46130 12002.m09650 protein aspartyl-tRNA synthetase, putative, expressed seq=cds; coord=5…
AC205703.4	AC205703.4_FGT002	102.407	58.5565	108.88	31.1	cell.organisation	highly similar to ( 682) AT1G13180 | Symbols: DIS1, ARP3, ATARP3 | DIS1 (DISTORTED TRICHOMES 1); ATP binding / actin binding / protein binding / structural constituent of cytoskeleton | chr1:4495394-4498204 FORWARDmoderately similar to ( 212) ACT_CHLRE Actin - Chlamydomonas reinhardtiihighly similar to ( 765) loc_os02g38340 12002.m08922 protein actin-like protein 3, putative, expressed seq=cds; c…
GRMZM5G812298	GRMZM5G812298_T01	49.863	25.2981	108.86	35.2	not assigned.unknown	seq=cds; coord=1:24793938..24794202:1; parent_gene=GRMZM5G812298
GRMZM2G075320	GRMZM2G075320_T01	82.7666	39.1748	108.808	27.3.67	RNA.regulation of transcription.putative transcription regulator	highly similar to ( 783) AT1G24190 | Symbols: SIN3, ATSIN3, SNL3 | SNL3 (SIN3-LIKE 3); transcription repressor | chr1:8563858-8569996 REVERSEnearly identical (1814) loc_os01g01960 12001.m06838 protein paired amphipathic helix repeat family protein, expressed seq=cds; coord=3:28819050..28829107:-1; parent_gene=GRMZM2G075320
GRMZM2G479744	GRMZM2G479744_T01	75.0821	57.4709	108.748	33.99	development.unspecified	highly similar to ( 724) AT3G09090 | Symbols: DEX1 | DEX1 (DEFECTIVE IN EXINE FORMATION 1); calcium ion binding | chr3:2783165-2787552 REVERSEhighly similar to ( 901) loc_os03g61050 12003.m10989 protein DEX1, putative, expressed seq=cds; coord=1:294702948..294710708:1; parent_gene=GRMZM2G479744
GRMZM2G084173	GRMZM2G084173_T01	35.4558	24.5567	108.74	35.2	not assigned.unknown	seq=cds; coord=6:68059868..68065005:1; parent_gene=GRMZM2G084173
GRMZM2G173030	GRMZM2G173030_T01	64.4955	52.1543	108.674	35.2	not assigned.unknown	moderately similar to ( 240) AT3G50370 | Symbols: | unknown protein | chr3:18676436-18683863 REVERSEhighly similar to ( 781) loc_os03g27820 12003.m08106 protein expressed protein seq=cds; coord=1:68668900..68671460:1; parent_gene=GRMZM2G173030
GRMZM2G020216	GRMZM2G020216_T01	55.0901	86.6154	108.607	30.6	signalling.MAP kinases	highly similar to ( 667) AT2G43790 | Symbols: ATMPK6, MPK6, MAPK6 | ATMPK6 (ARABIDOPSIS THALIANA MAP KINASE 6); MAP kinase/ kinase | chr2:18138477-18140693 FORWARDhighly similar to ( 728) MPK1_ORYSA Mitogen-activated protein kinase 1 (EC 2.7.11.24) (MAP kinase 1) (MAP kinase 6) (OsMAPK6) (OsSIPK) - Oryza sativa (Rice)highly similar to ( 728) loc_os06g06090 12006.m05335 protein OsMPK6 - putative M…
GRMZM2G088290	GRMZM2G088290_T01	207.305	194.758	108.601	35.2	not assigned.unknown	seq=cds; coord=3:9450194..9451027:-1; parent_gene=GRMZM2G088290
GRMZM2G064537	GRMZM2G064537_T01	49.3088	30.5672	108.507	20.2.1	stress.abiotic.heat	weakly similar to ( 120) AT3G14200 | Symbols: | DNAJ heat shock N-terminal domain-containing protein | chr3:4712881-4714361 REVERSEmoderately similar to ( 298) loc_os02g54130 12002.m33902 protein dnaJ protein, putative, expressed seq=cds; coord=4:176348168..176352292:1; parent_gene=GRMZM2G064537
GRMZM2G086805	GRMZM2G086805_T01	76.1313	58.9005	108.482	27.2	RNA.transcription	weakly similar to ( 189) AT5G08565 | Symbols: | positive transcription elongation factor/ zinc ion binding | chr5:2775964-2777154 FORWARDmoderately similar to ( 223) loc_os07g43060 12007.m08534 protein transcription elongation factor SPT4 homolog 1, putative, expressed seq=cds; coord=2:212361624..212366846:-1; parent_gene=GRMZM2G086805
GRMZM2G123831	GRMZM2G123831_T01	115.874	93.9528	108.376	35.2	not assigned.unknown	seq=cds; coord=4:169549072..169551958:1; parent_gene=GRMZM2G123831
GRMZM2G427672	GRMZM2G427672_T01	73.7744	81.3136	108.228	27.4	RNA.RNA binding	weakly similar to ( 169) AT5G64390 | Symbols: HEN4 | HEN4 (HUA ENHANCER 4); RNA binding / nucleic acid binding | chr5:25743442-25747380 FORWARDweakly similar to ( 177) loc_os07g25740 12007.m06852 protein KH domain containing protein, expressed seq=cds; coord=7:39630548..39641622:-1; parent_gene=GRMZM2G427672
GRMZM2G451882	GRMZM2G451882_T01	33.9463	20.5046	108.213	30.3	signalling.calcium	highly similar to ( 570) AT2G18750 | Symbols: | calmodulin-binding protein | chr2:8125827-8128363 FORWARDhighly similar to ( 956) loc_os02g08120 12002.m33346 protein calmodulin binding protein, putative, expressed seq=cds; coord=5:89449129..89454396:-1; parent_gene=GRMZM2G451882
GRMZM2G095124	GRMZM2G095124_T01	70.7064	88.4181	108.146	31.4	cell.vesicle transport	nearly identical (1378) AT4G11380 | Symbols: | beta-adaptin, putative | chr4:6920608-6925444 FORWARDnearly identical (1532) loc_os03g23950 12003.m07741 protein AP-1 complex subunit beta-1, expressed seq=cds; coord=9:128714706..128721565:1; parent_gene=GRMZM2G095124
GRMZM2G153250	GRMZM2G153250_T01	76.9271	92.6585	108.082	29.5.11.4.2	protein.degradation.ubiquitin.E3.RING	moderately similar to ( 204) AT3G05545 | Symbols: | transcription factor, putative / zinc finger (C3HC4 type RING finger) family protein | chr3:1609436-1612133 FORWARDhighly similar to ( 655) loc_os05g06270 12005.m28008 protein VIP2 protein, putative, expressed seq=cds; coord=6:126957388..126967077:-1; parent_gene=GRMZM2G153250
GRMZM2G143173	GRMZM2G143173_T01	58.8551	77.8485	108.058	27.2	RNA.transcription	weakly similar to ( 123) AT4G36660 | Symbols: | unknown protein | chr4:17285953-17287281 REVERSEmoderately similar to ( 216) loc_os07g41660 12007.m08402 protein expressed protein seq=cds; coord=2:210311678..210313028:1; parent_gene=GRMZM2G143173
GRMZM2G054706	GRMZM2G054706_T01	41.932	52.6229	107.949	35.2	not assigned.unknown	weakly similar to ( 175) AT5G11810 | Symbols: | unknown protein | chr5:3808739-3810440 FORWARDmoderately similar to ( 435) loc_os02g04260 12002.m05775 protein expressed protein seq=cds; coord=5:76621430..76624952:-1; parent_gene=GRMZM2G054706
GRMZM2G143591	GRMZM2G143591_T01	22.7835	24.631	107.823	35.2	not assigned.unknown	moderately similar to ( 283) AT4G28760 | Symbols: | unknown protein | chr4:14208640-14211811 FORWARDnearly identical (1137) loc_os02g57140 12002.m33936 protein expressed protein seq=cds; coord=5:215645944..215649716:1; parent_gene=GRMZM2G143591
GRMZM2G369939	GRMZM2G369939_T01	50.5032	52.469	107.686	29.2.3	protein.synthesis.initiation	moderately similar to ( 283) AT1G36730 | Symbols: | eukaryotic translation initiation factor 5, putative / eIF-5, putative | chr1:13898706-13900025 REVERSEhighly similar to ( 572) IF5_MAIZE Eukaryotic translation initiation factor 5 (eIF-5) - Zea mays (Maize)highly similar to ( 536) loc_os06g48350 12006.m09361 protein eukaryotic translation initiation factor 5, putative, expressed seq=cds; coord=…
GRMZM2G124434	GRMZM2G124434_T01	106.992	290.907	107.685	21.2.1.1	redox.ascorbate and glutathione.ascorbate.GME	highly similar to ( 706) AT5G28840 | Symbols: GME | GME (GDP-D-MANNOSE 3,5-EPIMERASE); GDP-mannose 3,5-epimerase/ NAD or NADH binding / catalytic | chr5:10862472-10864024 REVERSEhighly similar to ( 761) GME1_ORYSA GDP-mannose 3,5-epimerase 1 (EC 5.1.3.18) (GDP-Man 3,5-epimerase 1) (OsGME-1) - Oryza sativa (Rice)highly similar to ( 761) loc_os10g28200 12010.m21888 protein GDP-mannose 3,5-epimerase…
GRMZM2G083091	GRMZM2G083091_T01	56.9666	121.473	107.613	35.2	not assigned.unknown	weakly similar to ( 132) AT1G50740 | Symbols: | unknown protein | chr1:18807861-18808765 FORWARDweakly similar to ( 164) loc_os03g37090 12003.m08821 protein expressed protein seq=cds; coord=1:244982406..244987142:-1; parent_gene=GRMZM2G083091
GRMZM2G064390	GRMZM2G064390_T01	61.5175	39.9645	107.56	27.2	RNA.transcription	moderately similar to ( 447) AT1G03280 | Symbols: | transcription initiation factor IIE (TFIIE) alpha subunit family protein / general transcription factor TFIIE family protein | chr1:803635-806758 FORWARDhighly similar to ( 680) loc_os08g25460 12008.m06562 protein RNA polymerase II transcription factor/ transcription initiation factor, putative, expressed seq=cds; coord=5:37076106..37099865:1; p…
GRMZM2G083689	GRMZM2G083689_T01	50.7621	27.5383	107.55	29.2.3	protein.synthesis.initiation	highly similar to ( 961) AT2G13540 | Symbols: ENS, ABH1, CBP80, ATCBP80 | ABH1 (ABA HYPERSENSITIVE 1); RNA cap binding | chr2:5637053-5642813 FORWARDnearly identical (1402) loc_os03g22570 12003.m07658 protein ABH1, putative, expressed seq=cds; coord=1:59061226..59087208:1; parent_gene=GRMZM2G083689
GRMZM2G159675	GRMZM2G159675_T02	55.7309	65.5344	107.512	27.1	RNA.processing	weakly similar to ( 150) AT2G43810 | Symbols: | small nuclear ribonucleoprotein F, putative / U6 snRNA-associated Sm-like protein, putative / Sm protein F, putative | chr2:18149725-18150879 FORWARDweakly similar to ( 161) loc_os02g30624 12002.m33388 protein small nuclear ribonucleoprotein F, putative, expressed seq=cds; coord=10:109718751..109726994:-1; parent_gene=GRMZM2G159675
GRMZM2G001297	GRMZM2G001297_T01	78.8397	29.5764	107.481	11.9.4.2	lipid metabolism.lipid degradation.beta-oxidation.acyl CoA DH	nearly identical (1108) AT3G06810 | Symbols: IBR3 | IBR3 (IBA-RESPONSE 3); acyl-CoA dehydrogenase/ oxidoreductase | chr3:2146534-2150654 FORWARDvery weakly similar to (92.8) IVD1_SOLTU Isovaleryl-CoA dehydrogenase 1, mitochondrial precursor (EC 1.3.99.10) (IVD 1) - Solanum tuberosum (Potato)nearly identical (1388) loc_os07g47820 12007.m29021 protein acad10 protein, putative, expressed seq=cds; co…
GRMZM2G027723	GRMZM2G027723_T01	202.491	244.554	107.441	10.2.1	cell wall.cellulose synthesis.cellulose synthase	nearly identical (1722) AT4G32410 | Symbols: CESA1, RSW1 | CESA1 (CELLULOSE SYNTHASE 1); cellulose synthase/ transferase, transferring glycosyl groups | chr4:15641009-15646388 REVERSEnearly identical (2003) loc_os05g08370 12005.m05354 protein CESA1 - cellulose synthase, expressed seq=cds; coord=6:128560617..128567071:1; parent_gene=GRMZM2G027723
AC233939.1	AC233939.1_FGT004	27.8279	2.33588	107.441	35.2	not assigned.unknown	very weakly similar to (99.4) AT3G28990 | Symbols: | unknown protein | chr3:11002351-11003046 REVERSEweakly similar to ( 128) loc_os03g17200 12003.m07150 protein plant-specific domain TIGR01589 family protein seq=cds; coord=9:138945494..138945923:-1; parent_gene=AC233939.1_FG004
GRMZM2G013318	GRMZM2G013318_T01	48.312	40.0477	107.313	30.5	signalling.G-proteins	highly similar to ( 910) AT1G50920 | Symbols: | GTP-binding protein-related | chr1:18870555-18872570 FORWARDnearly identical (1065) loc_os07g01920 12007.m04669 protein nucleolar GTP-binding protein 1, putative, expressed seq=cds; coord=9:11228822..11232943:-1; parent_gene=GRMZM2G013318
GRMZM2G017351	GRMZM2G017351_T01	54.4105	38.4772	107.234	30.6	signalling.MAP kinases	moderately similar to ( 344) AT5G19010 | Symbols: MPK16 | MPK16; MAP kinase | chr5:6345096-6347676 REVERSEhighly similar to ( 504) MPK14_ORYSA Mitogen-activated protein kinase 14 (EC 2.7.11.24) (MAP kinase 14) - Oryza sativa (Rice)highly similar to ( 504) loc_os05g05160 12005.m05043 protein extracellular signal-regulated kinase 1, putative, expressed seq=cds; coord=2:209920083..209927992:1; paren…
[truncated: 24,636 more rows]
