# Supplementary material for: Transcript profiles of maize embryo sacs and preliminary identification of genes involved in the embryo sac–pollen tube interaction
Source: Front Plant Sci. 2014 Dec 17;5:702. doi: 10.3389/fpls.2014.00702 (PMC4269116; doi:10.3389/fpls.2014.00702)
Supplement: Supplementary file 7 [file DataSheet7.XLS]

## Sheet: Sheet1
				Additional file 7 Genes preferentially expressed in ES
										* embryo sac-enriched in Chettoor et al., 2014
GeneID	Transcript ID	logFC(ES/NU)	RPKM(ES)	RPKM(NU)	RPKM(PES)	Classification	Description	P-value	FDR
GRMZM2G145466*	GRMZM2G145466_T01	39.9039	1452.38		254.193	not assigned.unknown	seq=cds; coord=7:13170216..13171003:1; parent_gene=GRMZM2G145466	0	0
GRMZM2G123365*	GRMZM2G123365_T01	39.6306	393.813		522.52	misc.GDSL-motif lipase	moderately similar to ( 262) AT1G28600 | Symbols: | lipase, putative | chr1:10051604-10053073 REVERSEweakly similar to ( 158) EST_HEVBR Esterase precursor (EC 3.1.1.-) (Early nodule-specific protein homolog) (Latex allergen Hev b 13) - Hevea brasiliensis (Para rubber tree)moderately similar to ( 414) loc_os01g11700 12001.m07786 protein esterase precursor, putative, expressed seq=cds; coord=8:1483…	3.08153322701271e-310	1.69e-307
GRMZM2G373958*	GRMZM2G373958_T01	39.2585	613.155		908.707	not assigned.unknown	seq=cds; coord=8:99224980..99225706:-1; parent_gene=GRMZM2G373958	7.91e-281	3.8e-278
GRMZM5G869984*	GRMZM5G869984_T01	38.8831	367.322		307.617	not assigned.unknown	seq=cds; coord=2:28651147..28652080:1; parent_gene=GRMZM5G869984	5.96e-252	2.37e-249
GRMZM2G009359*	GRMZM2G009359_T01	38.8678	582.284		411.292	not assigned.unknown	seq=cds; coord=9:125911239..125911822:1; parent_gene=GRMZM2G009359	8.39e-251	3.3e-248
GRMZM2G046306*	GRMZM2G046306_T01	38.5907	185.542		290.293	misc.GDSL-motif lipase	moderately similar to ( 265) AT1G28600 | Symbols: | lipase, putative | chr1:10051604-10053073 REVERSEweakly similar to ( 159) EST_HEVBR Esterase precursor (EC 3.1.1.-) (Early nodule-specific protein homolog) (Latex allergen Hev b 13) - Hevea brasiliensis (Para rubber tree)moderately similar to ( 422) loc_os01g11700 12001.m07786 protein esterase precursor, putative, expressed seq=cds; coord=8:2498…	4.08e-230	1.39e-227
GRMZM2G149869*	GRMZM2G149869_T01	38.5575	538.281		216.003	not assigned.unknown	seq=cds; coord=5:211616844..211617438:-1; parent_gene=GRMZM2G149869	1.19e-227	3.92e-225
GRMZM2G112855*	GRMZM2G112855_T01	38.4608	557.032		124.648	not assigned.unknown	seq=cds; coord=5:157048092..157048640:1; parent_gene=GRMZM2G112855	1.33e-220	4.03e-218
GRMZM2G087766*	GRMZM2G087766_T01	38.2661	198.754		325.639	protein.degradation	weakly similar to ( 138) AT1G10750 | Symbols: | unknown protein | chr1:3574986-3578310 REVERSEmoderately similar to ( 276) loc_os06g45920 12006.m09120 protein ZmEBE-1 protein, putative seq=cds; coord=6:108813109..108815970:-1; parent_gene=GRMZM2G087766	1.29e-206	3.37e-204
GRMZM2G021051*	GRMZM2G021051_T01	38.1194	124.848		94.7085	hormone metabolism.gibberelin.synthesis-degradation.GA20 oxidase	moderately similar to ( 356) AT5G51810 | Symbols: GA20OX2, AT2353, ATGA20OX2 | GA20OX2 (GIBBERELLIN 20 OXIDASE 2); gibberellin 20-oxidase | chr5:21055389-21056746 REVERSEmoderately similar to ( 392) GAO1B_WHEAT Gibberellin 20 oxidase 1-B (EC 1.14.11.-) (Gibberellin C-20 oxidase 1-B) (GA 20-oxidase 1-B) (Ta20ox1B) (TaGA20ox1-B) - Triticum aestivum (Wheat)highly similar to ( 518) loc_os07g07420 120…	2.47e-196	5.64e-194
GRMZM2G019644*	GRMZM2G019644_T01	38.1146	333.114		409.952	not assigned.unknown	very weakly similar to (89.4) loc_os02g02630 12002.m05612 protein hypothetical protein seq=cds; coord=5:70610241..70610950:-1; parent_gene=GRMZM2G019644	5.78e-196	1.3e-193
GRMZM2G059165*	GRMZM2G059165_T01	38.0946	86.9575		182.23	protein.degradation.subtilases	moderately similar to ( 447) AT3G14067 | Symbols: | subtilase family protein | chr3:4658421-4660754 REVERSEhighly similar to ( 798) loc_os07g48650 12007.m09076 protein xylem serine proteinase 1 precursor, putative, expressed seq=cds; coord=7:174029436..174031718:1; parent_gene=GRMZM2G059165	1.34e-194	3e-192
GRMZM2G162447*	GRMZM2G162447_T01	37.9576	222.1		330.91	misc.invertase/pectin methylesterase inhibitor family protein	weakly similar to ( 154) loc_os04g49730 12004.m09906 protein invertase inhibitor precursor, putative seq=cds; coord=2:14178945..14179759:-1; parent_gene=GRMZM2G162447	3.39e-185	6.85e-183
GRMZM2G139396*	GRMZM2G139396_T01	37.8606	130.68		243.163	cell wall.degradation.pectate lyases and polygalacturonases	moderately similar to ( 307) AT1G30350 | Symbols: | pectate lyase family protein | chr1:10710194-10711664 REVERSEmoderately similar to ( 264) PEL_LILLO Pectate lyase precursor (EC 4.2.2.2) - Lilium longiflorum (Trumpet lily)highly similar to ( 518) loc_os08g18970 12008.m05967 protein major pollen allergen Jun a 1 precursor, putative seq=cds; coord=8:171750536..171752008:1; parent_gene=GRMZM2G1393…	1.25e-178	2.33e-176
GRMZM2G362828*	GRMZM2G362828_T01	37.8183	297.925		226.936	misc.invertase/pectin methylesterase inhibitor family protein	seq=cds; coord=10:82692141..82692692:1; parent_gene=GRMZM2G362828	7.9e-176	1.41e-173
GRMZM2G403076*	GRMZM2G403076_T01	37.7587	76.73		56.94	misc.nitrilases, *nitrile lyases, berberine bridge enzymes, reticuline oxidases, troponine reductases	moderately similar to ( 409) AT5G44400 | Symbols: | FAD-binding domain-containing protein | chr5:17886365-17888071 REVERSEhighly similar to ( 696) loc_os06g35700 12006.m08107 protein reticuline oxidase precursor, putative, expressed seq=cds; coord=6:105434141..105436791:1; parent_gene=GRMZM2G403076	6.41e-172	1.1e-169
GRMZM2G022904*	GRMZM2G022904_T01	37.6181	83.3116		97.4456	misc.cytochrome P450	highly similar to ( 514) AT1G67110 | Symbols: CYP735A2 | CYP735A2; electron carrier/ heme binding / iron ion binding / monooxygenase/ oxygen binding | chr1:25061836-25065355 REVERSEmoderately similar to ( 276) C72A1_CATRO Cytochrome P450 72A1 (EC 1.3.3.9) (CYPLXXII) (Secologanin synthase) (SLS) - Catharanthus roseus (Rosy periwinkle) (Madagascar periwinkle)highly similar to ( 767) loc_os09g23820 …	7.87e-163	1.22e-160
GRMZM2G150827*	GRMZM2G150827_T01	37.6033	60.7784		37.3862	misc.dynamin	highly similar to ( 637) AT1G60500 | Symbols: | dynamin family protein | chr1:22291582-22293822 FORWARDnearly identical (1013) loc_os03g15420 12003.m06979 protein GTP binding protein, putative, expressed seq=cds; coord=1:36799946..36802271:1; parent_gene=GRMZM2G150827	7.36e-162	1.12e-159
GRMZM2G496821*	GRMZM2G496821_T01	37.3004	300.853		69.3776	not assigned.unknown	seq=cds; coord=8:133034596..133034976:-1; parent_gene=GRMZM2G496821	4.82e-143	5.9e-141
GRMZM2G139391*	GRMZM2G139391_T01	37.2756	133.835		176.055	not assigned.unknown	weakly similar to ( 115) loc_os08g25470 12008.m06563 protein hypothetical protein seq=cds; coord=1:144560517..144561357:1; parent_gene=GRMZM2G139391	1.28e-141	1.52e-139
GRMZM2G022440*	GRMZM2G022440_T01	37.0697	54.3376		46.8191	transport.sugars	highly similar to ( 595) AT1G11260 | Symbols: STP1, ATSTP1 | STP1 (SUGAR TRANSPORTER 1); carbohydrate transmembrane transporter/ sugar:hydrogen symporter | chr1:3777460-3780133 FORWARDhighly similar to ( 581) STC_RICCO Sugar carrier protein C - Ricinus communis (Castor bean)highly similar to ( 763) loc_os01g38670 12001.m10148 protein sugar carrier protein C, putative, expressed seq=cds; coord=3:2…	1.38e-129	1.4e-127
GRMZM2G012012*	GRMZM2G012012_T01	36.7863	102.083		110.637	not assigned.unknown	seq=cds; coord=9:126716273..126717058:-1; parent_gene=GRMZM2G012012	5.15e-114	4.28e-112
GRMZM2G055434*	GRMZM2G055434_T01	36.7772	69.0743		176.477	misc.plastocyanin-like	weakly similar to ( 117) AT4G28365 | Symbols: | plastocyanin-like domain-containing protein | chr4:14033012-14033688 REVERSEweakly similar to ( 179) loc_os01g10480 12001.m07669 protein early nodulin 20 precursor, putative seq=cds; coord=3:4757467..4758786:-1; parent_gene=GRMZM2G055434	1.55e-113	1.28e-111
GRMZM2G046111*	GRMZM2G046111_T01	36.7271	102.738		88.8757	misc.invertase/pectin methylesterase inhibitor family protein	weakly similar to ( 143) loc_os10g10560 12010.m04390 protein pectinesterase inhibitor domain containing protein seq=cds; coord=4:200964119..200964868:1; parent_gene=GRMZM2G046111	5.4e-111	4.32e-109
GRMZM2G346839*	GRMZM2G346839_T01	36.7015	71.6783		1.81557	stress.abiotic.heat	weakly similar to ( 176) AT4G10250 | Symbols: ATHSP22.0 | ATHSP22.0 | chr4:6370537-6371124 FORWARDweakly similar to ( 185) HSP41_SOYBN 22.0 kDa class IV heat shock protein precursor - Glycine max (Soybean)moderately similar to ( 227) loc_os04g36750 12004.m08715 protein 22.0 kDa class IV heat shock protein precursor, putative, expressed seq=cds; coord=10:119759011..119760065:1; parent_gene=GRMZM2G…	1.22e-109	9.58e-108
GRMZM2G429617*	GRMZM2G429617_T01	36.6921	54.0208		61.5525	not assigned.unknown	moderately similar to ( 298) AT1G55230 | Symbols: | unknown protein | chr1:20602895-20603797 FORWARDmoderately similar to ( 480) loc_os09g27260 12009.m05878 protein TMV response-related gene product, putative, expressed seq=cds; coord=7:122700648..122702038:-1; parent_gene=GRMZM2G429617	3.8e-109	2.97e-107
GRMZM2G046252*	GRMZM2G046252_T01	36.4972	112.01		262.678	not assigned.unknown	very weakly similar to (92.8) loc_os11g32080 12011.m07110 protein conserved hypothetical protein seq=cds; coord=7:47592392..47593070:-1; parent_gene=GRMZM2G046252	1.81e-99	1.24e-97
GRMZM2G064631*	GRMZM2G064631_T01	36.4183	91.9463		96.7615	not assigned.unknown	weakly similar to ( 159) AT3G25400 | Symbols: | FUNCTIONS IN: molecular_function unknown; INVOLVED IN: biological_process unknown; LOCATED IN: cellular_component unknown; EXPRESSED IN: 11 plant structures; EXPRESSED DURING: 6 growth stages; CONTAINS InterPro DOMAIN/s: NTP Pyrophosphohydrolase MazG-related, RS21-C6 (InterPro:IPR011394), EAR (InterPro:IPR009039), NTP pyrophosphohydrolase MazG, puta…	1.19e-95	7.79e-94
GRMZM2G097084*	GRMZM2G097084_T01	36.3502	114.859		63.724	not assigned.unknown	seq=cds; coord=2:133616792..133617422:1; parent_gene=GRMZM2G097084	1.44e-92	8.9e-91
GRMZM5G853066*	GRMZM5G853066_T01	36.3002	68.4736		37.7593	RNA.regulation of transcription.MADS box transcription factor family	weakly similar to ( 147) AT5G48670 | Symbols: FEM111, AGL80 | AGL80 (AGAMOUS-LIKE 80); DNA binding / transcription factor | chr5:19738825-19739790 REVERSEmoderately similar to ( 214) loc_os01g18440 12001.m08384 protein MADS-box transcription factor PHERES2, putative seq=cds; coord=5:19778825..19779661:-1; parent_gene=GRMZM5G853066	2.81e-90	1.66e-88
GRMZM2G006324*	GRMZM2G006324_T01	36.2089	59.9889		31.1764	not assigned.unknown	seq=cds; coord=7:159939511..159940407:1; parent_gene=GRMZM2G006324	3.66e-86	2.02e-84
GRMZM2G308046*	GRMZM2G308046_T01	36.1831	85.6642		31.3546	not assigned.unknown	very weakly similar to (80.9) AT5G26594 | Symbols: ARR24 | ARR24 (Arabidopsis response regulator 24); two-component response regulator | chr5:9269282-9270254 FORWARDweakly similar to ( 139) loc_os04g13480 12004.m06587 protein sensor protein LuxQ, putative, expressed seq=cds; coord=2:105417712..105418655:-1; parent_gene=GRMZM2G308046	4.11e-85	2.24e-83
GRMZM2G107761*	GRMZM2G107761_T03	36.1517	37.2233		13.6422	misc.oxidases - copper, flavone etc.	moderately similar to ( 383) AT1G48910 | Symbols: YUC10 | YUC10; FAD binding / monooxygenase/ oxidoreductase | chr1:18091681-18093774 FORWARDmoderately similar to ( 463) loc_os11g10170 12011.m05214 protein disulfide oxidoreductase/ monooxygenase/ oxidoreductase, putative seq=cds; coord=4:14167140..14190894:1; parent_gene=GRMZM2G107761	9.51e-84	5.07e-82
GRMZM2G072492*	GRMZM2G072492_T01	36.1126	24.5403		17.0987	misc.dynamin	highly similar to ( 527) AT1G60500 | Symbols: | dynamin family protein | chr1:22291582-22293822 FORWARDhighly similar to ( 845) loc_os03g15420 12003.m06979 protein GTP binding protein, putative, expressed seq=cds; coord=1:36830815..36832864:1; parent_gene=GRMZM2G072492	4.63e-82	2.41e-80
GRMZM2G323925*	GRMZM2G323925_T01	36.1025	48.5332		14.8771	not assigned.unknown	seq=cds; coord=8:133025406..133026435:-1; parent_gene=GRMZM2G323925	1.35e-81	6.96e-80
GRMZM2G073908*	GRMZM2G073908_T01	36.0932	25.5245		8.95703	protein.degradation.serine protease	highly similar to ( 649) AT4G12910 | Symbols: scpl20 | scpl20 (serine carboxypeptidase-like 20); serine-type carboxypeptidase | chr4:7550576-7553051 REVERSEhighly similar to ( 784) CBP1_HORVU Serine carboxypeptidase 1 precursor (EC 3.4.16.5) (Serine carboxypeptidase I) (Carboxypeptidase C) (CP-MI) [Contains: Serine carboxypeptidase 1 chain A (Serine carboxypeptidase I chain A); Serine carboxypept…	2.76e-81	1.41e-79
GRMZM2G128301*	GRMZM2G128301_T01	36.0799	81.0431		95.2979	not assigned.unknown	seq=cds; coord=9:125997833..125998439:1; parent_gene=GRMZM2G128301	1.16e-80	5.86e-79
GRMZM2G463167*	GRMZM2G463167_T01	36.0484	93.7208		227.387	not assigned.unknown	very weakly similar to (93.2) loc_os11g32070 12011.m07109 protein LGC1, putative seq=cds; coord=4:22978850..22979457:-1; parent_gene=GRMZM2G463167	2.09e-79	1.04e-77
GRMZM2G052067*	GRMZM2G052067_T01	35.9111	22.0556		15.2462	protein.postranslational modification	moderately similar to ( 473) AT4G30960 | Symbols: CIPK6, SIP3, SNRK3.14, ATCIPK6 | SIP3 (SOS3-INTERACTING PROTEIN 3); ATP binding / kinase/ protein kinase/ protein serine/threonine kinase | chr4:15067400-15068725 FORWARDmoderately similar to ( 372) CIPK1_ORYSA CIPK-like protein 1 (EC 2.7.11.1) (OsCK1) - Oryza sativa (Rice)highly similar to ( 629) loc_os08g34240 12008.m07413 protein CBL-interactin…	6.41e-74	2.94e-72
GRMZM2G050607*	GRMZM2G050607_T01	35.908	53.5229		52.4098	development.late embryogenesis abundant	weakly similar to ( 180) AT2G46140 | Symbols: | late embryogenesis abundant protein, putative / LEA protein, putative | chr2:18959163-18960362 FORWARDmoderately similar to ( 204) LEA14_GOSHI Late embryogenesis abundant protein Lea14-A - Gossypium hirsutum (Upland cotton)moderately similar to ( 251) loc_os01g12580 12001.m07872 protein late embryogenesis abundant protein Lea14-A, putative, expresse…	9.38e-74	4.27e-72
GRMZM2G065617*	GRMZM2G065617_T01	35.9075	24.9978		66.5185	misc.UDP glucosyl and glucoronyl transferases	weakly similar to ( 112) AT2G43820 | Symbols: GT, UGT74F2 | UGT74F2 (UDP-GLUCOSYLTRANSFERASE 74F2); UDP-glucose:4-aminobenzoate acylglucosyltransferase/ UDP-glucosyltransferase/ UDP-glycosyltransferase/ transferase, transferring glycosyl groups / transferase, transferring hexosyl groups | chr2:18152279-18153715 FORWARDvery weakly similar to ( 100) IAAG_MAIZE Indole-3-acetate beta-glucosyltransfer…	9.38e-74	4.27e-72
GRMZM2G346499*	GRMZM2G346499_T01	35.8496	129.719		260.711	not assigned.unknown	seq=cds; coord=2:204341844..204342284:-1; parent_gene=GRMZM2G346499	2.03e-71	8.8e-70
GRMZM2G121278*	GRMZM2G121278_T01	35.8074	40.1928		13.2229	cell wall.pectin*esterases.PME	moderately similar to ( 278) AT5G18990 | Symbols: | pectinesterase family protein | chr5:6340076-6341614 FORWARDweakly similar to ( 161) PME2_CITSI Pectinesterase-2 precursor (EC 3.1.1.11) (Pectin methylesterase) (PE) - Citrus sinensis (Sweet orange)moderately similar to ( 434) loc_os01g19440 12001.m08481 protein pectinesterase-2 precursor, putative seq=cds; coord=8:37475893..37477339:-1; parent_…	6.8e-70	2.85e-68
GRMZM2G062559*	GRMZM2G062559_T01	35.7787	16.0932		24.8396	RNA.regulation of transcription.unclassified	moderately similar to ( 226) AT2G03200 | Symbols: | aspartyl protease family protein | chr2:966506-967891 REVERSEmoderately similar to ( 491) loc_os04g37570 12004.m08746 protein aspartic proteinase nepenthesin-1 precursor, putative, expressed seq=cds; coord=2:44471623..44474212:-1; parent_gene=GRMZM2G062559	7.24e-69	2.97e-67
GRMZM2G401374*	GRMZM2G401374_T01	35.7266	57.2462		54.6451	protein.degradation.cysteine protease	very weakly similar to (90.5) AT5G47550 | Symbols: | cysteine protease inhibitor, putative / cystatin, putative | chr5:19286596-19286964 REVERSEweakly similar to ( 110) loc_os03g31510 12003.m08398 protein cystatin, putative, expressed seq=cds; coord=1:79139398..79140070:-1; parent_gene=GRMZM2G401374	5.83e-67	2.32e-65
GRMZM2G127342*	GRMZM2G127342_T01	35.7027	25.9876		27.5884	transport.amino acids	highly similar to ( 537) AT1G24400 | Symbols: LHT2, AATL2 | LHT2 (LYSINE HISTIDINE TRANSPORTER 2); acidic amino acid transmembrane transporter/ amino acid transmembrane transporter/ neutral amino acid transmembrane transporter | chr1:8651563-8653561 REVERSEhighly similar to ( 588) loc_os08g03350 12008.m04478 protein LHT1, putative, expressed seq=cds; coord=6:7036171..7039824:1; parent_gene=GRMZM2…	4.38e-66	1.7e-64
GRMZM2G162238*	GRMZM2G162238_T01	35.6689	13.5242		1.19232	misc.gluco-, galacto- and mannosidases	highly similar to ( 794) AT5G20710 | Symbols: BGAL7 | BGAL7 (beta-galactosidase 7); beta-galactosidase | chr5:7010536-7013994 FORWARDhighly similar to ( 797) BGAL_BRAOL Beta-galactosidase precursor (EC 3.2.1.23) (Lactase) - Brassica oleracea (Wild cabbage)nearly identical (1427) loc_os01g34920 12001.m09796 protein beta-galactosidase precursor, putative, expressed seq=cds; coord=3:195654384..19565…	7.56e-65	2.88e-63
GRMZM2G389937*	GRMZM2G389937_T01	35.5148	47.0623		59.6031	not assigned.unknown	very weakly similar to (80.5) loc_os11g32070 12011.m07109 protein LGC1, putative seq=cds; coord=4:23166702..23167408:1; parent_gene=GRMZM2G389937	1.38e-59	4.81e-58
GRMZM2G046776*	GRMZM2G046776_T01	35.4723	14.4212		15.4704	not assigned.unknown	moderately similar to ( 298) AT2G29200 | Symbols: APUM1 | APUM1 (Arabidopsis Pumilio 1); RNA binding / binding | chr2:12549483-12553185 REVERSEmoderately similar to ( 294) loc_os01g74030 12001.m13430 protein BPM, putative, expressed seq=cds; coord=7:9196671..9200353:1; parent_gene=GRMZM2G046776	4.29e-58	1.45e-56
GRMZM2G140763*	GRMZM2G140763_T01	35.4237	15.8232		15.8324	not assigned.unknown	seq=cds; coord=6:155632170..155634920:1; parent_gene=GRMZM2G140763	1.39e-56	4.52e-55
GRMZM2G374313*	GRMZM2G374313_T01	35.2996	30.1327		12.6889	misc.short chain dehydrogenase/reductase (SDR)	moderately similar to ( 263) AT3G59710 | Symbols: | short-chain dehydrogenase/reductase (SDR) family protein | chr3:22055220-22057156 REVERSEmoderately similar to ( 409) loc_os02g39490 12002.m09037 protein carbonyl reductase 3, putative, expressed seq=cds; coord=4:134994992..134998245:-1; parent_gene=GRMZM2G374313	1e-52	3.03e-51
GRMZM5G830671*	GRMZM5G830671_T01	35.2094	37.0592		8.44265	RNA.regulation of transcription.HB,Homeobox transcription factor family	weakly similar to ( 105) AT4G37790 | Symbols: HAT22 | HAT22; transcription factor | chr4:17768241-17769272 FORWARDweakly similar to ( 123) loc_os06g48290 12006.m09355 protein homeobox-leucine zipper protein HAT22, putative seq=cds; coord=6:88116447..88117356:1; parent_gene=GRMZM5G830671	3.78e-50	1.08e-48
GRMZM2G107761*	GRMZM2G107761_T01	35.1392	18.5869		7.22278	misc.oxidases - copper, flavone etc.	moderately similar to ( 371) AT1G48910 | Symbols: YUC10 | YUC10; FAD binding / monooxygenase/ oxidoreductase | chr1:18091681-18093774 FORWARDmoderately similar to ( 451) loc_os11g10170 12011.m05214 protein disulfide oxidoreductase/ monooxygenase/ oxidoreductase, putative seq=cds; coord=4:14188320..14190894:1; parent_gene=GRMZM2G107761	3.94e-48	1.08e-46
GRMZM2G016732*	GRMZM2G016732_T01	35.093	27.1129		16.7286	not assigned.unknown	very weakly similar to (83.2) AT5G01130 | Symbols: | unknown protein | chr5:47642-49174 FORWARDmoderately similar to ( 251) loc_os01g06030 12001.m07234 protein conserved hypothetical protein seq=cds; coord=3:15912820..15913833:-1; parent_gene=GRMZM2G016732	6.64e-47	1.77e-45
GRMZM2G378106*	GRMZM2G378106_T01	34.8943	8.83369		3.0478	hormone metabolism.auxin.induced-regulated-responsive-activated	highly similar to ( 856) AT2G14960 | Symbols: GH3.1 | GH3.1 | chr2:6451659-6453670 REVERSEhighly similar to ( 998) GH38_ORYSA Probable indole-3-acetic acid-amido synthetase GH3.8 (EC 6.3.2.-) (Auxin-responsive GH3-like protein 8) (OsGH3-8) - Oryza sativa (Rice)highly similar to ( 998) loc_os07g40290 12007.m08271 protein indole-3-acetic acid-amido synthetase GH3.8, putative, expressed seq=cds; coo…	1.18e-41	2.8e-40
GRMZM2G141911*	GRMZM2G141911_T01	34.8842	10.9878		29.4756	cell wall.degradation.cellulases and beta -1,4-glucanases	moderately similar to ( 454) AT1G02800 | Symbols: ATCEL2, CEL2 | ATCEL2; cellulase/ hydrolase, hydrolyzing O-glycosyl compounds | chr1:613386-616103 REVERSEhighly similar to ( 596) GUN4_ORYSA Endoglucanase 4 precursor (EC 3.2.1.4) (Endo-1,4-beta glucanase 4) (OsGLU14) - Oryza sativa (Rice)highly similar to ( 596) loc_os02g03120 12002.m05662 protein endoglucanase 1 precursor, putative, expressed s…	1.94e-41	4.56e-40
GRMZM2G101553*	GRMZM2G101553_T01	34.8425	36.3968		26.4081	not assigned.unknown	seq=cds; coord=4:222047953..222048608:-1; parent_gene=GRMZM2G101553	2.32e-40	5.31e-39
GRMZM2G101646*	GRMZM2G101646_T01	34.842	22.9938		10.1368	not assigned.unknown	weakly similar to ( 194) loc_os01g06030 12001.m07234 protein conserved hypothetical protein seq=cds; coord=3:16031024..16032042:-1; parent_gene=GRMZM2G101646	2.32e-40	5.31e-39
GRMZM2G009794*	GRMZM2G009794_T01	34.8207	21.4597		18.0134	not assigned.unknown	seq=cds; coord=8:168951207..168953559:1; parent_gene=GRMZM2G009794	6.32e-40	1.43e-38
GRMZM2G097719*	GRMZM2G097719_T01	34.7737	34.5489		30.5936	not assigned.unknown	weakly similar to ( 103) loc_os02g20130 12002.m07255 protein conserved hypothetical protein seq=cds; coord=7:26774353..26775083:1; parent_gene=GRMZM2G097719	7.83e-39	1.72e-37
GRMZM2G055629*	GRMZM2G055629_T02	34.7288	38.3732		6.86806	not assigned.unknown	seq=cds; coord=3:222726579..222727080:-1; parent_gene=GRMZM2G055629	9.91e-38	2.11e-36
GRMZM2G097081*	GRMZM2G097081_T01	34.6911	16.8633		23.384	RNA.regulation of transcription.AP2/EREBP, APETALA2/Ethylene-responsive element binding protein family	very weakly similar to (91.7) AT1G19210 | Symbols: | AP2 domain-containing transcription factor, putative | chr1:6626973-6627530 REVERSEweakly similar to ( 199) loc_os02g54050 12002.m10434 protein transcriptional factor TINY, putative, expressed seq=cds; coord=4:176528249..176529362:1; parent_gene=GRMZM2G097081	7.69e-37	1.6e-35
GRMZM2G420988*	GRMZM2G420988_T01	34.6667	10.3633		14.7258	major CHO metabolism.synthesis.starch.transporter	moderately similar to ( 471) AT3G08580 | Symbols: AAC1 | AAC1 (ADP/ATP CARRIER 1); ATP:ADP antiporter/ binding | chr3:2605706-2607030 REVERSEmoderately similar to ( 488) ADT_ORYSA ADP,ATP carrier protein, mitochondrial precursor (ADP/ATP translocase) (Adenine nucleotide translocator) (ANT) - Oryza sativa (Rice)moderately similar to ( 488) loc_os02g48720 12002.m33839 protein ADP,ATP carrier protei…	2.15e-36	4.43e-35
GRMZM2G046313*	GRMZM2G046313_T01	34.6546	12.0528		10.9705	RNA.RNA binding	weakly similar to ( 129) AT3G26120 | Symbols: TEL1 | TEL1 (TERMINAL EAR1-LIKE 1); RNA binding / nucleic acid binding / nucleotide binding | chr3:9546398-9549186 FORWARDweakly similar to ( 139) PLA2_ORYSA Protein terminal ear1 homolog (Protein PLASTOCHRON2) (Protein LEAFY HEAD2) - Oryza sativa (Rice)weakly similar to ( 152) loc_os09g36140 12009.m06563 protein RNA recognition motif 2 family protein…	3.61e-36	7.38e-35
GRMZM2G103251*	GRMZM2G103251_T01	34.6028	11.603		9.55826	protein.degradation.ubiquitin.E3.BTB/POZ Cullin3.BTB/POZ	weakly similar to ( 191) AT3G06190 | Symbols: ATBPM2, BPM2 | BPM2 (BTB-POZ AND MATH DOMAIN 2); protein binding | chr3:1874577-1876575 REVERSEmoderately similar to ( 273) loc_os06g14060 12006.m32038 protein speckle-type POZ protein, putative, expressed seq=cds; coord=6:93337403..93339266:-1; parent_gene=GRMZM2G103251	4.83e-35	9.64e-34
GRMZM2G048129*	GRMZM2G048129_T02	34.563	9.1456		2.64899	not assigned.unknown	moderately similar to ( 341) AT5G61820 | Symbols: | FUNCTIONS IN: molecular_function unknown; INVOLVED IN: biological_process unknown; LOCATED IN: vacuole; EXPRESSED IN: 24 plant structures; EXPRESSED DURING: 15 growth stages; CONTAINS InterPro DOMAIN/s: Stress up-regulated Nod 19 (InterPro:IPR011692); Has 27 Blast hits to 27 proteins in 10 species: Archae - 0; Bacteria - 0; Metazoa - 0; Fungi - …	3.92e-34	7.63e-33
GRMZM2G127328*	GRMZM2G127328_T01	34.5096	8.58316		10.9226	transport.amino acids	highly similar to ( 583) AT1G24400 | Symbols: LHT2, AATL2 | LHT2 (LYSINE HISTIDINE TRANSPORTER 2); acidic amino acid transmembrane transporter/ amino acid transmembrane transporter/ neutral amino acid transmembrane transporter | chr1:8651563-8653561 REVERSEhighly similar to ( 677) loc_os08g03350 12008.m04478 protein LHT1, putative, expressed seq=cds; coord=6:7045096..7047616:1; parent_gene=GRMZM2…	3.23e-33	6.17e-32
GRMZM2G118269*	GRMZM2G118269_T01	34.4537	20.7024		12.7031	not assigned.unknown	seq=cds; coord=4:222023485..222024336:-1; parent_gene=GRMZM2G118269	4.62e-32	8.51e-31
GRMZM2G118269*	GRMZM2G118269_T02	34.3931	20.216		13.1749	not assigned.unknown	seq=cds; coord=4:222023485..222024314:-1; parent_gene=GRMZM2G118269	6.77e-31	1.21e-29
GRMZM2G118950*	GRMZM2G118950_T01	34.3771	8.34664		13.4249	transport.ammonium	highly similar to ( 634) AT1G64780 | Symbols: ATAMT1;2, AMT1;2 | ATAMT1;2 (AMMONIUM TRANSPORTER 1;2); ammonium transmembrane transporter | chr1:24061021-24062565 REVERSEhighly similar to ( 739) loc_os04g43070 12004.m09271 protein ammonium transporter 1, member 2, putative, expressed seq=cds; coord=2:28310176..28311987:1; parent_gene=GRMZM2G118950	2e-30	3.5e-29
GRMZM2G456746*	GRMZM2G456746_T01	34.3643	29.0018		30.0677	not assigned.unknown	seq=cds; coord=7:164463675..164464190:-1; parent_gene=GRMZM2G456746	2e-30	3.5e-29
GRMZM2G129189*	GRMZM2G129189_T02	34.3169	12.554		2.82168	stress.biotic	weakly similar to ( 129) AT3G54420 | Symbols: ATEP3, ATCHITIV, CHIV | ATEP3; chitinase | chr3:20145935-20147034 FORWARDweakly similar to ( 132) CHI4_PHAVU Endochitinase PR4 precursor (EC 3.2.1.14) - Phaseolus vulgaris (Kidney bean) (French bean)weakly similar to ( 171) loc_os02g39330 12002.m09021 protein endochitinase PR4 precursor, putative, expressed seq=cds; coord=5:182518442..182519595:1; par…	1.76e-29	2.98e-28
GRMZM2G040020*	GRMZM2G040020_T01	34.299	15.1942		12.5935	not assigned.unknown	seq=cds; coord=4:222082985..222084001:-1; parent_gene=GRMZM2G040020	5.24e-29	8.75e-28
GRMZM5G805609*	GRMZM5G805609_T02	34.2188	9.54309		6.07857	misc.beta 1,3 glucan hydrolases	moderately similar to ( 386) AT2G27500 | Symbols: | glycosyl hydrolase family 17 protein | chr2:11752364-11753514 REVERSEmoderately similar to ( 261) E13B_WHEAT Glucan endo-1,3-beta-glucosidase precursor (EC 3.2.1.39) ((1->3)-beta-glucan endohydrolase) ((1->3)-beta-glucanase) (Beta-1,3-endoglucanase) - Triticum aestivum (Wheat)highly similar to ( 516) loc_os01g64170 12001.m150784 protein glucan e…	8.23e-28	1.33e-26
GRMZM2G347995*	GRMZM2G347995_T01	34.2026	14.6152		3.55871	not assigned.unknown	weakly similar to ( 146) AT4G26190 | Symbols: | FUNCTIONS IN: molecular_function unknown; INVOLVED IN: biological_process unknown; LOCATED IN: cellular_component unknown; EXPRESSED IN: 23 plant structures; EXPRESSED DURING: 13 growth stages; CONTAINS InterPro DOMAIN/s: NLI interacting factor (InterPro:IPR004274); BEST Arabidopsis thaliana protein match is: unknown protein (TAIR:AT2G36550.1); Has …	2.49e-27	3.94e-26
GRMZM2G010251*	GRMZM2G010251_T01	34.2009	7.02358		5.1306	transport.nitrate	highly similar to ( 694) AT1G08090 | Symbols: ATNRT2:1, NRT2, NRT2;1AT, ACH1, LIN1, ATNRT2.1, NRT2.1 | ATNRT2:1 (NITRATE TRANSPORTER 2:1); nitrate transmembrane transporter | chr1:2524139-2525920 FORWARDhighly similar to ( 844) loc_os02g02190 12002.m05569 protein high affinity nitrate transporter, putative, expressed seq=cds; coord=4:240243500..240245403:-1; parent_gene=GRMZM2G010251	2.49e-27	3.94e-26
GRMZM2G132958*	GRMZM2G132958_T01	34.1837	9.37142		13.8563	not assigned.unknown	weakly similar to ( 171) AT1G13340 | Symbols: | unknown protein | chr1:4569622-4571043 REVERSEmoderately similar to ( 335) loc_os03g50210 12003.m10014 protein expressed protein seq=cds; coord=1:267198374..267199873:1; parent_gene=GRMZM2G132958	4.35e-27	6.8e-26
GRMZM2G164929*	GRMZM2G164929_T01	34.1831	10.9657		3.656	not assigned.unknown	weakly similar to ( 108) loc_os07g14130 12007.m05858 protein pectinesterase inhibitor domain containing protein seq=cds; coord=7:24021894..24023098:1; parent_gene=GRMZM2G164929	4.35e-27	6.8e-26
GRMZM2G074483*	GRMZM2G074483_T01	34.1317	5.45677		4.59571	transport.potassium	moderately similar to ( 457) AT4G13420 | Symbols: HAK5, ATHAK5 | HAK5 (HIGH AFFINITY K+ TRANSPORTER 5); potassium ion transmembrane transporter/ potassium:sodium symporter | chr4:7797038-7802174 REVERSEmoderately similar to ( 465) HAK17_ORYSA Probable potassium transporter 17 (OsHAK17) - Oryza sativa (Rice)highly similar to ( 954) loc_os08g39950 12008.m07975 protein potassium transporter 17, puta…	2.32e-26	3.54e-25
GRMZM2G089720*	GRMZM2G089720_T01	34.0954	8.24548		21.7489	not assigned.unknown	weakly similar to ( 130) AT3G50170 | Symbols: | unknown protein | chr3:18602337-18603738 REVERSEhighly similar to ( 593) loc_os03g19700 12003.m07386 protein expressed protein seq=cds; coord=1:50420161..50421666:-1; parent_gene=GRMZM2G089720	1.25e-25	1.87e-24
GRMZM2G024527*	GRMZM2G024527_T01	33.9393	13.8608		4.05003	protein.degradation.ubiquitin.ubiquitin	weakly similar to ( 193) AT5G03240 | Symbols: UBQ3 | UBQ3 (POLYUBIQUITIN 3); protein binding | chr5:771976-772896 REVERSEvery weakly similar to (81.6) UBIQ_WHEAT Ubiquitin - Triticum aestivum (Wheat)weakly similar to ( 193) loc_os06g46770 12006.m091761 protein polyubiquitin containing 7 ubiquitin monomers, putative, expressed seq=cds; coord=4:16301276..16302079:1; parent_gene=GRMZM2G024527	2.09e-23	2.89e-22
GRMZM2G097638*	GRMZM2G097638_T01	33.9378	9.08238		8.27364	RNA.regulation of transcription.MYB domain transcription factor family	moderately similar to ( 211) AT1G79180 | Symbols: ATMYB63, MYB63 | MYB63 (MYB DOMAIN PROTEIN 63); DNA binding / transcription activator/ transcription factor | chr1:29786509-29787589 FORWARDmoderately similar to ( 243) MYB1_MAIZE Myb-related protein Zm1 - Zea mays (Maize)moderately similar to ( 344) loc_os04g50770 12004.m09974 protein myb-related protein Zm1, putative, expressed seq=cds; coord=10…	3.71e-23	5.09e-22
GRMZM2G167733*	GRMZM2G167733_T01	33.917	10.8977		2.66031	protein.degradation	weakly similar to ( 110) AT1G55360 | Symbols: | unknown protein | chr1:20666526-20668502 REVERSEmoderately similar to ( 261) loc_os06g45920 12006.m09120 protein ZmEBE-1 protein, putative seq=cds; coord=6:108857961..108860755:1; parent_gene=GRMZM2G167733	6.59e-23	8.98e-22
GRMZM2G150731*	GRMZM2G150731_T01	33.8983	7.47114		12.558	misc.peroxidases	moderately similar to ( 206) AT4G33420 | Symbols: | peroxidase, putative | chr4:16084856-16086105 FORWARDmoderately similar to ( 201) PER2_ARAHY Cationic peroxidase 2 precursor (EC 1.11.1.7) (PNPC2) - Arachis hypogaea (Peanut)moderately similar to ( 314) loc_os07g44499 12007.m08670 protein peroxidase 56 precursor, putative, expressed seq=cds; coord=7:168993726..168995258:-1; parent_gene=GRMZM2G15…	1.17e-22	1.58e-21
GRMZM2G129092*	GRMZM2G129092_T01	33.8735	13.1199		4.71199	not assigned.unknown	weakly similar to ( 112) loc_os07g14130 12007.m05858 protein pectinesterase inhibitor domain containing protein seq=cds; coord=7:24087149..24087961:1; parent_gene=GRMZM2G129092	2.09e-22	2.79e-21
GRMZM2G302499*	GRMZM2G302499_T01	33.8319	8.97492		11.6288	protein.degradation.ubiquitin.E3.SCF.FBOX	weakly similar to ( 102) loc_os11g05660 12011.m04763 protein F-box domain containing protein, expressed seq=cds; coord=4:189243822..189244974:-1; parent_gene=GRMZM2G302499	6.67e-22	8.7e-21
GRMZM2G177391*	GRMZM2G177391_T01	33.7406	8.67078		7.69591	cell wall.modification	moderately similar to ( 204) AT1G65680 | Symbols: ATEXPB2, EXPB2, ATHEXP BETA 1.4 | ATEXPB2 (ARABIDOPSIS THALIANA EXPANSIN B2) | chr1:24427266-24428399 FORWARDmoderately similar to ( 352) EXPB9_MAIZE Expansin-B9 precursor (ZmEXPB9) (Beta-expansin-1b) (Pollen allergen Zea m 1) - Zea mays (Maize)moderately similar to ( 328) loc_os10g40090 12010.m06781 protein beta-expansin 1a precursor, putative, e…	1.24e-20	1.53e-19
GRMZM2G056369*	GRMZM2G056369_T01	33.7395	4.40421		0.0868674	gluconeogenese/ glyoxylate cycle.isocitrate lyase	highly similar to ( 817) AT3G21720 | Symbols: ICL | ICL (ISOCITRATE LYASE); catalytic/ isocitrate lyase | chr3:7652789-7655873 REVERSEhighly similar to ( 848) ACEA_GOSHI Isocitrate lyase (EC 4.1.3.1) (Isocitrase) (Isocitratase) (ICL) - Gossypium hirsutum (Upland cotton)highly similar to ( 913) loc_os07g34520 12007.m29200 protein isocitrate lyase, putative, expressed seq=cds; coord=7:154188635..15…	1.24e-20	1.53e-19
GRMZM2G078799*	GRMZM2G078799_T01	33.6669	13.9692		13.04	not assigned.unknown	seq=cds; coord=4:230946907..230947644:-1; parent_gene=GRMZM2G078799	1.31e-19	1.55e-18
GRMZM2G119864*	GRMZM2G119864_T01	33.6433	5.26973		81.0886	cell wall.pectin*esterases.PME	moderately similar to ( 455) AT4G02330 | Symbols: ATPMEPCRB | ATPMEPCRB; pectinesterase | chr4:1032479-1034928 FORWARDmoderately similar to ( 267) PME1_CITSI Pectinesterase-1 precursor (EC 3.1.1.11) (Pectin methylesterase) (PE) - Citrus sinensis (Sweet orange)highly similar to ( 706) loc_os01g20980 12001.m08582 protein pectinesterase-1 precursor, putative, expressed seq=cds; coord=3:56013707..560…	2.36e-19	2.76e-18
GRMZM2G099353*	GRMZM2G099353_T02	33.5899	18.2799		5.59832	not assigned.unknown	seq=cds; coord=4:6454363..6457113:-1; parent_gene=GRMZM2G099353	1.41e-18	1.6e-17
GRMZM2G165083*	GRMZM2G165083_T01	33.5367	18.5443		67.3556	not assigned.unknown	seq=cds; coord=2:22894528..22895743:1; parent_gene=GRMZM2G165083	4.66e-18	5.15e-17
GRMZM2G097636*	GRMZM2G097636_T01	33.5099	7.0216		11.5348	RNA.regulation of transcription.MYB domain transcription factor family	moderately similar to ( 211) AT1G79180 | Symbols: ATMYB63, MYB63 | MYB63 (MYB DOMAIN PROTEIN 63); DNA binding / transcription activator/ transcription factor | chr1:29786509-29787589 FORWARDmoderately similar to ( 243) MYB1_MAIZE Myb-related protein Zm1 - Zea mays (Maize)moderately similar to ( 358) loc_os04g50770 12004.m09974 protein myb-related protein Zm1, putative, expressed seq=cds; coord=10…	8.5e-18	9.26e-17
GRMZM2G132693*	GRMZM2G132693_T01	33.4808	6.78301		19.6823	RNA.regulation of transcription.AS2,Lateral Organ Boundaries Gene Family	moderately similar to ( 205) AT1G67100 | Symbols: LBD40 | LBD40 (LOB DOMAIN-CONTAINING PROTEIN 40) | chr1:25053801-25054659 FORWARDmoderately similar to ( 330) loc_os01g03890 12001.m07025 protein seed specific protein Bn15D17A, putative seq=cds; coord=3:23101310..23102645:-1; parent_gene=GRMZM2G132693	1.55e-17	1.67e-16
GRMZM2G166041*	GRMZM2G166041_T01	33.425	4.42476		1.95562	RNA.regulation of transcription.HB,Homeobox transcription factor family	very weakly similar to (99.0) AT4G16780 | Symbols: ATHB-2, HAT4, ATHB2 | ATHB-2 (ARABIDOPSIS THALIANA HOMEOBOX PROTEIN 2); DNA binding / protein homodimerization/ sequence-specific DNA binding / transcription factor | chr4:9449291-9450604 FORWARDweakly similar to ( 129) loc_os02g05640 12002.m05912 protein homeobox-leucine zipper protein ATHB-4, putative seq=cds; coord=4:237502428..237504286:-1; p…	9.5e-17	9.88e-16
GRMZM2G036629*	GRMZM2G036629_T01	33.3936	12.4457		6.86309	metal handling.binding, chelation and storage	seq=cds; coord=1:74263335..74264063:-1; parent_gene=GRMZM2G036629	1.74e-16	1.78e-15
GRMZM2G021998*	GRMZM2G021998_T01	33.3631	4.63023		6.04497	not assigned.unknown	weakly similar to ( 193) loc_os02g19200 12002.m07163 protein F-box domain containing protein, expressed seq=cds; coord=5:156886973..156888588:1; parent_gene=GRMZM2G021998	3.2e-16	3.23e-15
GRMZM2G090584*	GRMZM2G090584_T01	33.3324	3.6416		3.90514	not assigned.unknown	moderately similar to ( 274) AT3G18180 | Symbols: | transferase, transferring glycosyl groups | chr3:6230270-6231878 FORWARDhighly similar to ( 667) loc_os01g02920 12001.m06931 protein glycosyltransferase, putative, expressed seq=cds; coord=3:26257701..26260221:1; parent_gene=GRMZM2G090584	5.89e-16	5.85e-15
GRMZM2G102770*	GRMZM2G102770_T01	33.2373	17.029		39.0709	not assigned.unknown	seq=cds; coord=3:3428851..3429252:1; parent_gene=GRMZM2G102770	6.83e-15	6.42e-14
GRMZM2G040020*	GRMZM2G040020_T02	33.2359	7.32939		11.0742	not assigned.unknown	seq=cds; coord=4:222082985..222084001:-1; parent_gene=GRMZM2G040020	6.83e-15	6.42e-14
GRMZM2G158700*	GRMZM2G158700_T01	33.2011	5.45387		2.03104	RNA.regulation of transcription.MYB domain transcription factor family	moderately similar to ( 225) AT1G48000 | Symbols: MYB112, AtMYB112 | MYB112 (myb domain protein 112); DNA binding / transcription factor | chr1:17704269-17706377 REVERSEweakly similar to ( 154) MYBA2_ORYSA Myb-related protein MYBAS2 - Oryza sativa (Rice)moderately similar to ( 297) loc_os01g19330 12001.m08470 protein cpm7, putative, expressed seq=cds; coord=3:52308738..52309963:1; parent_gene=GRM…	1.27e-14	1.17e-13
GRMZM2G360191*	GRMZM2G360191_T01	33.2009	7.63293		10.9328	not assigned.unknown	weakly similar to ( 104) loc_os05g32420 12005.m07475 protein expressed protein seq=cds; coord=6:143755180..143756055:1; parent_gene=GRMZM2G360191	1.27e-14	1.17e-13
GRMZM2G076268*	GRMZM2G076268_T01	33.167	3.79271		4.118	transport.sugars	moderately similar to ( 350) AT1G79360 | Symbols: ATOCT2 | ATOCT2 (ARABIDOPSIS THALIANA ORGANIC CATION/CARNITINE TRANSPORTER 2); carbohydrate transmembrane transporter/ sugar:hydrogen symporter | chr1:29854140-29855723 REVERSEmoderately similar to ( 471) loc_os07g37510 12007.m08001 protein carbohydrate transporter/ sugar porter, putative seq=cds; coord=9:120939854..120941574:1; parent_gene=GRMZM2…	2.35e-14	2.14e-13
GRMZM2G432583*	GRMZM2G432583_T01	33.0579	5.26514		1.66704	RNA.regulation of transcription.WRKY domain transcription factor family	very weakly similar to (87.8) AT2G40750 | Symbols: WRKY54, ATWRKY54 | WRKY54; transcription factor | chr2:17000636-17002354 REVERSEweakly similar to ( 159) loc_os05g40060 12005.m83988 protein OsWRKY48 - Superfamily of rice TFs having WRKY and zinc finger domains, expressed seq=cds; coord=8:119035678..119037047:-1; parent_gene=GRMZM2G432583	2.81e-13	2.41e-12
GRMZM2G125653*	GRMZM2G125653_T01	33.0579	3.78576		16.3015	RNA.regulation of transcription.WRKY domain transcription factor family	weakly similar to ( 172) AT1G80840 | Symbols: WRKY40, ATWRKY40 | WRKY40; transcription factor | chr1:30383834-30385356 FORWARDmoderately similar to ( 333) loc_os09g25060 12009.m05659 protein OsWRKY76 - Superfamily of rice TFs having WRKY and zinc finger domains, expressed seq=cds; coord=7:115308636..115310466:-1; parent_gene=GRMZM2G125653	2.81e-13	2.41e-12
GRMZM2G007137*	GRMZM2G007137_T01	32.9787	3.40942		2.62075	development.unspecified	weakly similar to ( 179) AT1G68170 | Symbols: | nodulin MtN21 family protein | chr1:25551925-25554258 FORWARDmoderately similar to ( 417) loc_os10g12500 12010.m04556 protein nodulin protein, putative, expressed seq=cds; coord=2:219292761..219299276:1; parent_gene=GRMZM2G007137	9.82e-13	8.16e-12
GRMZM2G135011*	GRMZM2G135011_T01	32.8102	4.99455		6.19696	protein.degradation.ubiquitin.E3.RING	weakly similar to ( 122) AT5G06490 | Symbols: | zinc finger (C3HC4-type RING finger) family protein | chr5:1977996-1978589 REVERSEweakly similar to ( 189) loc_os03g57410 12003.m10659 protein RING-H2 finger protein ATL5D, putative, expressed seq=cds; coord=1:285927070..285928089:1; parent_gene=GRMZM2G135011	2.29e-11	1.74e-10
GRMZM5G824062*	GRMZM5G824062_T01	32.8088	7.615		2.86312	not assigned.unknown	seq=cds; coord=5:76431122..76431790:1; parent_gene=GRMZM5G824062	2.29e-11	1.74e-10
GRMZM2G151921*	GRMZM2G151921_T01	32.7629	4.10244		0.318441	DNA.synthesis/chromatin structure	moderately similar to ( 405) AT2G01900 | Symbols: | endonuclease/exonuclease/phosphatase family protein | chr2:406136-408933 FORWARDhighly similar to ( 577) loc_os09g23140 12009.m22080 protein type I inositol-1,4,5-trisphosphate 5-phosphatase CVP2, putative, expressed seq=cds; coord=7:106784125..106786349:-1; parent_gene=GRMZM2G151921	4.33e-11	3.21e-10
GRMZM2G095366*	GRMZM2G095366_T01	32.716	4.53565		1.63712	misc.GDSL-motif lipase	weakly similar to ( 189) AT1G28600 | Symbols: | lipase, putative | chr1:10051604-10053073 REVERSEvery weakly similar to (96.3) EST_HEVBR Esterase precursor (EC 3.1.1.-) (Early nodule-specific protein homolog) (Latex allergen Hev b 13) - Hevea brasiliensis (Para rubber tree)moderately similar to ( 300) loc_os01g11700 12001.m07786 protein esterase precursor, putative, expressed seq=cds; coord=8:248…	8.17e-11	5.92e-10
GRMZM2G453571*	GRMZM2G453571_T01	32.7155	3.2227		9.69345	RNA.regulation of transcription.WRKY domain transcription factor family	weakly similar to ( 156) AT1G29860 | Symbols: WRKY71, ATWRKY71 | WRKY71; transcription factor | chr1:10454482-10455652 FORWARDmoderately similar to ( 218) loc_os05g49100 12005.m08980 protein OsWRKY49 - Superfamily of rice TFs having WRKY and zinc finger domains, expressed seq=cds; coord=6:164799868..164802835:1; parent_gene=GRMZM2G453571	1.55e-10	1.1e-09
GRMZM2G023520*	GRMZM2G023520_T01	32.668	4.62609		2.49504	not assigned.unknown	weakly similar to ( 151) AT1G02816 | Symbols: | unknown protein | chr1:621637-622137 FORWARDmoderately similar to ( 205) loc_os05g29900 12005.m07226 protein expressed protein seq=cds; coord=8:86746668..86747665:1; parent_gene=GRMZM2G023520	2.93e-10	2.04e-09
GRMZM2G060344*	GRMZM2G060344_T01	32.6666	6.558		4.08116	not assigned.unknown	seq=cds; coord=4:228199515..228200218:-1; parent_gene=GRMZM2G060344	2.93e-10	2.04e-09
GRMZM2G089557*	GRMZM2G089557_T01	32.6664	4.08931		4.92005	RNA.regulation of transcription.C2H2 zinc finger family	weakly similar to ( 103) AT3G49930 | Symbols: | zinc finger (C2H2 type) family protein | chr3:18510246-18510893 FORWARDvery weakly similar to (84.3) ZFP1_WHEAT Zinc-finger protein 1 (WZF1) - Triticum aestivum (Wheat)weakly similar to ( 128) loc_os07g39960 12007.m08238 protein zinc finger, C2H2 type family protein seq=cds; coord=7:162149448..162150576:1; parent_gene=GRMZM2G089557	2.93e-10	2.04e-09
GRMZM2G307152*	GRMZM2G307152_T01	32.6175	6.07307		5.74106	RNA.regulation of transcription.AP2/EREBP, APETALA2/Ethylene-responsive element binding protein family	weakly similar to ( 108) AT1G71520 | Symbols: | AP2 domain-containing transcription factor, putative | chr1:26938612-26939043 FORWARDweakly similar to ( 165) loc_os01g66270 12001.m12735 protein transcriptional factor TINY, putative seq=cds; coord=3:170423647..170424380:-1; parent_gene=GRMZM2G307152	5.55e-10	3.77e-09
GRMZM2G110018*	GRMZM2G110018_T01	32.6165	2.51559		1.40522	transport.sugars	highly similar to ( 523) AT2G16120 | Symbols: | mannitol transporter, putative | chr2:6996727-6998441 REVERSEweakly similar to ( 142) STC_RICCO Sugar carrier protein C - Ricinus communis (Castor bean)highly similar to ( 673) loc_os07g39360 12007.m08178 protein proton myo-inositol cotransporter, putative, expressed seq=cds; coord=7:161119129..161120900:-1; parent_gene=GRMZM2G110018	5.55e-10	3.77e-09
GRMZM2G078465*	GRMZM2G078465_T01	32.6159	2.81772		0.121076	misc.UDP glucosyl and glucoronyl transferases	moderately similar to ( 307) AT2G43840 | Symbols: UGT74F1 | UDP-glucoronosyl/UDP-glucosyl transferase family protein | chr2:18157681-18159166 FORWARDmoderately similar to ( 276) IAAG_MAIZE Indole-3-acetate beta-glucosyltransferase (EC 2.4.1.121) (IAA-Glu synthetase) ((Uridine 5-diphosphate-glucose:indol-3-ylacetyl)-beta-D-glucosyl transferase) - Zea mays (Maize)highly similar to ( 517) loc_os09g3…	5.55e-10	3.77e-09
GRMZM2G035755*	GRMZM2G035755_T01	32.5643	2.34119		3.23411	misc.UDP glucosyl and glucoronyl transferases	moderately similar to ( 270) AT2G36790 | Symbols: UGT73C6 | UGT73C6 (UDP-glucosyl transferase 73C6); UDP-glucosyltransferase/ UDP-glycosyltransferase/ quercetin 3-O-glucosyltransferase/ quercetin 4-O-glucosyltransferase/ quercetin 7-O-glucosyltransferase/ transferase, transferring glycosyl groups | chr2:15420339-15421826 REVERSEweakly similar to ( 129) IAAG_MAIZE Indole-3-acetate beta-glucosyltra…	1.06e-09	6.96e-09
GRMZM2G105522*	GRMZM2G105522_T01	32.5639	3.03991		2.03192	not assigned.unknown	weakly similar to ( 134) loc_os02g48850 12002.m09919 protein plant-specific domain TIGR01615 family protein seq=cds; coord=4:163898734..163900253:1; parent_gene=GRMZM2G105522	1.06e-09	6.96e-09
GRMZM2G034835*	GRMZM2G034835_T01	32.5106	2.67047		1.23576	cell wall.degradation.pectate lyases and polygalacturonases	moderately similar to ( 322) AT3G07970 | Symbols: QRT2 | QRT2 (QUARTET 2); polygalacturonase | chr3:2541006-2543370 FORWARDmoderately similar to ( 334) PGLR_ACTCH Polygalacturonase precursor (EC 3.2.1.15) (PG) (Pectinase) - Actinidia chinensis (Kiwi) (Yangtao)highly similar to ( 559) loc_os03g11760 12003.m06628 protein polygalacturonase precursor, putative, expressed seq=cds; coord=9:146528352..1…	2.01e-09	1.29e-08
GRMZM2G361475*	GRMZM2G361475_T01	32.5102	2.96932		2.61069	misc.peroxidases	weakly similar to ( 164) AT1G71695 | Symbols: | peroxidase 12 (PER12) (P12) (PRXR6) | chr1:26964359-26966557 FORWARDmoderately similar to ( 259) PER1_SORBI Cationic peroxidase SPC4 precursor (EC 1.11.1.7) (Fragment) - Sorghum bicolor (Sorghum) (Sorghum vulgare)moderately similar to ( 228) loc_os01g73220 12001.m13351 protein peroxidase 12 precursor, putative, expressed seq=cds; coord=3:146371906..…	2.01e-09	1.29e-08
GRMZM2G389937*	GRMZM2G389937_T02	32.5096	11.2174		41.0078	not assigned.unknown	very weakly similar to (94.7) loc_os11g32080 12011.m07110 protein conserved hypothetical protein seq=cds; coord=4:23166618..23167086:1; parent_gene=GRMZM2G389937	2.01e-09	1.29e-08
GRMZM2G139372*	GRMZM2G139372_T07	32.4537	2.06112		1.28951	RNA.regulation of transcription.bHLH,Basic Helix-Loop-Helix family	weakly similar to ( 137) AT2G16910 | Symbols: AMS | AMS (ABORTED MICROSPORES); DNA binding / transcription factor | chr2:7331721-7334077 FORWARDmoderately similar to ( 441) loc_os02g02820 12002.m05632 protein helix-loop-helix DNA-binding domain containing protein, expressed seq=cds; coord=4:237951324..237954113:-1; parent_gene=GRMZM2G139372	3.83e-09	2.4e-08
GRMZM2G127035*	GRMZM2G127035_T01	32.4533	6.51396		8.15075	not assigned.unknown	seq=cds; coord=7:165302402..165303012:1; parent_gene=GRMZM2G127035	3.83e-09	2.4e-08
GRMZM2G128215*	GRMZM2G128215_T01	32.334	1.57693		1.15486	protein.degradation.ubiquitin.E3.SCF.FBOX	highly similar to ( 532) loc_os01g65510 12001.m12662 protein F-box protein interaction domain containing protein, expressed seq=cds; coord=8:165590941..165593262:1; parent_gene=GRMZM2G128215	2.67e-08	1.55e-07
GRMZM2G378106*	GRMZM2G378106_T02	32.27	1.4437		0.947449	hormone metabolism.auxin.induced-regulated-responsive-activated	highly similar to ( 670) AT2G14960 | Symbols: GH3.1 | GH3.1 | chr2:6451659-6453670 REVERSEhighly similar to ( 789) GH38_ORYSA Probable indole-3-acetic acid-amido synthetase GH3.8 (EC 6.3.2.-) (Auxin-responsive GH3-like protein 8) (OsGH3-8) - Oryza sativa (Rice)highly similar to ( 789) loc_os07g40290 12007.m08271 protein indole-3-acetic acid-amido synthetase GH3.8, putative, expressed seq=cds; coo…	5.12e-08	2.9e-07
GRMZM2G127160*	GRMZM2G127160_T02	32.2698	1.74685		4.39449	secondary metabolism.sulfur-containing.misc.alliinase	moderately similar to ( 333) AT4G24670 | Symbols: TAR2 | TAR2 (TRYPTOPHAN AMINOTRANSFERASE RELATED 2); L-tryptophan:2-oxoglutarate aminotransferase/ L-tryptophan:pyruvate aminotransferase/ carbon-sulfur lyase | chr4:12727940-12730694 REVERSEhighly similar to ( 555) loc_os05g07720 12005.m05289 protein alliin lyase 2 precursor, putative, expressed seq=cds; coord=6:123432814..123435867:-1; parent_ge…	5.12e-08	2.9e-07
GRMZM2G448739*	GRMZM2G448739_T01	32.2694	2.3522		1.28638	not assigned.unknown	weakly similar to ( 111) loc_os07g46210 12007.m08838 protein aspartic acid-rich protein, putative, expressed seq=cds; coord=7:170541330..170542818:-1; parent_gene=GRMZM2G448739	5.12e-08	2.9e-07
GRMZM2G145655*	GRMZM2G145655_T01	32.2692	3.40041		5.57891	not assigned.unknown	weakly similar to ( 134) AT2G38640 | Symbols: | unknown protein | chr2:16157725-16158474 REVERSEmoderately similar to ( 270) loc_os05g40630 12005.m08239 protein expressed protein seq=cds; coord=6:154892762..154893791:-1; parent_gene=GRMZM2G145655	5.12e-08	2.9e-07
GRMZM2G061088*	GRMZM2G061088_T01	32.2684	2.34276		2.69056	misc.peroxidases	moderately similar to ( 235) AT2G18150 | Symbols: | peroxidase, putative | chr2:7892298-7893586 REVERSEmoderately similar to ( 247) PER2_ORYSA Peroxidase 2 precursor (EC 1.11.1.7) - Oryza sativa (Rice)moderately similar to ( 471) loc_os01g22352 12001.m08717 protein peroxidase 2 precursor, putative, expressed seq=cds; coord=8:37807066..37810916:-1; parent_gene=GRMZM2G061088	5.12e-08	2.9e-07
GRMZM2G148355*	GRMZM2G148355_T01	32.2007	2.91476		0.834972	misc.short chain dehydrogenase/reductase (SDR)	moderately similar to ( 238) AT1G01800 | Symbols: | short-chain dehydrogenase/reductase (SDR) family protein | chr1:293595-294888 FORWARDmoderately similar to ( 320) loc_os02g42810 12002.m09316 protein carbonyl reductase 1, putative, expressed seq=cds; coord=4:147584900..147587561:1; parent_gene=GRMZM2G148355	9.83e-08	5.41e-07
GRMZM2G070295*	GRMZM2G070295_T01	32.1315	3.05569		3.3088	not assigned.unknown	moderately similar to ( 322) AT2G12646 | Symbols: | FUNCTIONS IN: molecular_function unknown; INVOLVED IN: biological_process unknown; LOCATED IN: cellular_component unknown; CONTAINS InterPro DOMAIN/s: Protein of unknown function DUF597 (InterPro:IPR006734); BEST Arabidopsis thaliana protein match is: zinc-binding protein, putative (TAIR:AT3G60670.1); Has 191 Blast hits to 191 proteins in 14 spe…	1.89e-07	1.01e-06
GRMZM2G111428*	GRMZM2G111428_T01	32.1311	1.86746		1.01108	misc.UDP glucosyl and glucoronyl transferases	moderately similar to ( 240) AT5G39990 | Symbols: | glycosyltransferase family 14 protein / core-2/I-branching enzyme family protein | chr5:16004494-16006428 FORWARDmoderately similar to ( 445) loc_os01g56570 12001.m11814 protein xylosyltransferase 2, putative, expressed seq=cds; coord=8:172491525..172493375:1; parent_gene=GRMZM2G111428	1.89e-07	1.01e-06
GRMZM2G174732*	GRMZM2G174732_T01	32.1304	1.65146		6.15956	secondary metabolism.phenylpropanoids.lignin biosynthesis.4CL	highly similar to ( 532) AT1G51680 | Symbols: 4CL1, 4CL.1, AT4CL1 | 4CL1 (4-COUMARATE:COA LIGASE 1); 4-coumarate-CoA ligase | chr1:19159080-19161464 REVERSEhighly similar to ( 768) 4CL1_ORYSA 4-coumarate--CoA ligase 1 (EC 6.2.1.12) (4CL 1) (4-coumaroyl-CoA synthase 1) - Oryza sativa (Rice)highly similar to ( 768) loc_os08g14760 12008.m05599 protein 4-coumarate--CoA ligase 1, putative, expressed s…	1.89e-07	1.01e-06
GRMZM2G164781*	GRMZM2G164781_T01	32.0576	2.91971		1.47909	not assigned.unknown	weakly similar to ( 156) AT1G56580 | Symbols: | unknown protein | chr1:21198402-21198902 REVERSEweakly similar to ( 177) loc_os12g37650 12012.m07550 protein expressed protein seq=cds; coord=4:196090249..196091284:-1; parent_gene=GRMZM2G164781	3.64e-07	1.9e-06
GRMZM5G829396*	GRMZM5G829396_T02	32.0572	2.30726		1.02273	not assigned.unknown	very weakly similar to (93.6) loc_os01g37040 12001.m09998 protein expressed protein seq=cds; coord=8:136395858..136400213:1; parent_gene=GRMZM5G829396	3.64e-07	1.9e-06
GRMZM2G132331*	GRMZM2G132331_T01	32.0572	2.26409		1.29033	misc.GDSL-motif lipase	weakly similar to ( 186) AT5G55050 | Symbols: | GDSL-motif lipase/hydrolase family protein | chr5:22337745-22339741 FORWARDweakly similar to ( 116) APG_BRANA Anter-specific proline-rich protein APG (Protein CEX) (Fragment) - Brassica napus (Rape)moderately similar to ( 358) loc_os06g50940 12006.m09618 protein anther-specific proline-rich protein APG precursor, putative, expressed seq=cds; coord=5…	3.64e-07	1.9e-06
GRMZM2G072448*	GRMZM2G072448_T01	32.0569	2.00319		2.79069	protein.degradation.cysteine protease	moderately similar to ( 238) AT5G45890 | Symbols: SAG12 | SAG12 (SENESCENCE-ASSOCIATED GENE 12); cysteine-type peptidase | chr5:18613300-18614759 FORWARDmoderately similar to ( 224) ACTN_ACTCH Actinidain precursor (EC 3.4.22.14) (Actinidin) (Allergen Act c 1) - Actinidia chinensis (Kiwi) (Yangtao)moderately similar to ( 343) loc_os09g21370 12009.m05344 protein cysteine proteinase EP-B 1 precursor…	7.02e-07	3.54e-06
GRMZM2G111770*	GRMZM2G111770_T01	31.9801	2.17587		1.59982	development.unspecified	weakly similar to ( 185) AT1G25580 | Symbols: ANAC008 | ANAC008 (Arabidopsis NAC domain containing protein 8); transcription factor | chr1:8997064-8999600 REVERSEmoderately similar to ( 233) loc_os02g38130 12002.m08901 protein ANAC044, putative, expressed seq=cds; coord=10:125194444..125197616:-1; parent_gene=GRMZM2G111770	1.36e-06	6.58e-06
GRMZM2G409309*	GRMZM2G409309_T01	31.9795	2.57468		0.344191	not assigned.unknown	moderately similar to ( 359) AT1G29050 | Symbols: | unknown protein | chr1:10136376-10139082 REVERSEmoderately similar to ( 470) loc_os01g11810 12001.m42622 protein expressed protein seq=cds; coord=3:56468424..56477294:-1; parent_gene=GRMZM2G409309	1.36e-06	6.58e-06
GRMZM2G085705*	GRMZM2G085705_T01	31.9793	3.20539		9.85566	protein.degradation.ubiquitin.E3.RING	very weakly similar to (83.2) AT1G72200 | Symbols: | zinc finger (C3HC4-type RING finger) family protein | chr1:27169935-27171149 REVERSEweakly similar to ( 184) loc_os01g11460 12001.m07763 protein RING-H2 finger protein ATL2K, putative, expressed seq=cds; coord=3:3550689..3551582:-1; parent_gene=GRMZM2G085705	1.36e-06	6.58e-06
GRMZM2G029926*	GRMZM2G029926_T01	31.9793	5.89634		5.91181	not assigned.unknown	seq=cds; coord=4:235887014..235887600:1; parent_gene=GRMZM2G029926	1.36e-06	6.58e-06
GRMZM2G375602*	GRMZM2G375602_T01	13.3685	842.23	0.134078	1247.58	misc.GDSL-motif lipase	moderately similar to ( 261) AT1G28600 | Symbols: | lipase, putative | chr1:10051604-10053073 REVERSEweakly similar to ( 147) EST_HEVBR Esterase precursor (EC 3.1.1.-) (Early nodule-specific protein homolog) (Latex allergen Hev b 13) - Hevea brasiliensis (Para rubber tree)moderately similar to ( 490) loc_os01g46210 12001.m10819 protein esterase precursor, putative seq=cds; coord=3:214122979..2141…	0	0
GRMZM2G167151*	GRMZM2G167151_T01	13.2105	1089.4	0.19324	1215.17	not assigned.unknown	weakly similar to ( 103) loc_os03g13360 12003.m06781 protein hypothetical protein seq=cds; coord=1:31501064..31501897:1; parent_gene=GRMZM2G167151	0	0
GRMZM2G175165*	GRMZM2G175165_T01	13.0819	1589.88	0.308149	352.687	not assigned.unknown	seq=cds; coord=10:78392259..78392914:-1; parent_gene=GRMZM2G175165	0	0
GRMZM2G177792*	GRMZM2G177792_T01	13.0657	1864.26	0.366	128.178	misc.peroxidases	moderately similar to ( 259) AT1G05260 | Symbols: RCI3, RCI3A | RCI3 (RARE COLD INDUCIBLE GENE 3); peroxidase | chr1:1529827-1531271 FORWARDmoderately similar to ( 249) PER2_ARAHY Cationic peroxidase 2 precursor (EC 1.11.1.7) (PNPC2) - Arachis hypogaea (Peanut)moderately similar to ( 455) loc_os05g04490 12005.m04982 protein peroxidase 1 precursor, putative, expressed seq=cds; coord=10:86284199..8…	0	0
GRMZM2G149930*	GRMZM2G149930_T01	12.6288	28619.2	7.61711	15817.5	not assigned.unknown	seq=cds; coord=5:211606922..211608155:1; parent_gene=GRMZM2G149930	0	0
GRMZM2G167733*	GRMZM2G167733_T02	12.6139	1130	0.303507	765.268	protein.degradation	weakly similar to ( 147) AT1G55360 | Symbols: | unknown protein | chr1:20666526-20668502 REVERSEmoderately similar to ( 301) loc_os06g45920 12006.m09120 protein ZmEBE-1 protein, putative seq=cds; coord=6:108857961..108860755:1; parent_gene=GRMZM2G167733	0	0
GRMZM2G004947*	GRMZM2G004947_T01	12.524	1841.61	0.526673	1557.07	misc.GDSL-motif lipase	moderately similar to ( 253) AT1G28600 | Symbols: | lipase, putative | chr1:10051604-10053073 REVERSEweakly similar to ( 145) EST_HEVBR Esterase precursor (EC 3.1.1.-) (Early nodule-specific protein homolog) (Latex allergen Hev b 13) - Hevea brasiliensis (Para rubber tree)highly similar to ( 509) loc_os01g46210 12001.m10819 protein esterase precursor, putative seq=cds; coord=8:147214754..14721621…	0	0
GRMZM2G091278*	GRMZM2G091278_T01	12.5009	430.09	0.124932	269.347	not assigned.unknown	moderately similar to ( 297) AT3G52060 | Symbols: | unknown protein | chr3:19310987-19312027 REVERSEmoderately similar to ( 426) loc_os12g42420 12012.m08021 protein expressed protein seq=cds; coord=1:174996277..174997566:-1; parent_gene=GRMZM2G091278	6.15e-306	3.24e-303
GRMZM2G458200*	GRMZM2G458200_T01	12.3861	4647.41	1.4598	2987.99	not assigned.unknown	weakly similar to ( 108) loc_os08g04640 12008.m04607 protein expressed protein seq=cds; coord=4:35170663..35171214:1; parent_gene=GRMZM2G458200	0	0
GRMZM2G006985*	GRMZM2G006985_T01	12.3497	4122.52	1.32644	1608.41	not assigned.unknown	seq=cds; coord=2:135820340..135820936:1; parent_gene=GRMZM2G006985	0	0
GRMZM2G079962*	GRMZM2G079962_T01	12.3454	16828.4	5.4472	1675.44	not assigned.unknown	seq=cds; coord=2:236251123..236252107:-1; parent_gene=GRMZM2G079962	0	0
GRMZM2G006601*	GRMZM2G006601_T01	12.3016	11818.3	3.93817	3880.54	not assigned.unknown	seq=cds; coord=4:3883292..3887218:-1; parent_gene=GRMZM2G006601	0	0
GRMZM2G128832*	GRMZM2G128832_T01	12.274	16086.6	5.46312	541.699	not assigned.unknown	seq=cds; coord=7:33171858..33172502:-1; parent_gene=GRMZM2G128832	0	0
GRMZM2G144464*	GRMZM2G144464_T01	12.2361	4425.53	1.54222	1277.69	RNA.regulation of transcription.unclassified	weakly similar to ( 193) AT2G35615 | Symbols: | aspartyl protease family protein | chr2:14959391-14960734 FORWARDmoderately similar to ( 400) loc_os01g08330 12001.m07458 protein aspartic proteinase nepenthesin-1 precursor, putative seq=cds; coord=8:18349511..18350973:1; parent_gene=GRMZM2G144464	0	0
GRMZM2G173023*	GRMZM2G173023_T01	12.1699	9583.79	3.49661	4953.28	not assigned.unknown	seq=cds; coord=2:101542727..101543321:1; parent_gene=GRMZM2G173023	0	0
GRMZM2G433365*	GRMZM2G433365_T01	12.1472	11941.7	4.42406	4927.9	misc.beta 1,3 glucan hydrolases.glucan endo-1,3-beta-glucosidase	moderately similar to ( 241) AT4G16260 | Symbols: | catalytic/ cation binding / hydrolase, hydrolyzing O-glycosyl compounds | chr4:9200180-9201441 REVERSEmoderately similar to ( 356) E13D_HORVU Glucan endo-1,3-beta-glucosidase GIV (EC 3.2.1.39) ((1->3)-beta-glucan endohydrolase GIV) ((1->3)-beta-glucanase isoenzyme GIV) (Beta-1,3-endoglucanase GIV) - Hordeum vulgare (Barley)moderately similar to …	0	0
GRMZM2G088861*	GRMZM2G088861_T01	12.0909	28325.8	10.9203	12778.9	stress.biotic	moderately similar to ( 215) AT5G21090 | Symbols: | leucine-rich repeat protein, putative | chr5:7164758-7166904 FORWARDvery weakly similar to (89.4) RPK1_IPONI Receptor-like protein kinase precursor (EC 2.7.11.1) - Ipomoea nil (Japanese morning glory) (Pharbitis nil)moderately similar to ( 222) loc_os05g41230 12005.m08298 protein BRASSINOSTEROID INSENSITIVE 1-associated receptor kinase 1 precurs…	0	0
GRMZM2G074293*	GRMZM2G074293_T01	11.989	1491.26	0.616298	1045.61	not assigned.unknown	seq=cds; coord=4:15418060..15419004:1; parent_gene=GRMZM2G074293	0	0
GRMZM2G483273*	GRMZM2G483273_T01	11.9749	2993.56	1.24932	2018.37	not assigned.unknown	seq=cds; coord=4:15391091..15392493:1; parent_gene=GRMZM2G483273	0	0
GRMZM2G001827*	GRMZM2G001827_T01	11.9343	2538.4	1.08893	1655.29	not assigned.unknown	seq=cds; coord=4:15393469..15394208:1; parent_gene=GRMZM2G001827	0	0
GRMZM2G355761*	GRMZM2G355761_T01	11.9208	471.535	0.20478	196.167	not assigned.unknown	seq=cds; coord=8:132881734..132882982:-1; parent_gene=GRMZM2G355761	1.47e-260	6.31e-258
GRMZM2G041317*	GRMZM2G041317_T01	11.905	3152.59	1.38336	3524.63	not assigned.unknown	seq=cds; coord=10:8353184..8353649:-1; parent_gene=GRMZM2G041317	0	0
GRMZM2G482256*	GRMZM2G482256_T01	11.8354	774.908	0.355962	251.829	cell wall.degradation.cellulases and beta -1,4-glucanases	highly similar to ( 597) AT2G32990 | Symbols: AtGH9B8 | AtGH9B8 (Arabidopsis thaliana glycosyl hydrolase 9B8); catalytic/ hydrolase, hydrolyzing O-glycosyl compounds | chr2:14003361-14005844 FORWARDhighly similar to ( 760) GUN5_ORYSA Endoglucanase 5 precursor (EC 3.2.1.4) (Endo-1,4-beta glucanase 5) - Oryza sativa (Rice)highly similar to ( 760) loc_os02g05744 12002.m05922 protein endoglucanase 1 …	0	0
GRMZM2G038024*	GRMZM2G038024_T01	11.7363	1096.96	0.540812	402.154	not assigned.unknown	seq=cds; coord=2:224468664..224469629:-1; parent_gene=GRMZM2G038024	0	0
GRMZM2G489599*	GRMZM2G489599_T01	11.7249	2161.8	1.07263	2325.6	not assigned.unknown	seq=cds; coord=4:15280814..15281414:-1; parent_gene=GRMZM2G489599	0	0
GRMZM2G125520*	GRMZM2G125520_T01	11.6454	4731.85	2.48488	1328.56	not assigned.unknown	seq=cds; coord=3:178571227..178571861:1; parent_gene=GRMZM2G125520	0	0
GRMZM2G457612*	GRMZM2G457612_T01	11.4878	1123.51	0.657804	691.377	misc.invertase/pectin methylesterase inhibitor family protein	seq=cds; coord=6:163726824..163727729:-1; parent_gene=GRMZM2G457612	0	0
GRMZM2G091774*	GRMZM2G091774_T01	11.4312	573.124	0.349087	474.362	secondary metabolism.phenylpropanoids	weakly similar to ( 158) AT4G35160 | Symbols: | O-methyltransferase family 2 protein | chr4:16730989-16732808 REVERSEmoderately similar to ( 249) ZRP4_MAIZE O-methyltransferase ZRP4 (EC 2.1.1.-) (OMT) - Zea mays (Maize)moderately similar to ( 444) loc_os08g19420 12008.m06012 protein O-methyltransferase ZRP4, putative, expressed seq=cds; coord=10:46056136..46058494:1; parent_gene=GRMZM2G091774	0	0
GRMZM2G050994*	GRMZM2G050994_T01	11.3842	1078.46	0.678101	523.317	not assigned.unknown	seq=cds; coord=4:236081189..236081997:-1; parent_gene=GRMZM2G050994	0	0
GRMZM2G402765*	GRMZM2G402765_T01	11.3485	3402.79	2.19268	1250.89	stress.biotic	weakly similar to ( 160) AT2G21110 | Symbols: | disease resistance-responsive family protein | chr2:9050290-9050850 REVERSEmoderately similar to ( 224) loc_os03g59440 12003.m10842 protein disease resistance response like protein, putative, expressed seq=cds; coord=1:290937052..290937639:1; parent_gene=GRMZM2G402765	0	0
GRMZM2G009489*	GRMZM2G009489_T01	11.2952	1777.94	1.18939	1113.56	not assigned.unknown	seq=cds; coord=5:74545688..74546329:1; parent_gene=GRMZM2G009489	0	0
GRMZM2G111710*	GRMZM2G111710_T01	11.2654	326.01	0.223216	399.003	misc.GDSL-motif lipase	moderately similar to ( 268) AT1G28600 | Symbols: | lipase, putative | chr1:10051604-10053073 REVERSEweakly similar to ( 163) EST_HEVBR Esterase precursor (EC 3.1.1.-) (Early nodule-specific protein homolog) (Latex allergen Hev b 13) - Hevea brasiliensis (Para rubber tree)moderately similar to ( 424) loc_os01g11700 12001.m07786 protein esterase precursor, putative, expressed seq=cds; coord=8:2472…	2.92e-287	1.43e-284
GRMZM2G048697*	GRMZM2G048697_T01	11.0746	4225.83	3.29575	1737.59	not assigned.unknown	weakly similar to ( 108) loc_os03g27580 12003.m08085 protein conserved hypothetical protein seq=cds; coord=10:93634149..93634637:1; parent_gene=GRMZM2G048697	0	0
GRMZM5G839969*	GRMZM5G839969_T01	10.9873	225.167	0.18653	103.087	RNA.regulation of transcription.MADS box transcription factor family	weakly similar to ( 141) AT5G48670 | Symbols: FEM111, AGL80 | AGL80 (AGAMOUS-LIKE 80); DNA binding / transcription factor | chr5:19738825-19739790 REVERSEweakly similar to ( 197) loc_os01g18440 12001.m08384 protein MADS-box transcription factor PHERES2, putative seq=cds; coord=5:171959655..171960518:-1; parent_gene=GRMZM5G839969	2.16e-192	4.7e-190
GRMZM2G116629*	GRMZM2G116629_T01	10.9338	465.345	0.400303	294.593	not assigned.unknown	moderately similar to ( 429) AT3G48980 | Symbols: | FUNCTIONS IN: molecular_function unknown; INVOLVED IN: biological_process unknown; LOCATED IN: cellular_component unknown; CONTAINS InterPro DOMAIN/s: Lipopolysaccharide-modifying protein (InterPro:IPR006598), Protein of unknown function DUF821, CAP10-like (InterPro:IPR008539); BEST Arabidopsis thaliana protein match is: unknown protein (TAIR:AT…	0	0
GRMZM2G042125*	GRMZM2G042125_T01	10.8769	440.385	0.394521	255.077	not assigned.unknown	very weakly similar to (95.9) AT1G76750 | Symbols: | unknown protein | chr1:28811107-28811583 FORWARDweakly similar to ( 115) loc_os11g06730 12011.m04870 protein ECA1 protein, putative, expressed seq=cds; coord=3:141618329..141619145:1; parent_gene=GRMZM2G042125	3.35e-257	1.39e-254
GRMZM2G101584*	GRMZM2G101584_T01	10.8418	1593.17	1.4598	275.516	not assigned.unknown	seq=cds; coord=6:159783970..159784645:-1; parent_gene=GRMZM2G101584	0	0
GRMZM2G046532*	GRMZM2G046532_T01	10.7752	262.844	0.25221	160.068	stress.biotic	very weakly similar to (84.3) AT2G02100 | Symbols: LCR69, PDF2.2 | LCR69 (LOW-MOLECULAR-WEIGHT CYSTEINE-RICH 69); peptidase inhibitor | chr2:528397-528885 FORWARDvery weakly similar to (86.3) P322_SOLTU Probable protease inhibitor P322 precursor - Solanum tuberosum (Potato)very weakly similar to (92.0) loc_os03g03810 12003.m05913 protein flower-specific gamma-thionin precursor, putative, expresse…	5.48e-178	9.99e-176
GRMZM2G145242*	GRMZM2G145242_T02	10.7272	59.1418	0.0587539	46.0875	protein.degradation.subtilases	highly similar to ( 790) AT2G04160 | Symbols: AIR3 | AIR3; serine-type endopeptidase | chr2:1401450-1407694 REVERSEnearly identical (1021) loc_os02g10520 12002.m06350 protein subtilisin-like protease precursor, putative, expressed seq=cds; coord=5:118298415..118305466:1; parent_gene=GRMZM2G145242	8.29e-175	1.46e-172
GRMZM2G084462*	GRMZM2G084462_T01	10.6511	131.179	0.137043	191.868	hormone metabolism.cytokinin.synthesis-degradation	moderately similar to ( 216) AT3G63110 | Symbols: ATIPT3, IPT3 | ATIPT3 (ARABIDOPSIS THALIANA ISOPENTENYLTRANSFERASE 3); ATP binding / tRNA isopentenyltransferase/ transferase, transferring alkyl or aryl (other than methyl) groups | chr3:23318437-23319447 REVERSEmoderately similar to ( 358) loc_os03g24240 12003.m07770 protein cytokinin synthase, putative, expressed seq=cds; coord=2:62516649..6251…	8.36e-170	1.38e-167
GRMZM2G032977*	GRMZM2G032977_T01	10.6357	119.588	0.126501	51.5691	DNA.synthesis/chromatin structure	moderately similar to ( 287) AT1G68290 | Symbols: ENDO 2 | ENDO 2 (endonuclease 2); T/G mismatch-specific endonuclease/ endonuclease/ nucleic acid binding / single-stranded DNA specific endodeoxyribonuclease | chr1:25596718-25598264 FORWARDmoderately similar to ( 469) loc_os04g55850 12004.m35489 protein nuclease PA3, putative, expressed seq=cds; coord=2:4847282..4850042:-1; parent_gene=GRMZM2G032…	8.26e-169	1.35e-166
GRMZM2G483275*	GRMZM2G483275_T01	10.5002	1172.4	1.35887	932.518	not assigned.unknown	seq=cds; coord=4:15395548..15396140:1; parent_gene=GRMZM2G483275	0	0
GRMZM2G008656*	GRMZM2G008656_T01	10.4603	633.809	0.758053	372.454	not assigned.unknown	seq=cds; coord=2:34221460..34222522:-1; parent_gene=GRMZM2G008656	0	0
GRMZM2G122615*	GRMZM2G122615_T01	10.4541	307.118	0.368511	253.589	development.unspecified	very weakly similar to (93.6) loc_os09g12380 12009.m04501 protein no apical meristem protein, expressed seq=cds; coord=3:209087673..209088984:1; parent_gene=GRMZM2G122615	1.04e-269	4.75e-267
GRMZM2G126196*	GRMZM2G126196_T01	10.4289	155.277	0.189157	215.823	cell wall.modification	moderately similar to ( 210) AT5G39280 | Symbols: ATEXPA23, ATEXP23, ATHEXP ALPHA 1.17 | ATEXPA23 (ARABIDOPSIS THALIANA EXPANSIN A23) | chr5:15730713-15731706 REVERSEweakly similar to ( 197) EXPA6_ORYSA Expansin-A6 precursor (OsEXPA6) (Alpha-expansin-6) (OsEXP6) (OsaEXPa1.24) - Oryza sativa (Rice)weakly similar to ( 197) loc_os03g21820 12003.m07586 protein alpha-expansin 10 precursor, putative, e…	1.3e-155	1.82e-153
GRMZM2G176595*	GRMZM2G176595_T01	10.2217	1032.98	1.45549	1765.87	cell wall.modification	moderately similar to ( 204) AT1G65680 | Symbols: ATEXPB2, EXPB2, ATHEXP BETA 1.4 | ATEXPB2 (ARABIDOPSIS THALIANA EXPANSIN B2) | chr1:24427266-24428399 FORWARDmoderately similar to ( 375) EXPB3_ORYSA Expansin-B3 precursor (OsEXPB3) (Beta-expansin-3) (OsaEXPb1.10) - Oryza sativa (Rice)moderately similar to ( 375) loc_os10g40720 12010.m06840 protein beta-expansin 1a precursor, putative, expressed s…	0	0
GRMZM2G039942*	GRMZM2G039942_T01	10.1876	294.491	0.424669	159.745	not assigned.unknown	seq=cds; coord=4:222074644..222075476:-1; parent_gene=GRMZM2G039942	2.18e-206	5.58e-204
GRMZM2G356046*	GRMZM2G356046_T01	10.1197	62.3569	0.0943572	49.1192	cell wall.degradation.mannan-xylose-arabinose-fucose	moderately similar to ( 304) AT5G66460 | Symbols: | (1-4)-beta-mannan endohydrolase, putative | chr5:26538911-26540837 REVERSEmoderately similar to ( 382) loc_os02g52800 12002.m10310 protein 1,4-beta-D-mannan endohydrolase precursor, putative, expressed seq=cds; coord=4:178504025..178506164:1; parent_gene=GRMZM2G356046	7.62e-137	8.5e-135
GRMZM2G178554*	GRMZM2G178554_T01	10.0029	194.056	0.317874	80.0927	not assigned.unknown	weakly similar to ( 115) loc_os04g50750 12004.m09972 protein conserved hypothetical protein seq=cds; coord=4:73359985..73360698:-1; parent_gene=GRMZM2G178554	4.13e-130	4.22e-128
GRMZM2G456217*	GRMZM2G456217_T01	9.9547	1085.84	1.84185	760.588	protein.degradation.cysteine protease	moderately similar to ( 464) AT5G50260 | Symbols: | cysteine proteinase, putative | chr5:20455605-20456862 FORWARDmoderately similar to ( 463) CYSEP_RICCO Vignain precursor (EC 3.4.22.-) (Cysteine endopeptidase) - Ricinus communis (Castor bean)highly similar to ( 568) loc_os08g44270 12008.m08400 protein vignain precursor, putative, expressed seq=cds; coord=1:205422404..205424254:-1; parent_gene=G…	0	0
GRMZM2G401328*	GRMZM2G401328_T01	9.95135	825.275	1.40141	417.825	protein.degradation.cysteine protease	very weakly similar to (93.2) AT5G47550 | Symbols: | cysteine protease inhibitor, putative / cystatin, putative | chr5:19286596-19286964 REVERSEweakly similar to ( 134) loc_os03g31510 12003.m08398 protein cystatin, putative, expressed seq=cds; coord=1:79131877..79132681:-1; parent_gene=GRMZM2G401328	0	0
GRMZM5G890815*	GRMZM5G890815_T01	9.86819	27.89	0.0502375	21.256	RNA.processing	moderately similar to ( 389) AT3G51620 | Symbols: | unknown protein | chr3:19143859-19147944 FORWARDhighly similar to ( 629) loc_os12g18530 12012.m05807 protein nucleotidyltransferase domain containing protein, expressed seq=cds; coord=7:173070282..173076330:-1; parent_gene=GRMZM5G890815	1.51e-122	1.43e-120
GRMZM2G093195*	GRMZM2G093195_T01	9.84211	2759.26	5.05518	1147.19	hormone metabolism.gibberelin.synthesis-degradation.ent-kaurenoic acid hydroxylase/oxygenase	highly similar to ( 538) AT2G32440 | Symbols: KAO2, CYP88A4 | KAO2 (ENT-KAURENOIC ACID HYDROXYLASE 2); ent-kaurenoate oxidase/ oxygen binding | chr2:13775668-13777783 FORWARDhighly similar to ( 872) C88A1_MAIZE Cytochrome P450 88A1 (EC 1.14.-.-) (Dwarf3 protein) - Zea mays (Maize)highly similar to ( 721) loc_os06g02019 12006.m04938 protein cytochrome P450 88A1, putative, expressed seq=cds; coord=…	0	0
GRMZM2G128531*	GRMZM2G128531_T01	9.82472	111.584	0.206883	106.713	misc.plastocyanin-like	very weakly similar to (90.5) AT2G27035 | Symbols: | plastocyanin-like domain-containing protein | chr2:11535670-11536251 FORWARDweakly similar to ( 111) loc_os07g02200 12007.m04693 protein blue copper protein precursor, putative, expressed seq=cds; coord=3:194633422..194634335:1; parent_gene=GRMZM2G128531	3.49e-120	3.23e-118
GRMZM2G047842*	GRMZM2G047842_T01	9.76893	170.573	0.328902	136.034	not assigned.unknown	seq=cds; coord=8:118284898..118285475:-1; parent_gene=GRMZM2G047842	3.39e-117	3e-115
GRMZM2G038714*	GRMZM2G038714_T01	9.75972	335.544	0.650721	89.4553	not assigned.unknown	weakly similar to ( 113) loc_os04g50750 12004.m09972 protein conserved hypothetical protein seq=cds; coord=2:13302308..13303290:1; parent_gene=GRMZM2G038714	1.26e-217	3.69e-215
GRMZM5G860072*	GRMZM5G860072_T01	9.73397	85.4291	0.16858	21.4383	hormone metabolism.brassinosteroid.synthesis-degradation.BRs.DET2	weakly similar to ( 189) AT5G16010 | Symbols: | 3-oxo-5-alpha-steroid 4-dehydrogenase family protein / steroid 5-alpha-reductase family protein | chr5:5227982-5229012 FORWARDmoderately similar to ( 261) loc_os07g06800 12007.m05140 protein 3-oxo-5-alpha-steroid 4-dehydrogenase 2, putative, expressed seq=cds; coord=2:234112069..234113024:-1; parent_gene=GRMZM5G860072	2.55e-115	2.17e-113
GRMZM2G048129*	GRMZM2G048129_T01	9.48802	38.858	0.0908467	30.988	not assigned.unknown	moderately similar to ( 341) AT5G61820 | Symbols: | FUNCTIONS IN: molecular_function unknown; INVOLVED IN: biological_process unknown; LOCATED IN: vacuole; EXPRESSED IN: 24 plant structures; EXPRESSED DURING: 15 growth stages; CONTAINS InterPro DOMAIN/s: Stress up-regulated Nod 19 (InterPro:IPR011692); Has 27 Blast hits to 27 proteins in 10 species: Archae - 0; Bacteria - 0; Metazoa - 0; Fungi - …	1.2e-102	8.52e-101
GRMZM2G489627*	GRMZM2G489627_T01	9.47588	456.607	1.07621	374.451	not assigned.unknown	seq=cds; coord=4:15264955..15265553:-1; parent_gene=GRMZM2G489627	3.23e-227	1.05e-224
GRMZM2G071484*	GRMZM2G071484_T01	9.39224	90.9721	0.227952	112.298	protein.degradation.ubiquitin.E3.RING	moderately similar to ( 302) AT2G35930 | Symbols: PUB23 | PUB23 (PLANT U-BOX 23); ubiquitin-protein ligase | chr2:15083101-15084336 REVERSEvery weakly similar to (95.5) SPL11_ORYSA Spotted leaf protein 11 (Spotted leaf11) (Cell death-related protein SPL11) - Oryza sativa (Rice)highly similar to ( 515) loc_os02g33590 12002.m08452 protein ubiquitin-protein ligase, putative, expressed seq=cds; coord…	2.76e-153	3.75e-151
GRMZM2G141810*	GRMZM2G141810_T01	9.33586	31.8402	0.0828596	29.4454	secondary metabolism.sulfur-containing.misc.alliinase	moderately similar to ( 313) AT4G24670 | Symbols: TAR2 | TAR2 (TRYPTOPHAN AMINOTRANSFERASE RELATED 2); L-tryptophan:2-oxoglutarate aminotransferase/ L-tryptophan:pyruvate aminotransferase/ carbon-sulfur lyase | chr4:12727940-12730694 REVERSEmoderately similar to ( 415) loc_os01g07500 12001.m07376 protein alliin lyase precursor, putative, expressed seq=cds; coord=6:129661095..129664632:1; parent_g…	2.24e-95	1.47e-93
GRMZM2G058470*	GRMZM2G058470_T01	9.29954	59.5042	0.158937	44.391	not assigned.unknown	very weakly similar to (82.4) loc_os03g22820 12003.m07680 protein expressed protein seq=cds; coord=9:129266842..129267855:-1; parent_gene=GRMZM2G058470	1.06e-93	6.7e-92
GRMZM2G024331*	GRMZM2G024331_T01	9.2337	90.0842	0.251685	28.0185	misc.cytochrome P450	highly similar to ( 512) AT5G52400 | Symbols: CYP715A1 | CYP715A1; electron carrier/ heme binding / iron ion binding / monooxygenase/ oxygen binding | chr5:21272949-21275509 FORWARDmoderately similar to ( 215) C72A1_CATRO Cytochrome P450 72A1 (EC 1.3.3.9) (CYPLXXII) (Secologanin synthase) (SLS) - Catharanthus roseus (Rosy periwinkle) (Madagascar periwinkle)highly similar to ( 712) loc_os02g57810 …	5.98e-181	1.16e-178
GRMZM2G098875*	GRMZM2G098875_T02	9.20073	58.1982	0.166662	166.585	amino acid metabolism.synthesis.central amino acid metabolism.GABA.Glutamate decarboxylase	highly similar to ( 830) AT5G17330 | Symbols: GAD, GAD1 | GAD; calmodulin binding / glutamate decarboxylase | chr5:5711141-5714839 FORWARDhighly similar to ( 815) DCE_PETHY Glutamate decarboxylase (EC 4.1.1.15) (GAD) - Petunia hybrida (Petunia)highly similar to ( 912) loc_os03g13300 12003.m06776 protein glutamate decarboxylase, putative, expressed seq=cds; coord=9:144297761..144300231:-1; parent_…	1.28e-141	1.52e-139
GRMZM2G083190*	GRMZM2G083190_T01	9.18998	383.828	1.10385	227.293	not assigned.unknown	weakly similar to ( 104) AT1G76750 | Symbols: | unknown protein | chr1:28811107-28811583 FORWARDweakly similar to ( 155) loc_os03g18530 12003.m07275 protein ECA1 protein, putative, expressed seq=cds; coord=9:137154010..137154593:-1; parent_gene=GRMZM2G083190	1.47e-206	3.8e-204
GRMZM2G473274*	GRMZM2G473274_T01	9.06886	46.8324	0.146778	2.6167	RNA.regulation of transcription.bZIP transcription factor family	weakly similar to ( 199) AT4G38900 | Symbols: | bZIP protein | chr4:18139564-18141520 REVERSEweakly similar to ( 145) RF2A_ORYSA Transcription factor RF2a - Oryza sativa (Rice)moderately similar to ( 372) loc_os03g03550 12003.m05888 protein DNA binding protein, putative, expressed seq=cds; coord=9:153518496..153520218:-1; parent_gene=GRMZM2G473274	1.92e-83	1.02e-81
GRMZM2G045082*	GRMZM2G045082_T01	8.83687	289.076	1.06028	282.273	not assigned.unknown	very weakly similar to (91.7) loc_os10g37290 12010.m06524 protein expressed protein seq=cds; coord=1:223319601..223320319:1; parent_gene=GRMZM2G045082	3.96e-182	7.73e-180
GRMZM2G122028*	GRMZM2G122028_T01	8.71164	181.049	0.725138	364.448	not assigned.unknown	weakly similar to ( 143) loc_os01g45250 12001.m10729 protein expressed protein seq=cds; coord=3:215478326..215480103:-1; parent_gene=GRMZM2G122028	9.06e-245	3.37e-242
GRMZM2G011598*	GRMZM2G011598_T01	8.68791	51.9499	0.212055	26.7151	RNA.regulation of transcription.NAC domain transcription factor family	moderately similar to ( 253) AT3G04070 | Symbols: anac047 | anac047 (Arabidopsis NAC domain containing protein 47); transcription factor | chr3:1061573-1062976 REVERSEmoderately similar to ( 235) NAC48_ORYSA NAC domain-containing protein 48 (ONAC048) - Oryza sativa (Rice)moderately similar to ( 417) loc_os03g21060 12003.m07513 protein NAC domain transcription factor, putative, expressed seq=cds; …	6.18e-113	5.06e-111
GRMZM2G059299*	GRMZM2G059299_T01	8.66165	130.753	0.543365	1249.48	misc.myrosinases-lectin-jacalin	very weakly similar to (94.4) AT1G78860 | Symbols: | curculin-like (mannose-binding) lectin family protein | chr1:29646168-29647499 REVERSEvery weakly similar to (89.7) EP1G_DAUCA Epidermis-specific secreted glycoprotein EP1 precursor (52/54 kDa medium protein) - Daucus carota (Carrot)highly similar to ( 540) loc_os01g72810 12001.m13314 protein secreted glycoprotein, putative, expressed seq=cds; …	3.88e-192	8.32e-190
GRMZM2G125775*	GRMZM2G125775_T01	8.65306	196.804	0.821557	338.332	RNA.regulation of transcription.unclassified	weakly similar to ( 143) AT3G28210 | Symbols: PMZ | PMZ; zinc ion binding | chr3:10520585-10521223 FORWARDmoderately similar to ( 219) loc_os09g21710 12009.m05378 protein AN1-type zinc finger protein 2B, putative, expressed seq=cds; coord=2:178362194..178363370:-1; parent_gene=GRMZM2G125775	5e-210	1.38e-207
GRMZM5G881088*	GRMZM5G881088_T01	8.57606	37.0743	0.163533	35.7624	transport.phosphate	highly similar to ( 559) AT2G32830 | Symbols: PHT5 | PHT5; inorganic phosphate transmembrane transporter/ phosphate transmembrane transporter | chr2:13927754-13929657 REVERSEhighly similar to ( 810) loc_os01g46860 12001.m10883 protein inorganic phosphate transporter 1-5, putative, expressed seq=cds; coord=8:148091352..148093415:-1; parent_gene=GRMZM5G881088	3.82e-107	2.91e-105
GRMZM2G472278*	GRMZM2G472278_T01	8.46908	36.345	0.172735	15.6026	not assigned.unknown	weakly similar to ( 110) loc_os03g52920 12003.m10266 protein expressed protein seq=cds; coord=1:274415178..274416110:-1; parent_gene=GRMZM2G472278	1.65e-60	5.84e-59
GRMZM2G059637*	GRMZM2G059637_T01	8.4684	15.6555	0.0744054	18.659	lipid metabolism.Phospholipid synthesis	moderately similar to ( 451) AT3G11430 | Symbols: ATGPAT5, GPAT5 | GPAT5 (GLYCEROL-3-PHOSPHATE ACYLTRANSFERASE 5); 1-acylglycerol-3-phosphate O-acyltransferase/ acyltransferase/ organic anion transmembrane transporter | chr3:3595911-3597678 FORWARDhighly similar to ( 630) loc_os05g38350 12005.m08014 protein glycerol-3-phosphate acyltransferase 8, putative, expressed seq=cds; coord=6:151462209..15…	1.65e-60	5.84e-59
GRMZM2G018436*	GRMZM2G018436_T01	8.34921	24.5503	0.126799	41.5938	development.unspecified	moderately similar to ( 216) AT5G18270 | Symbols: ANAC087 | ANAC087; transcription factor | chr5:6041241-6042743 REVERSEmoderately similar to ( 259) NAC77_ORYSA NAC domain-containing protein 77 (ONAC077) (ONAC300) - Oryza sativa (Rice)moderately similar to ( 263) loc_os11g03370 12011.m04532 protein NAC domain-containing protein 77, putative, expressed seq=cds; coord=2:150029400..150030906:-1; par…	1.39e-56	4.52e-55
GRMZM2G034534*	GRMZM2G034534_T01	8.27061	62.5193	0.340723	14.6795	lipid metabolism.exotics (steroids, squalene etc).phosphatidylcholinesterol O-acyltransferase	moderately similar to ( 248) AT1G27480 | Symbols: | lecithin:cholesterol acyltransferase family protein / LACT family protein | chr1:9544607-9546168 FORWARDmoderately similar to ( 498) loc_os02g37654 12002.m08852 protein 1-O-acylceramide synthase precursor, putative, expressed seq=cds; coord=3:18076915..18078951:1; parent_gene=GRMZM2G034534	7.59e-146	9.63e-144
GRMZM2G088169*	GRMZM2G088169_T01	8.24067	52.3008	0.290906	201.915	not assigned.unknown	very weakly similar to (99.4) loc_os11g32070 12011.m07109 protein LGC1, putative seq=cds; coord=4:23184479..23185123:1; parent_gene=GRMZM2G088169	2.6e-53	7.95e-52
GRMZM2G059795*	GRMZM2G059795_T01	8.16049	77.4614	0.455904	128.959	not assigned.unknown	weakly similar to ( 112) loc_os01g52960 12001.m11469 protein subtilisin N-terminal Region family protein, expressed seq=cds; coord=3:201061357..201062330:-1; parent_gene=GRMZM2G059795	2.37e-87	1.33e-85
GRMZM2G156712*	GRMZM2G156712_T01	8.10448	66.4257	0.405694	58.1016	hormone metabolism.jasmonate.synthesis-degradation.12-Oxo-PDA-reductase	moderately similar to ( 495) AT1G76680 | Symbols: OPR1, ATOPR1 | OPR1; 12-oxophytodienoate reductase | chr1:28776982-28778271 FORWARDhighly similar to ( 603) loc_os06g11290 12006.m05846 protein 12-oxophytodienoate reductase 2, putative, expressed seq=cds; coord=6:111465825..111467511:1; parent_gene=GRMZM2G156712	6.01e-136	6.63e-134
GRMZM2G434170*	GRMZM2G434170_T01	8.09868	225.894	1.38591	183.424	misc.acid and other phosphatases	moderately similar to ( 454) AT3G52780 | Symbols: ATPAP20, PAP20 | PAP20; acid phosphatase/ protein serine/threonine phosphatase | chr3:19561812-19564195 REVERSEmoderately similar to ( 230) PPAF_SOYBN Purple acid phosphatase precursor (EC 3.1.3.2) (Manganese(II) purple acid phosphatase) - Glycine max (Soybean)highly similar to ( 628) loc_os11g05410 12011.m079939 protein hydrolase/ protein serine/…	2.24e-259	9.48e-257
GRMZM2G167673*	GRMZM2G167673_T01	8.05874	59.8716	0.378019	66.044	misc.cytochrome P450	moderately similar to ( 314) AT5G24910 | Symbols: CYP714A1 | CYP714A1; electron carrier/ heme binding / iron ion binding / monooxygenase/ oxygen binding | chr5:8567674-8570260 REVERSEmoderately similar to ( 205) C72A1_CATRO Cytochrome P450 72A1 (EC 1.3.3.9) (CYPLXXII) (Secologanin synthase) (SLS) - Catharanthus roseus (Rosy periwinkle) (Madagascar periwinkle)highly similar to ( 539) loc_os05g4038…	1.26e-110	1e-108
GRMZM2G139293*	GRMZM2G139293_T01	8.03116	139.495	0.89659	172.628	not assigned.unknown	weakly similar to ( 105) loc_os02g53410 12002.m10370 protein expressed protein seq=cds; coord=4:177346018..177346736:1; parent_gene=GRMZM2G139293	1.13e-131	1.18e-129
GRMZM2G025459*	GRMZM2G025459_T01	7.98997	30.7354	0.203359	9.78861	protein.postranslational modification	moderately similar to ( 280) AT5G21170 | Symbols: | 5-AMP-activated protein kinase beta-2 subunit, putative | chr5:7205718-7208239 FORWARDmoderately similar to ( 383) loc_os05g41220 12005.m64249 protein SNF1-related protein kinase regulatory subunit beta-1, putative, expressed seq=cds; coord=8:120217909..120221032:-1; parent_gene=GRMZM2G025459	4.91e-80	2.45e-78
GRMZM2G026406*	GRMZM2G026406_T01	7.98038	28.7736	0.191631	26.4197	signalling.receptor kinases.misc	very weakly similar to (89.7) AT3G22060 | Symbols: | receptor protein kinase-related | chr3:7771065-7772137 FORWARDweakly similar to ( 171) loc_os03g36650 12003.m08785 protein serine/threonine kinase-like protein, putative, expressed seq=cds; coord=1:222146418..222147258:1; parent_gene=GRMZM2G026406	7.15e-46	1.87e-44
GRMZM5G817173*	GRMZM5G817173_T03	7.94886	46.2749	0.314923	88.7066	hormone metabolism.cytokinin.synthesis-degradation	highly similar to ( 554) AT1G75450 | Symbols: CKX5, ATCKX5, ATCKX6 | CKX5 (CYTOKININ OXIDASE 5); cytokinin dehydrogenase | chr1:28315248-28318064 REVERSEmoderately similar to ( 391) CKX1_MAIZE Cytokinin dehydrogenase 1 precursor (EC 1.5.99.12) (Cytokinin oxidase 1) (CKO 1) (COX 1) (ZmCKX1) - Zea mays (Maize)highly similar to ( 739) loc_os01g56810 12001.m11838 protein cytokinin dehydrogenase 5 pre…	4.94e-127	4.89e-125
GRMZM2G157202*	GRMZM2G157202_T01	7.93901	145.247	0.994827	119.655	not assigned.unknown	weakly similar to ( 109) loc_os10g14050 12010.m04655 protein expressed protein seq=cds; coord=5:11962859..11963981:-1; parent_gene=GRMZM2G157202	2.73e-145	3.41e-143
GRMZM2G024196*	GRMZM2G024196_T01	7.89319	9.48179	0.0671229	13.5619	transport.peptides and oligopeptides	highly similar to ( 922) AT1G65730 | Symbols: YSL7 | YSL7 (YELLOW STRIPE LIKE 7); oligopeptide transporter | chr1:24442639-24446122 FORWARDnearly identical (1146) loc_os04g44300 12004.m101590 protein transposon protein, putative, unclassified, expressed seq=cds; coord=2:27121015..27125731:1; parent_gene=GRMZM2G024196	1.43e-43	3.54e-42
GRMZM2G016521*	GRMZM2G016521_T01	7.83659	159.367	1.17392	184.566	not assigned.unknown	seq=cds; coord=1:209988269..209989229:-1; parent_gene=GRMZM2G016521	2.86e-169	4.7e-167
GRMZM2G031040*	GRMZM2G031040_T01	7.79976	16.8773	0.127502	23.3367	cell.organisation	moderately similar to ( 259) AT1G35720 | Symbols: ANNAT1, OXY5, ATOXY5 | ANNAT1 (ANNEXIN ARABIDOPSIS 1); ATP binding / calcium ion binding / calcium-dependent phospholipid binding / copper ion binding / peroxidase/ protein homodimerization | chr1:13225304-13226939 FORWARDmoderately similar to ( 266) ANX4_FRAAN Annexin-like protein RJ4 - Fragaria ananassa (Strawberry)moderately similar to ( 345) l…	3.18e-41	7.43e-40
GRMZM2G138008*	GRMZM2G138008_T01	7.76884	10.4277	0.080581	24.4217	misc.cytochrome P450	highly similar to ( 535) AT1G74110 | Symbols: CYP78A10 | CYP78A10; electron carrier/ heme binding / iron ion binding / monooxygenase/ oxygen binding | chr1:27866667-27868368 REVERSEmoderately similar to ( 482) C78AB_ORYSA Cytochrome P450 78A11 (EC 1.14.-.-) (Protein PLASTOCHRON1) - Oryza sativa (Rice)highly similar to ( 725) loc_os07g41240 12007.m08360 protein cytochrome P450 78A4, putative, expr…	1.41e-40	3.24e-39
GRMZM2G044481*	GRMZM2G044481_T01	7.70073	14.3735	0.116404	14.5265	hormone metabolism.gibberelin.synthesis-degradation.copalyl diphosphate synthase	highly similar to ( 649) AT4G02780 | Symbols: GA1, ABC33, ATCPS1 | GA1 (GA REQUIRING 1); ent-copalyl diphosphate synthase/ magnesium ion binding | chr4:1237881-1244766 REVERSEhighly similar to ( 632) KSA_PEA Ent-kaurene synthase A, chloroplast precursor (EC 5.5.1.13) (Ent-copalyl diphosphate synthase) (KSA) - Pisum sativum (Garden pea)highly similar to ( 925) loc_os02g17780 12002.m07022 protein e…	1.08e-68	4.39e-67
GRMZM2G055052*	GRMZM2G055052_T01	7.64832	66.1663	0.555093	297.43	protein.degradation.ubiquitin.E3.RING	moderately similar to ( 230) AT5G37490 | Symbols: | U-box domain-containing protein | chr5:14887744-14889051 FORWARDweakly similar to ( 103) SPL11_ORYSA Spotted leaf protein 11 (Spotted leaf11) (Cell death-related protein SPL11) - Oryza sativa (Rice)highly similar to ( 545) loc_os03g13740 12003.m06818 protein immediate-early fungal elicitor protein CMPG1, putative, expressed seq=cds; coord=1:3222…	1.31e-143	1.63e-141
GRMZM2G105460*	GRMZM2G105460_T01	7.46041	11.2954	0.107873	13.3336	protein.degradation.ubiquitin.E3.RING	weakly similar to ( 114) AT2G35000 | Symbols: | zinc finger (C3HC4-type RING finger) family protein | chr2:14751809-14752945 REVERSEvery weakly similar to (80.1) EL5_ORYSA E3 ubiquitin-protein ligase EL5 (EC 6.3.2.-) - Oryza sativa (Rice)moderately similar to ( 302) loc_os02g36320 12002.m08719 protein RING-H2 finger protein ATL3B precursor, putative seq=cds; coord=5:175615163..175616656:-1; paren…	1.12e-33	2.17e-32
GRMZM2G457562*	GRMZM2G457562_T01	7.43295	29.9582	0.291608	26.4555	RNA.regulation of transcription.AP2/EREBP, APETALA2/Ethylene-responsive element binding protein family	very weakly similar to (86.3) AT5G50080 | Symbols: ERF110 | DNA binding / transcription factor | chr5:20365948-20366835 FORWARDweakly similar to ( 152) loc_os05g36100 12005.m07840 protein DNA binding protein, putative, expressed seq=cds; coord=8:100990991..100992648:-1; parent_gene=GRMZM2G457562	2.76e-81	1.41e-79
GRMZM2G035704*	GRMZM2G035704_T01	7.36206	8.97036	0.0917257	11.8828	protein.degradation.ubiquitin.E3.RING	weakly similar to ( 134) AT5G27420 | Symbols: | zinc finger (C3HC4-type RING finger) family protein | chr5:9684119-9685225 FORWARDvery weakly similar to (80.5) EL5_ORYSA E3 ubiquitin-protein ligase EL5 (EC 6.3.2.-) - Oryza sativa (Rice)moderately similar to ( 243) loc_os02g52210 12002.m10252 protein RING/C3HC4/PHD zinc finger-like protein, putative, expressed seq=cds; coord=4:179709720..179711476…	1.35e-31	2.44e-30
GRMZM2G459614*	GRMZM2G459614_T01	7.30734	45.5315	0.483486	39.0747	RNA.regulation of transcription.C2H2 zinc finger family	weakly similar to ( 109) loc_os08g17640 12008.m05884 protein fibroin, putative seq=cds; coord=4:66558099..66559098:1; parent_gene=GRMZM2G459614	4.79e-76	2.27e-74
GRMZM2G166141*	GRMZM2G166141_T01	7.29261	209.838	2.25545	110.393	stress.abiotic.unspecified	moderately similar to ( 230) AT5G39120 | Symbols: | germin-like protein, putative | chr5:15662705-15663486 REVERSEweakly similar to ( 194) RHRE_PEA Rhicadhesin receptor precursor (Germin-like protein) - Pisum sativum (Garden pea)moderately similar to ( 335) loc_os08g08980 12008.m05033 protein germin-like protein subfamily 1 member 7 precursor, putative, expressed seq=cds; coord=10:101520598..1015…	1.76e-176	3.17e-174
GRMZM2G117940*	GRMZM2G117940_T01	7.28885	36.06	0.388342	202.158	hormone metabolism.gibberelin.induced-regulated-responsive-activated	weakly similar to ( 135) AT2G30810 | Symbols: | gibberellin-regulated family protein | chr2:13127945-13128630 REVERSEweakly similar to ( 138) loc_os03g14550 12003.m06895 protein gibberellin-regulated protein 2 precursor, putative seq=cds; coord=1:113735740..113736549:1; parent_gene=GRMZM2G117940	2e-30	3.5e-29
GRMZM2G055629*	GRMZM2G055629_T01	7.27029	56.3458	0.614653	37.2566	not assigned.unknown	seq=cds; coord=3:222725959..222727413:-1; parent_gene=GRMZM2G055629	6.73e-108	5.17e-106
GRMZM2G373554*	GRMZM2G373554_T01	7.25927	139.511	1.53325	174.939	not assigned.unknown	seq=cds; coord=2:176916645..176917590:1; parent_gene=GRMZM2G373554	1.3e-155	1.82e-153
GRMZM2G042412*	GRMZM2G042412_T01	7.24046	18.223	0.20272	13.9742	transport.metal	very weakly similar to (85.9) loc_os01g56420 12001.m11798 protein copper transporter 1, putative, expressed seq=cds; coord=3:193588524..193589318:-1; parent_gene=GRMZM2G042412	1.76e-29	2.98e-28
GRMZM2G115721*	GRMZM2G115721_T01	7.2387	94.9228	1.05928	33.4525	development.unspecified	moderately similar to ( 298) AT4G29230 | Symbols: anac075 | anac075 (Arabidopsis NAC domain containing protein 75); transcription factor | chr4:14410338-14414956 FORWARDmoderately similar to ( 342) loc_os06g36480 12006.m08184 protein ANAC075, putative, expressed seq=cds; coord=9:55508378..55513309:-1; parent_gene=GRMZM2G115721	1.33e-132	1.41e-130
GRMZM5G888934*	GRMZM5G888934_T02	7.23099	40.931	0.457847	30.2006	misc.invertase/pectin methylesterase inhibitor family protein	weakly similar to ( 109) loc_os02g33390 12002.m08432 protein pectinesterase inhibitor domain containing protein seq=cds; coord=5:169832111..169832814:1; parent_gene=GRMZM5G888934	6.4e-53	1.94e-51
GRMZM2G145989*	GRMZM2G145989_T01	7.22042	47.9748	0.542633	61.8053	transport.amino acids	highly similar to ( 535) AT1G77380 | Symbols: AAP3, ATAAP3 | AAP3; amino acid transmembrane transporter | chr1:29075201-29077252 REVERSEhighly similar to ( 759) loc_os06g36210 12006.m08157 protein amino acid permease 1, putative, expressed seq=cds; coord=9:73922359..73927143:-1; parent_gene=GRMZM2G145989	3.7e-119	3.38e-117
GRMZM2G444819*	GRMZM2G444819_T01	7.20883	32.4231	0.368792	143.109	not assigned.unknown	seq=cds; coord=8:155974169..155975042:-1; parent_gene=GRMZM2G444819	2.48e-52	7.43e-51
GRMZM2G466856*	GRMZM2G466856_T01	7.20772	28.0018	0.318502	1.51417	not assigned.unknown	seq=cds; coord=8:143140121..143140626:1; parent_gene=GRMZM2G466856	9.07e-29	1.5e-27
GRMZM2G422631*	GRMZM2G422631_T01	7.20131	36.6909	0.419693	0.249404	cell wall.pectin*esterases.PME	weakly similar to ( 122) AT2G21610 | Symbols: PE11, ATPE11 | pectinesterase family protein | chr2:9245161-9247025 REVERSEvery weakly similar to (80.1) PME_DAUCA Pectinesterase (EC 3.1.1.11) (Pectin methylesterase) (PE) - Daucus carota (Carrot)weakly similar to ( 171) loc_os01g44340 12001.m10690 protein pectinesterase-3 precursor, putative, expressed seq=cds; coord=1:153349374..153351332:1; parent…	3.9e-52	1.16e-50
GRMZM2G068202*	GRMZM2G068202_T01	7.19217	18.3854	0.211499	42.7326	hormone metabolism.gibberelin.induced-regulated-responsive-activated	seq=cds; coord=2:1954640..1955535:1; parent_gene=GRMZM2G068202	1.57e-28	2.59e-27
GRMZM2G151230*	GRMZM2G151230_T01	7.1834	21.5971	0.249864	19.8967	not assigned.unknown	weakly similar to ( 143) AT1G14870 | Symbols: | FUNCTIONS IN: molecular_function unknown; INVOLVED IN: response to oxidative stress; LOCATED IN: plasma membrane; EXPRESSED IN: callus; CONTAINS InterPro DOMAIN/s: EGF-type aspartate/asparagine hydroxylation conserved site (InterPro:IPR000152), Protein of unknown function Cys-rich (InterPro:IPR006461); BEST Arabidopsis thaliana protein match is: unk…	1.53e-51	4.51e-50
GRMZM2G002286*	GRMZM2G002286_T01	7.15607	112.348	1.32602	57.7052	not assigned.unknown	moderately similar to ( 369) AT3G01690 | Symbols: | EXPRESSED IN: 22 plant structures; EXPRESSED DURING: 13 growth stages; CONTAINS InterPro DOMAIN/s: Alpha/beta hydrolase fold-1 (InterPro:IPR000073); BEST Arabidopsis thaliana protein match is: unknown protein (TAIR:AT5G14390.1); Has 2954 Blast hits to 2948 proteins in 496 species: Archae - 2; Bacteria - 741; Metazoa - 618; Fungi - 134; Plants - …	1.68e-183	3.32e-181
GRMZM2G129189*	GRMZM2G129189_T01	7.14162	37.0404	0.441137	28.8362	stress.biotic	moderately similar to ( 325) AT3G54420 | Symbols: ATEP3, ATCHITIV, CHIV | ATEP3; chitinase | chr3:20145935-20147034 FORWARDmoderately similar to ( 313) CHIA_MAIZE Endochitinase A precursor (EC 3.2.1.14) (Seed chitinase A) - Zea mays (Maize)moderately similar to ( 434) loc_os02g39330 12002.m09021 protein endochitinase PR4 precursor, putative, expressed seq=cds; coord=5:182518442..182519605:1; pare…	1.01e-69	4.21e-68
GRMZM2G430849*	GRMZM2G430849_T01	7.09683	84.059	1.0343	26.4852	RNA.regulation of transcription.NAC domain transcription factor family	moderately similar to ( 241) AT3G15510 | Symbols: ATNAC2, ANAC056, NARS1 | ATNAC2 (ARABIDOPSIS NAC DOMAIN CONTAINING PROTEIN 2); transcription factor | chr3:5243696-5245037 FORWARDmoderately similar to ( 229) NAC48_ORYSA NAC domain-containing protein 48 (ONAC048) - Oryza sativa (Rice)moderately similar to ( 406) loc_os07g48450 12007.m29337 protein NAC domain-containing protein 18, putative, expre…	1.24e-163	1.93e-161
GRMZM2G023683*	GRMZM2G023683_T01	7.07315	13.5455	0.169288	30.7836	not assigned.unknown	weakly similar to ( 110) AT5G12340 | Symbols: | unknown protein | chr5:3992948-3993610 REVERSEmoderately similar to ( 289) loc_os05g31970 12005.m07430 protein expressed protein seq=cds; coord=6:142787197..142788148:1; parent_gene=GRMZM2G023683	1.33e-26	2.04e-25
GRMZM2G133781*	GRMZM2G133781_T01	7.05242	34.4102	0.436517	75.8492	stress.biotic	weakly similar to ( 155) AT5G24090 | Symbols: | acidic endochitinase (CHIB1) | chr5:8143805-8145153 REVERSEmoderately similar to ( 333) XIP2_ORYSA Xylanase inhibitor protein 2 precursor (Class III chitinase homolog h) - Oryza sativa (Rice)moderately similar to ( 333) loc_os11g47520 12011.m08553 protein xylanase inhibitor protein 2 precursor, putative, expressed seq=cds; coord=4:6624888..6626733:1…	3.64e-97	2.45e-95
GRMZM2G061626*	GRMZM2G061626_T01	7.01835	192.831	2.49864	475.701	RNA.regulation of transcription.C2H2 zinc finger family	weakly similar to ( 152) loc_os03g60560 12003.m10945 protein ZFP16-2, putative, expressed seq=cds; coord=1:293154769..293155800:1; parent_gene=GRMZM2G061626	1.55e-194	3.44e-192
GRMZM2G480954*	GRMZM2G480954_T01	6.99325	198.436	2.61521	274.493	not assigned.unknown	weakly similar to ( 107) OLEO3_MAIZE Oleosin Zm-II (Oleosin 18 kDa) (Lipid body-associated protein L2) - Zea mays (Maize)very weakly similar to (90.5) loc_os03g49190 12003.m09921 protein oleosin 18 kDa, putative, expressed seq=cds; coord=1:263752177..263753162:-1; parent_gene=GRMZM2G480954	1.89e-190	3.99e-188
GRMZM2G082653*	GRMZM2G082653_T01	6.90378	15.2427	0.214311	13.4997	protein.degradation.ubiquitin.E3.RING	weakly similar to ( 168) AT5G27420 | Symbols: | zinc finger (C3HC4-type RING finger) family protein | chr5:9684119-9685225 FORWARDmoderately similar to ( 293) loc_os08g37760 12008.m07761 protein zinc finger, C3HC4 type family protein, expressed seq=cds; coord=7:128646291..128647794:-1; parent_gene=GRMZM2G082653	8.81e-44	2.2e-42
GRMZM2G145458*	GRMZM2G145458_T01	6.89614	122.282	1.72828	220.556	not assigned.unknown	weakly similar to ( 108) loc_os10g25230 12010.m05473 protein ZIM motif family protein, expressed seq=cds; coord=1:244834016..244834761:-1; parent_gene=GRMZM2G145458	4.27e-124	4.09e-122
GRMZM2G075386*	GRMZM2G075386_T01	6.89058	54.3366	0.77111	7.02628	not assigned.unknown	seq=cds; coord=8:143117574..143118200:-1; parent_gene=GRMZM2G075386	7.07e-61	2.54e-59
GRMZM5G877815*	GRMZM5G877815_T01	6.88279	45.3947	0.647237	43.3343	protein.degradation.ubiquitin.ubiquitin	weakly similar to ( 184) AT3G62250 | Symbols: UBQ5 | UBQ5 (ubiquitin 5); protein binding / structural constituent of ribosome | chr3:23037138-23037611 FORWARDweakly similar to ( 102) UBL1_ORYSA Ubiquitin-like protein 1 - Oryza sativa (Rice)weakly similar to ( 192) loc_os01g22490 12001.m08729 protein 40S ribosomal protein S27a, putative, expressed seq=cds; coord=1:228565219..228565965:-1; parent_g…	1.65e-60	5.84e-59
GRMZM2G145242*	GRMZM2G145242_T01	6.81331	13.4378	0.201034	10.1944	protein.degradation.subtilases	highly similar to ( 600) AT5G59810 | Symbols: ATSBT5.4, SBT5.4 | SBT5.4; identical protein binding / serine-type endopeptidase | chr5:24096895-24100387 REVERSEhighly similar to ( 773) loc_os02g10520 12002.m06350 protein subtilisin-like protease precursor, putative, expressed seq=cds; coord=5:118302925..118305729:1; parent_gene=GRMZM2G145242	2.79e-58	9.43e-57
GRMZM2G451769*	GRMZM2G451769_T01	6.78806	173.759	2.6451	436.978	not assigned.unknown	weakly similar to ( 184) loc_os03g19260 12003.m07343 protein expressed protein seq=cds; coord=9:136025235..136026087:-1; parent_gene=GRMZM2G451769	4.72e-162	7.2e-160
GRMZM2G414727*	GRMZM2G414727_T01	6.74477	843.098	13.2501	806.567	hormone metabolism.auxin.induced-regulated-responsive-activated	very weakly similar to (81.6) AT4G00880 | Symbols: | auxin-responsive family protein | chr4:366692-367060 REVERSEweakly similar to ( 141) loc_os10g36703 12010.m65409 protein OsSAUR56 - Auxin-responsive SAUR gene family member, expressed seq=cds; coord=1:224372488..224373606:1; parent_gene=GRMZM2G414727	3.08e-306	1.65e-303
GRMZM2G110388*	GRMZM2G110388_T01	6.72041	43.7409	0.698103	58.9088	misc.cytochrome P450	moderately similar to ( 331) AT3G48280 | Symbols: CYP71A25 | CYP71A25; electron carrier/ heme binding / iron ion binding / monooxygenase/ oxygen binding | chr3:17879594-17881164 FORWARDmoderately similar to ( 375) C71D8_SOYBN Cytochrome P450 71D8 (EC 1.14.-.-) (P450 CP7) - Glycine max (Soybean)highly similar to ( 692) loc_os06g43520 12006.m08882 protein cytochrome P450 71D7, putative, expressed s…	1.01e-104	7.37e-103
GRMZM2G032154*	GRMZM2G032154_T01	6.71161	12.728	0.20452	10.4522	not assigned.unknown	very weakly similar to (94.0) loc_os07g38570 12007.m08103 protein expressed protein seq=cds; coord=2:206497977..206498764:1; parent_gene=GRMZM2G032154	3.83e-21	4.85e-20
GRMZM2G361210*	GRMZM2G361210_T01	6.69332	278.359	4.52592	1062.96	RNA.regulation of transcription.C2H2 zinc finger family	weakly similar to ( 131) loc_os03g60570 12003.m10946 protein zinc finger DNA-binding protein, putative, expressed seq=cds; coord=1:293158302..293159120:1; parent_gene=GRMZM2G361210	1.55e-200	3.76e-198
GRMZM2G353553*	GRMZM2G353553_T01	6.66002	177.729	2.95617	246.546	RNA.regulation of transcription.bZIP transcription factor family	weakly similar to ( 191) AT4G38900 | Symbols: | bZIP protein | chr4:18139564-18141520 REVERSEweakly similar to ( 129) RF2A_ORYSA Transcription factor RF2a - Oryza sativa (Rice)moderately similar to ( 366) loc_os10g38820 12010.m06649 protein transcription factor RF2a, putative, expressed seq=cds; coord=1:81918413..81920944:-1; parent_gene=GRMZM2G353553	6.24e-216	1.81e-213
GRMZM2G109627*	GRMZM2G109627_T01	6.59167	5.24045	0.0914654	0.543537	development.unspecified	moderately similar to ( 243) AT3G04070 | Symbols: anac047 | anac047 (Arabidopsis NAC domain containing protein 47); transcription factor | chr3:1061573-1062976 REVERSEmoderately similar to ( 218) NAC48_ORYSA NAC domain-containing protein 48 (ONAC048) - Oryza sativa (Rice)moderately similar to ( 259) loc_os07g48450 12007.m29337 protein NAC domain-containing protein 18, putative, expressed seq=cds;…	1.31e-19	1.55e-18
GRMZM2G043813*	GRMZM2G043813_T01	6.51436	5.90031	0.1086	4.00123	RNA.regulation of transcription.NAC domain transcription factor family	moderately similar to ( 233) AT4G28530 | Symbols: anac074 | anac074 (Arabidopsis NAC domain containing protein 74); transcription factor | chr4:14090725-14094603 REVERSEweakly similar to ( 181) NAC77_ORYSA NAC domain-containing protein 77 (ONAC077) (ONAC300) - Oryza sativa (Rice)moderately similar to ( 357) loc_os04g43560 12004.m09316 protein NAC domain-containing protein 21/22, putative, express…	1.41e-18	1.6e-17
GRMZM2G314582*	GRMZM2G314582_T01	6.51366	148.408	2.73156	106.322	not assigned.unknown	seq=cds; coord=3:197430315..197430786:-1; parent_gene=GRMZM2G314582	4.44e-104	3.23e-102
GRMZM2G106741*	GRMZM2G106741_T01	6.49272	31.279	0.584828	26.81	transport.sugars.sucrose	moderately similar to ( 491) AT2G02860 | Symbols: SUT2, ATSUC3, SUC3, ATSUT2 | SUT2 (SUCROSE TRANSPORTER 2); carbohydrate transmembrane transporter/ sucrose transmembrane transporter/ sucrose:hydrogen symporter/ sugar:hydrogen symporter | chr2:828546-832296 REVERSEmoderately similar to ( 387) SUT2_ORYSA Sucrose transport protein 2 (Sucrose permease 2) (Sucrose-proton symporter 2) (Sucrose transpo…	7.7e-94	4.89e-92
GRMZM2G144997*	GRMZM2G144997_T01	6.49201	219.787	4.09858	347.247	stress.abiotic.heat	weakly similar to ( 161) loc_os03g20730 12003.m07480 protein chaperone protein dnaJ, putative, expressed seq=cds; coord=1:52761560..52762660:1; parent_gene=GRMZM2G144997	2.92e-200	6.96e-198
GRMZM2G156054*	GRMZM2G156054_T01	6.48964	16.8566	0.316004	14.6474	not assigned.unknown	seq=cds; coord=4:161026764..161027273:-1; parent_gene=GRMZM2G156054	2.56e-18	2.87e-17
GRMZM2G103559*	GRMZM2G103559_T01	6.411	33.4276	0.661662	37.5221	protein.postranslational modification	moderately similar to ( 351) AT2G34650 | Symbols: PID, ABR | PID (PINOID); kinase/ protein kinase/ protein serine/threonine kinase | chr2:14589934-14591557 REVERSEmoderately similar to ( 290) G11A_ORYSA Protein kinase G11A (EC 2.7.11.1) - Oryza sativa (Rice)moderately similar to ( 485) loc_os03g44020 12003.m09444 protein protein kinase G11A, putative, expressed seq=cds; coord=1:251162102..2511638…	5.47e-90	3.21e-88
GRMZM2G137321*	GRMZM2G137321_T01	6.40617	359.798	7.14009	528.661	protein.degradation.AAA type	moderately similar to ( 428) AT3G28580 | Symbols: | AAA-type ATPase family protein | chr3:10715736-10717238 FORWARDhighly similar to ( 673) loc_os03g58790 12003.m10782 protein ATPase 3, putative, expressed seq=cds; coord=1:289333028..289334923:1; parent_gene=GRMZM2G137321	3.52e-273	1.66e-270
GRMZM5G893912*	GRMZM5G893912_T01	6.37842	4.17632	0.0845551	5.92918	protein.degradation.AAA type	moderately similar to ( 485) AT5G40010 | Symbols: AATP1 | AATP1 (AAA-ATPase 1); ATP binding / ATPase/ nucleoside-triphosphatase/ nucleotide binding | chr5:16020218-16021762 REVERSEhighly similar to ( 644) loc_os12g24320 12012.m06266 protein cell Division Protein AAA ATPase family, putative, expressed seq=cds; coord=1:180608483..180610388:-1; parent_gene=GRMZM5G893912	2.83e-17	3.02e-16
GRMZM2G169966*	GRMZM2G169966_T01	6.3487	11.3826	0.235159	50.0284	RNA.regulation of transcription.WRKY domain transcription factor family	moderately similar to ( 294) AT2G38470 | Symbols: WRKY33, ATWRKY33 | WRKY33; transcription factor | chr2:16108476-16110539 FORWARDmoderately similar to ( 406) loc_os05g39720 12005.m08150 protein OsWRKY70 - Superfamily of rice TFs having WRKY and zinc finger domains, expressed seq=cds; coord=6:153264614..153267678:-1; parent_gene=GRMZM2G169966	1.27e-44	3.24e-43
GRMZM2G149683*	GRMZM2G149683_T01	6.34831	14.6909	0.303507	20.3807	RNA.regulation of transcription.WRKY domain transcription factor family	weakly similar to ( 131) AT2G34830 | Symbols: WRKY35, MEE24, AtWRKY35 | WRKY35 (WRKY DNA-binding protein 35); transcription factor | chr2:14693839-14696378 REVERSEmoderately similar to ( 313) loc_os01g43550 12001.m42681 protein OsWRKY12 - Superfamily of rice TFs having WRKY and zinc finger domains, expressed seq=cds; coord=8:145230331..145231761:-1; parent_gene=GRMZM2G149683	2.31e-31	4.14e-30
GRMZM2G471196*	GRMZM2G471196_T01	6.34749	4.18726	0.0865067	1.13095	stress.abiotic.heat	highly similar to ( 801) AT5G28540 | Symbols: BIP1 | BIP1; ATP binding | chr5:10540665-10543274 REVERSEhighly similar to ( 805) BIP5_TOBAC Luminal-binding protein 5 precursor (BiP 5) (78 kDa glucose-regulated protein homolog 5) (GRP 78-5) - Nicotiana tabacum (Common tobacco)highly similar to ( 909) loc_os03g50250 12003.m10018 protein luminal-binding protein 4 precursor, putative, expressed seq=cd…	9.5e-17	9.88e-16
GRMZM2G342655*	GRMZM2G342655_T01	6.3473	18.4417	0.380998	9.96202	not assigned.unknown	seq=cds; coord=1:206557992..206558414:-1; parent_gene=GRMZM2G342655	9.5e-17	9.88e-16
GRMZM2G176182*	GRMZM2G176182_T01	6.33252	76.9067	1.60413	165.232	not assigned.unknown	weakly similar to ( 143) loc_os01g45250 12001.m10729 protein expressed protein seq=cds; coord=8:146482544..146484050:1; parent_gene=GRMZM2G176182	6.99e-140	8.16e-138
GRMZM2G322819*	GRMZM2G322819_T03	6.31896	3.0457	0.0642336	0.305369	protein.degradation	highly similar to ( 958) AT1G76140 | Symbols: | serine-type endopeptidase/ serine-type peptidase | chr1:28571187-28574852 FORWARDnearly identical (1216) loc_os04g47360 12004.m09681 protein prolyl endopeptidase, putative, expressed seq=cds; coord=2:17861166..17865430:-1; parent_gene=GRMZM2G322819	1.74e-16	1.78e-15
GRMZM2G040098*	GRMZM2G040098_T01	6.30254	23.2679	0.495883	18.8596	not assigned.unknown	seq=cds; coord=4:222091268..222091990:-1; parent_gene=GRMZM2G040098	1.16e-30	2.06e-29
GRMZM2G148561*	GRMZM2G148561_T01	6.24079	11.9041	0.264851	63.2704	RNA.regulation of transcription.WRKY domain transcription factor family	weakly similar to ( 108) AT2G23320 | Symbols: WRKY15 | WRKY15; calmodulin binding / transcription factor | chr2:9924998-9925991 FORWARDweakly similar to ( 169) loc_os08g13840 12008.m26630 protein OsWRKY25 - Superfamily of rice TFs having WRKY and zinc finger domains, expressed seq=cds; coord=4:69920108..69921324:-1; parent_gene=GRMZM2G148561	1.76e-29	2.98e-28
GRMZM2G063733*	GRMZM2G063733_T01	6.22632	3.44426	0.0774817	11.6951	Biodegradation of Xenobiotics	highly similar to ( 563) AT1G75620 | Symbols: | glyoxal oxidase-related | chr1:28394951-28396594 REVERSEhighly similar to ( 845) loc_os03g15320 12003.m06969 protein glyoxal oxidase, putative, expressed seq=cds; coord=1:36345668..36347747:1; parent_gene=GRMZM2G063733	1.08e-15	1.06e-14
GRMZM2G053111*	GRMZM2G053111_T01	6.22484	2.59567	0.058392	23.7346	signalling.receptor kinases.crinkly like	moderately similar to ( 388) AT5G47850 | Symbols: CCR4 | CCR4 (ARABIDOPSIS THALIANA CRINKLY4 RELATED 4); kinase | chr5:19378803-19381058 REVERSEmoderately similar to ( 218) CRI4_MAIZE Putative receptor protein kinase CRINKLY4 precursor (EC 2.7.11.1) - Zea mays (Maize)highly similar to ( 959) loc_os04g35890 12004.m08678 protein protein kinase, putative, expressed seq=cds; coord=2:48145794..4814855…	1.08e-15	1.06e-14
GRMZM2G138396*	GRMZM2G138396_T01	6.20344	243.022	5.54697	169.627	RNA.regulation of transcription.AP2/EREBP, APETALA2/Ethylene-responsive element binding protein family	very weakly similar to (95.1) AT4G34410 | Symbols: RRTF1 | RRTF1 ({REDOX RESPONSIVE TRANSCRIPTION FACTOR 1); DNA binding / transcription factor | chr4:16451992-16452798 FORWARDweakly similar to ( 177) loc_os09g28440 12009.m05995 protein AP2 domain containing protein, expressed seq=cds; coord=2:186311253..186312327:1; parent_gene=GRMZM2G138396	2.09e-200	5.04e-198
GRMZM2G123037*	GRMZM2G123037_T01	6.16818	12.9183	0.302368	38.6319	misc.cytochrome P450	moderately similar to ( 441) AT1G24540 | Symbols: CYP86C1 | CYP86C1; electron carrier/ heme binding / iron ion binding / monooxygenase/ oxygen binding | chr1:8699751-8701319 FORWARDweakly similar to ( 105) C72A1_CATRO Cytochrome P450 72A1 (EC 1.3.3.9) (CYPLXXII) (Secologanin synthase) (SLS) - Catharanthus roseus (Rosy periwinkle) (Madagascar periwinkle)highly similar to ( 648) loc_os02g38290 1200…	3.8e-51	1.12e-49
GRMZM2G094768*	GRMZM2G094768_T01	6.16803	61.8917	1.44865	84.4724	not assigned.unknown	moderately similar to ( 259) AT3G60320 | Symbols: | DNA binding | chr3:22292073-22295228 REVERSEhighly similar to ( 585) loc_os02g43770 12002.m09411 protein bZIP protein, putative, expressed seq=cds; coord=5:191128057..191130092:-1; parent_gene=GRMZM2G094768	9.52e-134	1.03e-131
GRMZM2G134023*	GRMZM2G134023_T01	6.13689	17.0765	0.40835	31.5463	protein.degradation.ubiquitin.E3.RING	weakly similar to ( 183) loc_os02g45780 12002.m09615 protein protein binding protein, putative, expressed seq=cds; coord=4:156191151..156192334:-1; parent_gene=GRMZM2G134023	1.72e-39	3.86e-38
GRMZM2G073373*	GRMZM2G073373_T01	6.12605	125.116	3.01237	134.096	cell wall.modification	moderately similar to ( 286) AT1G20190 | Symbols: ATEXPA11, EXP11, ATEXP11, ATHEXP ALPHA 1.14 | ATEXPA11 (ARABIDOPSIS THALIANA EXPANSIN 11) | chr1:6998762-6999710 REVERSEmoderately similar to ( 348) EXP15_ORYSA Expansin-A15 precursor (OsEXPA15) (Alpha-expansin-15) (OsEXP15) (OsaEXPa1.8) - Oryza sativa (Rice)moderately similar to ( 348) loc_os03g06020 12003.m06124 protein alpha-expansin 17 precurs…	2.97e-156	4.25e-154
GRMZM2G357636*	GRMZM2G357636_T01	6.10868	17.072	0.416439	12.1261	cell.vesicle transport	moderately similar to ( 239) AT5G08080 | Symbols: SYP132, ATSYP132 | SYP132 (SYNTAXIN OF PLANTS 132); SNAP receptor | chr5:2588532-2590488 FORWARDmoderately similar to ( 285) loc_os07g34510 12007.m07708 protein retrotransposon protein, putative, unclassified seq=cds; coord=7:154182864..154184989:1; parent_gene=GRMZM2G357636	4.35e-27	6.8e-26
GRMZM2G368658*	GRMZM2G368658_T01	6.10817	10.5121	0.256423	5.48571	DNA.synthesis/chromatin structure	moderately similar to ( 342) AT3G18600 | Symbols: | DEAD/DEAH box helicase, putative | chr3:6399724-6403007 REVERSEvery weakly similar to (90.1) DB10_NICSY ATP-dependent RNA helicase-like protein DB10 (EC 3.6.1.-) - Nicotiana sylvestris (Wood tobacco)moderately similar to ( 493) loc_os03g58810 12003.m10784 protein ATP-dependent RNA helicase has1, putative, expressed seq=cds; coord=1:264092340..26…	4.35e-27	6.8e-26
GRMZM2G144420*	GRMZM2G144420_T01	6.08495	414.803	10.2776	456.201	signalling.calcium	highly similar to ( 979) AT3G22910 | Symbols: | calcium-transporting ATPase, plasma membrane-type, putative / Ca(2+)-ATPase, putative (ACA13) | chr3:8116335-8119388 REVERSEhighly similar to ( 674) ACA5_ORYSA Probable calcium-transporting ATPase 5, plasma membrane-type (EC 3.6.3.8) (Ca(2+)-ATPase isoform 5) - Oryza sativa (Rice)nearly identical (1425) loc_os10g28240 12010.m05706 protein calcium-tr…	5.08e-297	2.53e-294
GRMZM2G404608*	GRMZM2G404608_T01	6.08394	90.1324	2.23147	129.365	not assigned.unknown	seq=cds; coord=9:23209802..23210451:1; parent_gene=GRMZM2G404608	1.31e-89	7.62e-88
GRMZM2G173771*	GRMZM2G173771_T01	6.06085	78.9202	1.98965	151.888	RNA.regulation of transcription.AP2/EREBP, APETALA2/Ethylene-responsive element binding protein family	weakly similar to ( 142) loc_os02g52670 12002.m10297 protein ethylene-responsive element binding protein 2, putative, expressed seq=cds; coord=4:178590006..178591058:1; parent_gene=GRMZM2G173771	7.59e-117	6.58e-115
GRMZM2G177929*	GRMZM2G177929_T01	6.05712	4.22284	0.106871	2.54035	signalling.calcium	very weakly similar to (81.3) AT3G16490 | Symbols: IQD26 | IQD26 (IQ-domain 26); calmodulin binding | chr3:5603962-5605489 REVERSEmoderately similar to ( 281) loc_os01g53980 12001.m11562 protein calmodulin binding protein, putative, expressed seq=cds; coord=3:199250797..199254280:-1; parent_gene=GRMZM2G177929	4.36e-14	3.91e-13
GRMZM2G339117*	GRMZM2G339117_T01	6.05499	10.3714	0.262479	31.8198	not assigned.unknown	seq=cds; coord=2:6596683..6597383:1; parent_gene=GRMZM2G339117	4.36e-14	3.91e-13
GRMZM5G819464*	GRMZM5G819464_T01	6.05321	141.243	3.57457	187.051	protein.degradation.AAA type	moderately similar to ( 353) AT2G46620 | Symbols: | AAA-type ATPase family protein | chr2:19139071-19140546 REVERSEhighly similar to ( 708) loc_os10g37500 12010.m06538 protein ATP binding protein, putative, expressed seq=cds; coord=5:21364798..21366375:1; parent_gene=GRMZM5G819464	2.21e-185	4.51e-183
GRMZM2G466848*	GRMZM2G466848_T01	6.00321	237.827	6.24914	26.5814	not assigned.unknown	seq=cds; coord=8:143151255..143151744:1; parent_gene=GRMZM2G466848	5.16e-137	5.83e-135
GRMZM2G009045*	GRMZM2G009045_T01	5.97266	18.0498	0.483389	54.0042	transport.metabolite transporters at the mitochondrial membrane	moderately similar to ( 480) AT5G14040 | Symbols: | mitochondrial phosphate transporter | chr5:4531059-4532965 REVERSEhighly similar to ( 508) loc_os09g28160 12009.m05967 protein phosphate carrier protein, mitochondrial precursor, putative, expressed seq=cds; coord=7:125101929..125104115:1; parent_gene=GRMZM2G009045	7.32e-55	2.31e-53
GRMZM2G317426*	GRMZM2G317426_T01	5.96811	151.405	4.07361	176.413	not assigned.unknown	seq=cds; coord=6:130925040..130925672:1; parent_gene=GRMZM2G317426	4.42e-124	4.22e-122
GRMZM2G333811*	GRMZM2G333811_T01	5.94818	526.712	14.4082	733.509	cell wall.cell wall proteins.LRR	moderately similar to ( 427) AT4G13340 | Symbols: | leucine-rich repeat family protein / extensin family protein | chr4:7758610-7760892 FORWARDweakly similar to ( 120) RPK1_IPONI Receptor-like protein kinase precursor (EC 2.7.11.1) - Ipomoea nil (Japanese morning glory) (Pharbitis nil)highly similar to ( 580) loc_os01g41120 12001.m10381 protein protein binding protein, putative, expressed seq=cds…	6.54e-270	3.04e-267
GRMZM2G177982*	GRMZM2G177982_T01	5.8933	18.4566	0.521898	13.3981	not assigned.unknown	moderately similar to ( 202) AT1G75180 | Symbols: | unknown protein | chr1:28216150-28217911 REVERSEmoderately similar to ( 268) loc_os03g12700 12003.m35106 protein expressed protein seq=cds; coord=9:144518932..144521102:1; parent_gene=GRMZM2G177982	1.58e-52	4.75e-51
GRMZM2G392125*	GRMZM2G392125_T01	5.88321	134.916	3.84902	98.1324	cell wall.modification	moderately similar to ( 317) AT4G30270 | Symbols: MERI5B, MERI-5, SEN4 | MERI5B (meristem-5); hydrolase, acting on glycosyl bonds / xyloglucan:xyloglucosyl transferase | chr4:14819445-14820448 REVERSEmoderately similar to ( 296) BRU1_SOYBN Brassinosteroid-regulated protein BRU1 precursor - Glycine max (Soybean)moderately similar to ( 426) loc_os04g51460 12004.m10042 protein xyloglucan endotransgl…	2.65e-164	4.17e-162
GRMZM2G002805*	GRMZM2G002805_T01	5.86131	25.7171	0.743825	55.9894	RNA.regulation of transcription.C2H2 zinc finger family	weakly similar to ( 129) loc_os03g60560 12003.m10945 protein ZFP16-2, putative, expressed seq=cds; coord=5:2378330..2379629:-1; parent_gene=GRMZM2G002805	9.02e-60	3.15e-58
GRMZM2G114992*	GRMZM2G114992_T01	5.79185	26.4894	0.804469	35.3764	not assigned.unknown	seq=cds; coord=1:296845264..296845864:1; parent_gene=GRMZM2G114992	4.62e-32	8.51e-31
GRMZM2G304548*	GRMZM2G304548_T01	5.77949	7.04241	0.216035	0.256759	stress.biotic	moderately similar to ( 280) ITRF_MAIZE Trypsin/factor XIIA inhibitor precursor (Hageman factor inhibitor) (CHFI) - Zea mays (Maize)weakly similar to ( 128) loc_os07g12080 12007.m05661 protein trypsin/factor XIIA inhibitor precursor, putative, expressed seq=cds; coord=2:160150779..160152270:1; parent_gene=GRMZM2G304548	3.73e-22	4.92e-21
GRMZM2G070079*	GRMZM2G070079_T01	5.77752	15.0534	0.461782	5.21391	not assigned.unknown	seq=cds; coord=1:199652594..199653291:-1; parent_gene=GRMZM2G070079	3.73e-22	4.92e-21
GRMZM2G131155*	GRMZM2G131155_T01	5.7713	103.334	3.18922	193.311	not assigned.unknown	weakly similar to ( 129) AT1G45688 | Symbols: | unknown protein | chr1:17191502-17192870 FORWARDmoderately similar to ( 209) loc_os04g35130 12004.m08603 protein expressed protein seq=cds; coord=2:51238575..51240561:-1; parent_gene=GRMZM2G131155	3.7e-155	5.14e-153
GRMZM2G142857*	GRMZM2G142857_T01	5.76811	19.6934	0.608733	21.8854	cell wall.modification	moderately similar to ( 313) AT4G30270 | Symbols: MERI5B, MERI-5, SEN4 | MERI5B (meristem-5); hydrolase, acting on glycosyl bonds / xyloglucan:xyloglucosyl transferase | chr4:14819445-14820448 REVERSEmoderately similar to ( 300) BRU1_SOYBN Brassinosteroid-regulated protein BRU1 precursor - Glycine max (Soybean)moderately similar to ( 436) loc_os04g51460 12004.m10042 protein xyloglucan endotransgl…	1.41e-40	3.24e-39
GRMZM2G073303*	GRMZM2G073303_T01	5.76252	12.674	0.392759	34.6986	not assigned.unknown	very weakly similar to (84.7) loc_os06g41940 12006.m08726 protein TMV response-related gene product, putative, expressed seq=cds; coord=6:98015662..98016892:-1; parent_gene=GRMZM2G073303	2.31e-31	4.14e-30
GRMZM2G402564*	GRMZM2G402564_T01	5.75671	440.362	13.669	254.167	metal handling.binding, chelation and storage	very weakly similar to (80.5) AT2G23240 | Symbols: | plant EC metallothionein-like family 15 protein | chr2:9895995-9896325 REVERSEweakly similar to ( 145) EC_MAIZE EC protein homolog (Zinc-metallothionein class II) - Zea mays (Maize)weakly similar to ( 107) loc_os10g39610 12010.m06732 protein expressed protein seq=cds; coord=1:84814341..84815071:1; parent_gene=GRMZM2G402564	2.07e-203	5.16e-201
GRMZM2G306376*	GRMZM2G306376_T01	5.72249	26.1992	0.836274	17.1806	not assigned.unknown	weakly similar to ( 101) AT5G17510 | Symbols: | unknown protein | chr5:5770518-5772343 REVERSEweakly similar to ( 127) loc_os04g32250 12004.m08323 protein conserved hypothetical protein seq=cds; coord=2:67755206..67758000:-1; parent_gene=GRMZM2G306376	1.07e-62	3.95e-61
GRMZM2G130738*	GRMZM2G130738_T01	5.70304	22.1047	0.71416	10.1854	not assigned.unknown	very weakly similar to (89.0) loc_os01g40830 12001.m10352 protein hypothetical protein seq=cds; coord=5:211139624..211140300:-1; parent_gene=GRMZM2G130738	2e-30	3.5e-29
GRMZM2G042101*	GRMZM2G042101_T01	5.69723	95.0178	3.08124	520.652	RNA.regulation of transcription.bHLH,Basic Helix-Loop-Helix family	very weakly similar to (91.7) loc_os02g51320 12002.m10166 protein DNA binding protein, putative, expressed seq=cds; coord=4:181897625..181898975:1; parent_gene=GRMZM2G042101	2.63e-132	2.77e-130
GRMZM2G069511*	GRMZM2G069511_T01	5.67465	12.2847	0.404422	7.08972	not assigned.unknown	very weakly similar to (94.0) AT2G27080 | Symbols: | harpin-induced protein-related / HIN1-related / harpin-responsive protein-related | chr2:11566383-11567165 FORWARDmoderately similar to ( 225) loc_os01g59680 12001.m12102 protein NHL25, putative, expressed seq=cds; coord=3:186926155..186927979:-1; parent_gene=GRMZM2G069511	1.29e-36	2.67e-35
GRMZM2G129157*	GRMZM2G129157_T01	5.67169	209.747	6.92383	206.328	protein.degradation	weakly similar to ( 154) AT1G23340 | Symbols: | unknown protein | chr1:8284158-8286528 REVERSEmoderately similar to ( 311) loc_os06g45920 12006.m09120 protein ZmEBE-1 protein, putative seq=cds; coord=8:159024396..159029288:1; parent_gene=GRMZM2G129157	3.79e-237	1.35e-234
GRMZM2G050959*	GRMZM2G050959_T01	5.64109	10.8652	0.366634	26.7674	stress.biotic	moderately similar to ( 275) AT3G07040 | Symbols: RPM1, RPS3 | RPM1 (RESISTANCE TO P. SYRINGAE PV MACULICOLA 1); nucleotide binding / protein binding | chr3:2226244-2229024 REVERSEhighly similar to ( 776) loc_os11g11960 12011.m05388 protein NBS-LRR type disease resistance protein, putative, expressed seq=cds; coord=4:189294131..189297207:-1; parent_gene=GRMZM2G050959	5.26e-58	1.77e-56
GRMZM2G126408*	GRMZM2G126408_T01	5.64045	4.59234	0.154963	5.70944	mitochondrial electron transport / ATP synthesis.cytochrome c oxidase	weakly similar to ( 116) AT4G39740 | Symbols: | electron transport SCO1/SenC family protein | chr4:18435586-18437095 REVERSEweakly similar to ( 138) loc_os09g20430 12009.m22074 protein SCO1 protein homolog, mitochondrial precursor, putative, expressed seq=cds; coord=7:100475067..100477058:-1; parent_gene=GRMZM2G126408	8.17e-11	5.92e-10
GRMZM5G889152*	GRMZM5G889152_T01	5.63333	26.884	0.912238	18.1303	hormone metabolism.cytokinin.signal transduction	moderately similar to ( 340) AT2G47430 | Symbols: CKI1 | CKI1 (CYTOKININ-INDEPENDENT 1); protein histidine kinase/ two-component response regulator | chr2:19459167-19463122 REVERSEhighly similar to ( 930) loc_os06g08450 12006.m05564 protein response regulator receiver domain containing protein seq=cds; coord=6:52882195..52887590:-1; parent_gene=GRMZM5G889152	9.2e-112	7.4e-110
GRMZM2G031493*	GRMZM2G031493_T01	5.63008	17.0165	0.578056	9.06873	RNA.regulation of transcription.Trihelix, Triple-Helix transcription factor family	weakly similar to ( 152) AT2G33550 | Symbols: | gt-2-related | chr2:14210180-14211487 REVERSEmoderately similar to ( 298) loc_os01g70230 12001.m13071 protein shattering protein, putative seq=cds; coord=3:156798289..156800105:-1; parent_gene=GRMZM2G031493	2.09e-43	5.16e-42
GRMZM2G376674*	GRMZM2G376674_T01	5.61005	112.683	3.88618	15.2147	not assigned.unknown	seq=cds; coord=8:143086862..143087566:-1; parent_gene=GRMZM2G376674	4.4e-106	3.31e-104
GRMZM2G131055*	GRMZM2G131055_T01	5.58647	491.073	17.2197	630.512	not assigned.unknown	moderately similar to ( 452) AT2G41640 | Symbols: | transferase, transferring glycosyl groups | chr2:17360654-17362391 FORWARDhighly similar to ( 696) loc_os01g31370 12001.m09468 protein glycosyltransferase, putative, expressed seq=cds; coord=8:55934515..55936807:1; parent_gene=GRMZM2G131055	3.06e-263	1.33e-260
GRMZM2G101245*	GRMZM2G101245_T01	5.58057	446.007	15.6844	320.983	protein.postranslational modification.kinase.receptor like cytoplasmatic kinase VII	moderately similar to ( 422) AT2G05940 | Symbols: | protein kinase, putative | chr2:2287514-2289270 REVERSEmoderately similar to ( 209) NORK_MEDTR Nodulation receptor kinase precursor (EC 2.7.11.1) (Does not make infections protein 2) (Symbiosis receptor-like kinase) (MtSYMRK) - Medicago truncatula (Barrel medic)highly similar to ( 626) loc_os08g35600 12008.m07549 protein protein kinase APK1B, ch…	9.96e-249	3.81e-246
GRMZM2G468657*	GRMZM2G468657_T01	5.57381	23.3773	0.825531	122.971	RNA.regulation of transcription.unclassified	moderately similar to ( 241) AT2G03200 | Symbols: | aspartyl protease family protein | chr2:966506-967891 REVERSEmoderately similar to ( 481) loc_os07g34940 12007.m07750 protein aspartic proteinase nepenthesin-1 precursor, putative, expressed seq=cds; coord=7:154506943..154508699:-1; parent_gene=GRMZM2G468657	2.1e-70	8.87e-69
GRMZM2G159500*	GRMZM2G159500_T02	5.54227	4.89044	0.17681	6.40927	RNA.regulation of transcription.NAC domain transcription factor family	moderately similar to ( 276) AT5G18270 | Symbols: ANAC087 | ANAC087; transcription factor | chr5:6041241-6042743 REVERSEmoderately similar to ( 227) NAC77_ORYSA NAC domain-containing protein 77 (ONAC077) (ONAC300) - Oryza sativa (Rice)moderately similar to ( 428) loc_os03g21030 12003.m07510 protein GRAB2 protein, putative, expressed seq=cds; coord=9:132812862..132814990:1; parent_gene=GRMZM2G1595…	4.28e-19	4.95e-18
GRMZM2G415785*	GRMZM2G415785_T01	5.54131	2.94817	0.106589		transport.ABC transporters and multidrug resistance systems	moderately similar to ( 414) AT3G43790 | Symbols: ZIFL2 | ZIFL2 (ZINC INDUCED FACILITATOR-like 2); carbohydrate transmembrane transporter/ sugar:hydrogen symporter | chr3:15655443-15658848 FORWARDhighly similar to ( 596) loc_os01g17214 12001.m08314 protein carbohydrate transporter/ sugar porter/ transporter, putative, expressed seq=cds; coord=1:199407364..199411701:1; parent_gene=GRMZM2G415785	5.55e-10	3.77e-09
GRMZM2G474575*	GRMZM2G474575_T01	5.54117	3.5294	0.127603	1.97154	stress.biotic	weakly similar to ( 190) IAAS_ORYSA Alpha-amylase/subtilisin inhibitor precursor (RASI) - Oryza sativa (Rice)weakly similar to ( 190) loc_os04g44470 12004.m09406 protein alpha-amylase/subtilisin inhibitor, putative, expressed seq=cds; coord=2:26769801..26771736:1; parent_gene=GRMZM2G474575	5.55e-10	3.77e-09
GRMZM2G126260*	GRMZM2G126260_T01	5.54116	6.73867	0.243631	0.868674	not assigned.unknown	seq=cds; coord=3:214899506..214901044:-1; parent_gene=GRMZM2G126260	4.28e-19	4.95e-18
GRMZM5G800211*	GRMZM5G800211_T01	5.49316	53.186	1.98742	157.829	not assigned.unknown	weakly similar to ( 130) AT5G42860 | Symbols: | unknown protein | chr5:17183339-17184857 REVERSEmoderately similar to ( 204) loc_os04g35130 12004.m08603 protein expressed protein seq=cds; coord=10:116866244..116868159:1; parent_gene=GRMZM5G800211	6.46e-117	5.64e-115
GRMZM2G017533*	GRMZM2G017533_T01	5.48914	2.75012	0.103111	6.74014	not assigned.unknown	moderately similar to ( 265) AT4G15240 | Symbols: | fringe-related protein | chr4:8703518-8705378 REVERSEmoderately similar to ( 465) loc_os08g04300 12008.m04574 protein transferase, transferring glycosyl groups, putative, expressed seq=cds; coord=4:35625233..35628367:-1; parent_gene=GRMZM2G017533	1.06e-09	6.96e-09
GRMZM2G048919*	GRMZM2G048919_T01	5.4764	15.7439	0.594694	7.49207	not assigned.unknown	very weakly similar to (91.7) AT1G15760 | Symbols: | FUNCTIONS IN: molecular_function unknown; INVOLVED IN: biological_process unknown; LOCATED IN: cellular_component unknown; CONTAINS InterPro DOMAIN/s: Sterile alpha motif homology (InterPro:IPR010993); BEST Arabidopsis thaliana protein match is: unknown protein (TAIR:AT1G80520.1); Has 30 Blast hits to 30 proteins in 7 species: Archae - 0; Bacte…	2.03e-39	4.53e-38
GRMZM2G542272*	GRMZM2G542272_T01	5.4651	69.4869	2.6499	138.575	not assigned.unknown	seq=cds; coord=5:203402576..203403244:1; parent_gene=GRMZM2G542272	1.88e-75	8.79e-74
GRMZM2G099067*	GRMZM2G099067_T01	5.43913	31.2183	1.21083	33.2429	development.late embryogenesis abundant	very weakly similar to (97.8) AT2G27080 | Symbols: | harpin-induced protein-related / HIN1-related / harpin-responsive protein-related | chr2:11566383-11567165 FORWARDmoderately similar to ( 249) loc_os11g03600 12011.m04556 protein harpin-induced protein, putative, expressed seq=cds; coord=10:2227332..2228662:1; parent_gene=GRMZM2G099067	8.26e-66	3.18e-64
GRMZM2G354220*	GRMZM2G354220_T01	5.43445	5.67796	0.221073	7.61966	not assigned.unknown	seq=cds; coord=2:200074980..200075708:1; parent_gene=GRMZM2G354220	2.01e-09	1.29e-08
GRMZM2G374971*	GRMZM2G374971_T01	5.40461	36.9337	1.46622	83.3551	stress.biotic	moderately similar to ( 273) AT4G11650 | Symbols: ATOSM34 | ATOSM34 (osmotin 34) | chr4:7025127-7026113 REVERSEmoderately similar to ( 462) ZEAM_MAIZE Zeamatin precursor - Zea mays (Maize)moderately similar to ( 334) loc_os03g46070 12003.m09627 protein protein P21, putative, expressed seq=cds; coord=7:160215143..160216461:-1; parent_gene=GRMZM2G374971	8.64e-75	4e-73
GRMZM2G104622*	GRMZM2G104622_T01	5.39762	134.986	5.38945	263.655	not assigned.unknown	weakly similar to ( 180) loc_os09g35780 12009.m06529 protein BAP2, putative, expressed seq=cds; coord=7:142313598..142314524:1; parent_gene=GRMZM2G104622	2.35e-132	2.48e-130
GRMZM2G001824*	GRMZM2G001824_T01	5.39157	11.3394	0.454618	59.0297	RNA.regulation of transcription.MYB domain transcription factor family	moderately similar to ( 240) AT5G49620 | Symbols: AtMYB78 | AtMYB78 (myb domain protein 78); DNA binding / transcription factor | chr5:20137491-20139384 REVERSEweakly similar to ( 151) MYBA2_ORYSA Myb-related protein MYBAS2 - Oryza sativa (Rice)moderately similar to ( 259) loc_os05g04210 12005.m04954 protein cpm5, putative, expressed seq=cds; coord=10:85393574..85394991:-1; parent_gene=GRMZM2G001…	2.71e-32	5.04e-31
GRMZM2G037910*	GRMZM2G037910_T01	5.3779	2.469	0.0999764	7.60467	RNA.regulation of transcription.bZIP transcription factor family	weakly similar to ( 166) AT2G21230 | Symbols: | bZIP family transcription factor | chr2:9093920-9096059 REVERSEweakly similar to ( 131) RF2A_ORYSA Transcription factor RF2a - Oryza sativa (Rice)moderately similar to ( 248) loc_os08g43090 12008.m08285 protein DNA binding protein, putative, expressed seq=cds; coord=2:194113075..194115135:1; parent_gene=GRMZM2G037910	3.83e-09	2.4e-08
GRMZM2G316555*	GRMZM2G316555_T01	5.37709	3.77971	0.15305	11.096	protein.degradation.ubiquitin.E3.SCF.FBOX	very weakly similar to (82.4) AT2G36090 | Symbols: | F-box family protein | chr2:15158631-15159584 FORWARDmoderately similar to ( 210) loc_os11g05660 12011.m04763 protein F-box domain containing protein, expressed seq=cds; coord=4:189229419..189230471:-1; parent_gene=GRMZM2G316555	3.83e-09	2.4e-08
GRMZM2G420883*	GRMZM2G420883_T01	5.37038	332.127	13.4963	1253.99	not assigned.unknown	seq=cds; coord=6:121076930..121077741:-1; parent_gene=GRMZM2G420883	6.9e-181	1.33e-178
GRMZM5G805609*	GRMZM5G805609_T01	5.3204	23.1332	0.975754	10.0507	misc.beta 1,3 glucan hydrolases	moderately similar to ( 350) AT2G27500 | Symbols: | glycosyl hydrolase family 17 protein | chr2:11752364-11753514 REVERSEmoderately similar to ( 242) E13B_WHEAT Glucan endo-1,3-beta-glucosidase precursor (EC 3.2.1.39) ((1->3)-beta-glucan endohydrolase) ((1->3)-beta-glucanase) (Beta-1,3-endoglucanase) - Triticum aestivum (Wheat)moderately similar to ( 473) loc_os01g64170 12001.m150784 protein gluc…	1.7e-71	7.38e-70
GRMZM2G137077*	GRMZM2G137077_T01	5.31988	496.971	20.9192	72.804	cell wall.degradation.pectate lyases and polygalacturonases	highly similar to ( 522) AT3G57790 | Symbols: | glycoside hydrolase family 28 protein / polygalacturonase (pectinase) family protein | chr3:21405387-21407088 REVERSEhighly similar to ( 749) loc_os09g31270 12009.m06241 protein polygalacturonase, putative, expressed seq=cds; coord=7:132820064..132822170:-1; parent_gene=GRMZM2G137077	4.84e-238	1.75e-235
GRMZM2G171328*	GRMZM2G171328_T01	5.31975	5.26527	0.222088	3.90065	misc.oxidases - copper, flavone etc.	highly similar to ( 939) AT5G54830 | Symbols: | DOMON domain-containing protein / dopamine beta-monooxygenase N-terminal domain-containing protein | chr5:22273394-22276117 FORWARDnearly identical (1359) loc_os06g44040 12006.m08932 protein DOMON domain containing protein, expressed seq=cds; coord=6:95940460..95946990:-1; parent_gene=GRMZM2G171328	1.82e-59	6.32e-58
GRMZM2G141975*	GRMZM2G141975_T01	5.31006	84.0924	3.57807	102.357	transport.peptides and oligopeptides	nearly identical (1059) AT5G64410 | Symbols: ATOPT4, OPT4 | OPT4 (OLIGOPEPTIDE TRANSPORTER 4); oligopeptide transporter | chr5:25750921-25754974 REVERSEnearly identical (1124) loc_os01g43940 12001.m10653 protein oligopeptide transporter 4, putative seq=cds; coord=5:199166096..199171866:-1; parent_gene=GRMZM2G141975	8.95e-180	1.69e-177
GRMZM2G125653*	GRMZM2G125653_T02	5.28789	4.55137	0.196061	1.39812	RNA.regulation of transcription.WRKY domain transcription factor family	weakly similar to ( 167) AT1G80840 | Symbols: WRKY40, ATWRKY40 | WRKY40; transcription factor | chr1:30383834-30385356 FORWARDmoderately similar to ( 288) loc_os09g25060 12009.m05659 protein OsWRKY76 - Superfamily of rice TFs having WRKY and zinc finger domains, expressed seq=cds; coord=7:115308709..115310466:-1; parent_gene=GRMZM2G125653	8.49e-15	7.93e-14
GRMZM2G109805*	GRMZM2G109805_T02	5.28684	8.16862	0.351882	16.4149	not assigned.unknown	moderately similar to ( 353) AT2G12400 | Symbols: | unknown protein | chr2:5005144-5008140 REVERSEmoderately similar to ( 408) loc_os06g43780 12006.m08908 protein expressed protein seq=cds; coord=5:95001236..95003835:-1; parent_gene=GRMZM2G109805	2e-30	3.5e-29
GRMZM2G532387*	GRMZM2G532387_T01	5.27871	8.39163	0.364071	3.60585	stress.abiotic.unspecified	very weakly similar to (88.2) AT2G03720 | Symbols: MRH6 | MRH6 (morphogenesis of root hair 6) | chr2:1132364-1133225 FORWARDweakly similar to ( 151) loc_os03g40130 12003.m09098 protein universal stress protein family protein seq=cds; coord=1:248750164..248752061:-1; parent_gene=GRMZM2G532387	2.09e-23	2.89e-22
GRMZM2G318843*	GRMZM2G318843_T01	5.25841	378.444	16.6356	265.42	signalling.calcium	highly similar to ( 513) AT3G13600 | Symbols: | calmodulin-binding family protein | chr3:4445102-4447383 FORWARDhighly similar to ( 680) loc_os07g43970 12007.m08620 protein calmodulin binding protein, putative, expressed seq=cds; coord=7:167980519..167983287:1; parent_gene=GRMZM2G318843	9.63e-230	3.24e-227
GRMZM5G817173*	GRMZM5G817173_T02	5.25788	2.50968	0.110461	0.39385	hormone metabolism.cytokinin.synthesis-degradation	moderately similar to ( 352) AT1G75450 | Symbols: CKX5, ATCKX5, ATCKX6 | CKX5 (CYTOKININ OXIDASE 5); cytokinin dehydrogenase | chr1:28315248-28318064 REVERSEmoderately similar to ( 226) CKX1_MAIZE Cytokinin dehydrogenase 1 precursor (EC 1.5.99.12) (Cytokinin oxidase 1) (CKO 1) (COX 1) (ZmCKX1) - Zea mays (Maize)moderately similar to ( 437) loc_os01g56810 12001.m11838 protein cytokinin dehydrogena…	2.67e-08	1.55e-07
GRMZM2G008839*	GRMZM2G008839_T01	5.25706	4.1281	0.181693	3.45511	not assigned.unknown	seq=cds; coord=4:179786711..179787597:-1; parent_gene=GRMZM2G008839	2.67e-08	1.55e-07
GRMZM2G009400*	GRMZM2G009400_T01	5.24005	34.2675	1.5257	62.5114	secondary metabolism.N misc.alkaloid-like	moderately similar to ( 397) AT2G20340 | Symbols: | tyrosine decarboxylase, putative | chr2:8779804-8782490 FORWARDmoderately similar to ( 445) TYDC2_PETCR Tyrosine decarboxylase 2 (EC 4.1.1.25) - Petroselinum crispum (Parsley) (Petroselinum hortense)highly similar to ( 692) loc_os05g43510 12005.m08478 protein tyrosine/DOPA decarboxylase 1, putative, expressed seq=cds; coord=6:158006992..15800899…	4.03e-94	2.58e-92
GRMZM2G048910*	GRMZM2G048910_T01	5.23725	7.13154	0.318502	11.3563	RNA.regulation of transcription.MYB domain transcription factor family	moderately similar to ( 245) AT4G22680 | Symbols: MYB85, AtMYB85 | MYB85 (myb domain protein 85); DNA binding / transcription activator/ transcription factor | chr4:11922789-11924080 REVERSEmoderately similar to ( 248) ODO1_PETHY ODORANT1 protein (MYB-like protein ODO1) - Petunia hybrida (Petunia)moderately similar to ( 303) loc_os06g14670 12006.m06182 protein odorant 1 protein, putative, express…	1.17e-22	1.58e-21
GRMZM2G179462*	GRMZM2G179462_T01	5.23166	137.694	6.15303	10.6881	stress.abiotic.drought/salt	very weakly similar to (97.8) AT2G38905 | Symbols: | hydrophobic protein, putative / low temperature and salt responsive protein, putative | chr2:16244218-16244472 REVERSEvery weakly similar to (95.9) LT02_HORVU Low temperature-induced protein lt101.2 - Hordeum vulgare (Barley)weakly similar to ( 105) loc_os03g17790 12003.m07204 protein expressed protein seq=cds; coord=1:43981860..43982653:-1; pa…	6.81e-112	5.51e-110
GRMZM2G089673*	GRMZM2G089673_T01	5.19379	13.1177	0.603603	3.94563	not assigned.unknown	moderately similar to ( 412) AT3G29180 | Symbols: | unknown protein | chr3:11149073-11151322 FORWARDhighly similar to ( 744) loc_os03g55180 12003.m10433 protein expressed protein seq=cds; coord=5:6569392..6571790:1; parent_gene=GRMZM2G089673	1.73e-37	3.67e-36
GRMZM2G089854*	GRMZM2G089854_T02	5.1931	5.04915	0.232334	3.77378	hormone metabolism.auxin.induced-regulated-responsive-activated	highly similar to ( 682) AT5G15740 | Symbols: | unknown protein | chr5:5134788-5136956 REVERSEhighly similar to ( 774) loc_os09g29940 12009.m06145 protein auxin-independent growth promoter, putative, expressed seq=cds; coord=7:130246697..130249893:-1; parent_gene=GRMZM2G089854	3.73e-22	4.92e-21
GRMZM2G103972*	GRMZM2G103972_T01	5.18097	42.6957	1.98317	142.808	cell wall.cellulose synthesis.cellulose synthase	highly similar to ( 755) AT1G02730 | Symbols: ATCSLD5, CSLD5 | ATCSLD5; 1,4-beta-D-xylan synthase/ cellulose synthase | chr1:594697-598473 REVERSEnearly identical (1262) loc_os07g36690 12007.m07919 protein CSLF2 - cellulose synthase-like family F; beta1,3;1,4 glucan synthase, expressed seq=cds; coord=7:156222296..156226604:-1; parent_gene=GRMZM2G103972	5.01e-125	4.85e-123
GRMZM2G179777*	GRMZM2G179777_T01	5.17903	94.3904	4.38205	147.852	lipid metabolism.lipid degradation.lipases.triacylglycerol lipase	weakly similar to ( 149) AT5G50890 | Symbols: | LOCATED IN: cellular_component unknown; EXPRESSED IN: 17 plant structures; EXPRESSED DURING: 13 growth stages; BEST Arabidopsis thaliana protein match is: lipase class 3 family protein (TAIR:AT2G05260.1); Has 115 Blast hits to 115 proteins in 7 species: Archae - 0; Bacteria - 0; Metazoa - 0; Fungi - 0; Plants - 115; Viruses - 0; Other Eukaryotes - 0…	8.99e-129	9.02e-127
GRMZM2G303964*	GRMZM2G303964_T01	5.13641	127.61	6.10536	116.907	protein.degradation.ubiquitin.E3.RING	weakly similar to ( 115) AT3G18710 | Symbols: PUB29, ATPUB29 | PUB29 (PLANT U-BOX 29); ubiquitin-protein ligase | chr3:6434234-6435481 REVERSEvery weakly similar to (80.1) SPL11_ORYSA Spotted leaf protein 11 (Spotted leaf11) (Cell death-related protein SPL11) - Oryza sativa (Rice)moderately similar to ( 459) loc_os02g33680 12002.m08459 protein U-box domain containing protein, expressed seq=cds; c…	1.07e-159	1.59e-157
GRMZM2G403719*	GRMZM2G403719_T01	5.127	4.04912	0.19519	7.3462	signalling.receptor kinases.DUF 26	moderately similar to ( 439) AT4G23180 | Symbols: CRK10, RLK4 | CRK10 (CYSTEINE-RICH RLK10); ATP binding / kinase/ protein kinase/ protein serine/threonine kinase/ protein tyrosine kinase | chr4:12138171-12140780 FORWARDweakly similar to ( 197) PSKR_DAUCA Phytosulfokine receptor precursor (EC 2.7.11.1) (Phytosulfokine LRR receptor kinase) - Daucus carota (Carrot)highly similar to ( 720) loc_os10g…	1.31e-19	1.55e-18
GRMZM2G012455*	GRMZM2G012455_T01	5.12622	3.20539	0.154518	0.734583	stress.abiotic.heat	weakly similar to ( 144) AT5G12020 | Symbols: HSP17.6II | HSP17.6II (17.6 KDA CLASS II HEAT SHOCK PROTEIN) | chr5:3882409-3882876 REVERSEmoderately similar to ( 227) HSP23_MAIZE 17.0 kDa class II heat shock protein (HSP 18) - Zea mays (Maize)weakly similar to ( 187) loc_os01g08860 12001.m150501 protein 17.5 kDa class II heat shock protein, putative, expressed seq=cds; coord=9:132219222..132220264…	9.83e-08	5.41e-07
GRMZM2G099023*	GRMZM2G099023_T01	5.12608	3.17646	0.153123	8.00748	DNA.synthesis/chromatin structure	moderately similar to ( 341) AT4G34380 | Symbols: | transducin family protein / WD-40 repeat family protein | chr4:16438835-16440322 FORWARDmoderately similar to ( 479) loc_os03g42710 12003.m09323 protein nucleotide binding protein, putative seq=cds; coord=1:253911424..253913528:-1; parent_gene=GRMZM2G099023	3.04e-13	2.6e-12
GRMZM2G154578*	GRMZM2G154578_T01	5.12487	19.6199	0.945786	122.299	hormone metabolism.auxin.induced-regulated-responsive-activated	very weakly similar to (82.4) AT3G07390 | Symbols: AIR12 | AIR12; extracellular matrix structural constituent | chr3:2365452-2366273 FORWARDweakly similar to ( 171) loc_os08g41290 12008.m08107 protein AIR12, putative, expressed seq=cds; coord=4:42919325..42920272:1; parent_gene=GRMZM2G154578	1.91e-33	3.65e-32
GRMZM2G002815*	GRMZM2G002815_T01	5.12289	103.099	4.98182	257.857	RNA.regulation of transcription.C2H2 zinc finger family	weakly similar to ( 119) loc_os03g60570 12003.m10946 protein zinc finger DNA-binding protein, putative, expressed seq=cds; coord=5:2365726..2366372:-1; parent_gene=GRMZM2G002815	8.27e-91	4.92e-89
GRMZM2G027914*	GRMZM2G027914_T01	5.11993	34.7255	1.68012	33.9462	RNA.regulation of transcription.MYB-related transcription factor family	weakly similar to ( 159) AT2G38090 | Symbols: | myb family transcription factor | chr2:15945278-15946775 FORWARDmoderately similar to ( 232) loc_os01g64360 12001.m12550 protein DNA binding protein, putative, expressed seq=cds; coord=3:176433983..176435494:-1; parent_gene=GRMZM2G027914	4.08e-68	1.65e-66
GRMZM2G323757*	GRMZM2G323757_T01	5.11086	57.7563	2.80805	29.9173	protein.degradation.aspartate protease	moderately similar to ( 332) AT1G03220 | Symbols: | extracellular dermal glycoprotein, putative / EDGP, putative | chr1:787143-788444 FORWARDweakly similar to ( 184) 7SB1_SOYBN Basic 7S globulin precursor (Bg) (SBg7S) [Contains: Basic 7S globulin high kDa subunit; Basic 7S globulin low kDa subunit] - Glycine max (Soybean)highly similar to ( 583) loc_os05g33400 12005.m07572 protein basic 7S globul…	9.6e-109	7.4e-107
GRMZM2G404249*	GRMZM2G404249_T01	5.09113	7.75208	0.382808	7.05204	stress.abiotic.heat	weakly similar to ( 149) AT5G12020 | Symbols: HSP17.6II | HSP17.6II (17.6 KDA CLASS II HEAT SHOCK PROTEIN) | chr5:3882409-3882876 REVERSEmoderately similar to ( 260) HSP23_MAIZE 17.0 kDa class II heat shock protein (HSP 18) - Zea mays (Maize)weakly similar to ( 199) loc_os01g08860 12001.m150501 protein 17.5 kDa class II heat shock protein, putative, expressed seq=cds; coord=9:132550417..132551258…	5.53e-13	4.65e-12
GRMZM2G157202*	GRMZM2G157202_T02	5.08571	18.4739	0.916735	5.22983	not assigned.unknown	seq=cds; coord=5:11963103..11963981:-1; parent_gene=GRMZM2G157202	1.26e-29	2.15e-28
GRMZM2G063522*	GRMZM2G063522_T01	5.03774	8.19876	0.42024	6.61783	RNA.regulation of transcription.NAC domain transcription factor family	moderately similar to ( 261) AT1G56010 | Symbols: NAC1, ANAC022 | NAC1; transcription factor | chr1:20946852-20949144 REVERSEweakly similar to ( 182) NAC77_ORYSA NAC domain-containing protein 77 (ONAC077) (ONAC300) - Oryza sativa (Rice)moderately similar to ( 448) loc_os06g46270 12006.m09153 protein NAC domain-containing protein 21/22, putative, expressed seq=cds; coord=5:43417416..43421787:-1; p…	1.7e-24	2.43e-23
GRMZM2G364528*	GRMZM2G364528_T01	5.01346	15.1844	0.79234	6.40359	not assigned.unknown	very weakly similar to (88.6) loc_os01g43950 12001.m10654 protein expressed protein seq=cds; coord=3:216794404..216795420:1; parent_gene=GRMZM2G364528	1.14e-29	1.96e-28
GRMZM2G034229*	GRMZM2G034229_T01	4.98237	2.24227	0.119468	2.27182	cell.organisation	moderately similar to ( 226) AT2G38760 | Symbols: ANNAT3 | ANNAT3 (ANNEXIN ARABIDOPSIS 3); calcium ion binding / calcium-dependent phospholipid binding | chr2:16201086-16202490 FORWARDmoderately similar to ( 224) ANX4_FRAAN Annexin-like protein RJ4 - Fragaria ananassa (Strawberry)moderately similar to ( 410) loc_os05g31760 12005.m07410 protein annexin-like protein RJ4, putative, expressed seq=cds…	3.64e-07	1.9e-06
GRMZM2G320269*	GRMZM2G320269_T01	4.97929	177.061	9.42923	310.396	misc.peroxidases	moderately similar to ( 294) AT5G15180 | Symbols: | peroxidase, putative | chr5:4930561-4932211 FORWARDmoderately similar to ( 293) PER1_ORYSA Peroxidase 1 precursor (EC 1.11.1.7) - Oryza sativa (Rice)moderately similar to ( 472) loc_os03g36560 12003.m08776 protein peroxidase 27 precursor, putative, expressed seq=cds; coord=1:222203896..222206239:-1; parent_gene=GRMZM2G320269	1.29e-178	2.39e-176
GRMZM2G157505*	GRMZM2G157505_T01	4.96986	221.071	11.8389	343.596	not assigned.unknown	seq=cds; coord=7:164456636..164457479:1; parent_gene=GRMZM2G157505	3.94e-147	5.09e-145
GRMZM2G377904*	GRMZM2G377904_T01	4.9677	753.528	40.541	513.234	protein.postranslational modification	moderately similar to ( 411) AT4G33920 | Symbols: | protein phosphatase 2C family protein / PP2C family protein | chr4:16260876-16262703 FORWARDhighly similar to ( 608) loc_os03g55320 12003.m34933 protein catalytic/ protein phosphatase type 2C, putative, expressed seq=cds; coord=5:6436446..6439210:1; parent_gene=GRMZM2G377904	6.14e-234	2.14e-231
GRMZM2G444621*	GRMZM2G444621_T01	4.95983	22.743	1.23024	71.8546	signalling.calcium	moderately similar to ( 211) AT3G22930 | Symbols: | calmodulin, putative | chr3:8124286-8125835 REVERSEmoderately similar to ( 209) CALM_CAPAN Calmodulin (CaM) - Capsicum annuum (Bell pepper)moderately similar to ( 219) loc_os12g41110 12012.m07893 protein calmodulin, putative, expressed seq=cds; coord=3:118962055..118962971:1; parent_gene=GRMZM2G444621	8.89e-39	1.94e-37
GRMZM2G070849*	GRMZM2G070849_T01	4.95285	13.7433	0.746985	45.9436	RNA.regulation of transcription.MYB domain transcription factor family	moderately similar to ( 263) AT5G49620 | Symbols: AtMYB78 | AtMYB78 (myb domain protein 78); DNA binding / transcription factor | chr5:20137491-20139384 REVERSEweakly similar to ( 164) MYBA2_ORYSA Myb-related protein MYBAS2 - Oryza sativa (Rice)moderately similar to ( 343) loc_os03g20090 12003.m101325 protein MYB transcription factor, putative, expressed seq=cds; coord=1:51397954..51400225:-1; pa…	7.32e-42	1.75e-40
GRMZM2G366532*	GRMZM2G366532_T01	4.94278	4.6345	0.253599	0.67816	stress.abiotic.heat	nearly identical (1013) AT5G02500 | Symbols: HSC70-1, HSP70-1, AT-HSC70-1, HSC70 | HSC70-1 (HEAT SHOCK COGNATE PROTEIN 70-1); ATP binding | chr5:554055-556334 REVERSEnearly identical (1039) HSP7C_PETHY Heat shock cognate 70 kDa protein - Petunia hybrida (Petunia)nearly identical (1081) loc_os03g16920 12003.m07124 protein heat shock cognate 70 kDa protein, putative, expressed seq=cds; coord=9:1395…	4.76e-23	6.51e-22
GRMZM5G855994*	GRMZM5G855994_T01	4.94245	17.8905	0.978964	190.815	protein.degradation.ubiquitin.E3.RING	weakly similar to ( 155) AT5G37490 | Symbols: | U-box domain-containing protein | chr5:14887744-14889051 FORWARDmoderately similar to ( 380) loc_os06g13870 12006.m06102 protein immediate-early fungal elicitor protein CMPG1, putative, expressed seq=cds; coord=9:1077761..1079077:-1; parent_gene=GRMZM5G855994	3.36e-43	8.26e-42
GRMZM2G031447*	GRMZM2G031447_T01	4.92832	246.992	13.6492	305.699	Biodegradation of Xenobiotics	moderately similar to ( 293) AT5G16080 | Symbols: AtCXE17 | AtCXE17 (Arabidopsis thaliana carboxyesterase 17); hydrolase | chr5:5252533-5253567 REVERSEweakly similar to ( 122) GID1_ORYSA Gibberellin receptor GID1 (EC 3.-.-.-) (Gibberellin-insensitive dwarf protein 1) (Protein GIBBERELLIN INSENSITIVE DWARF1) - Oryza sativa (Rice)highly similar to ( 515) loc_os03g15270 12003.m06964 protein prMC3, p…	8.16e-186	1.67e-183
GRMZM2G073272*	GRMZM2G073272_T01	4.92292	11.1962	0.621048	66.9845	RNA.regulation of transcription.WRKY domain transcription factor family	weakly similar to ( 156) AT4G31550 | Symbols: WRKY11, ATWRKY11 | WRKY11; calmodulin binding / transcription factor | chr4:15290065-15291458 REVERSEweakly similar to ( 184) loc_os04g21950 12004.m07345 protein OsWRKY51 - Superfamily of rice TFs having WRKY and zinc finger domains, expressed seq=cds; coord=5:159232314..159233530:1; parent_gene=GRMZM2G073272	1.46e-22	1.96e-21
GRMZM2G157675*	GRMZM2G157675_T01	4.90353	4.80004	0.269953	7.37936	development.unspecified	moderately similar to ( 271) AT3G28007 | Symbols: | nodulin MtN3 family protein | chr3:10408243-10409633 REVERSEmoderately similar to ( 375) loc_os01g42110 12001.m10478 protein seven-transmembrane-domain protein 1, putative seq=cds; coord=3:223761142..223764256:1; parent_gene=GRMZM2G157675	9.82e-13	8.16e-12
GRMZM2G031001*	GRMZM2G031001_T01	4.89551	328.943	18.6087	377.81	RNA.regulation of transcription.NAC domain transcription factor family	moderately similar to ( 263) AT5G18270 | Symbols: ANAC087 | ANAC087; transcription factor | chr5:6041241-6042743 REVERSEmoderately similar to ( 218) NAC77_ORYSA NAC domain-containing protein 77 (ONAC077) (ONAC300) - Oryza sativa (Rice)moderately similar to ( 395) loc_os03g21030 12003.m07510 protein GRAB2 protein, putative, expressed seq=cds; coord=1:53421632..53423835:-1; parent_gene=GRMZM2G031001	2.1e-204	5.32e-202
GRMZM2G380432*	GRMZM2G380432_T01	4.894	182.699	10.3174	203.464	signalling.in sugar and nutrient physiology	moderately similar to ( 303) AT1G35140 | Symbols: PHI-1, EXL7 | PHI-1 (PHOSPHATE-INDUCED 1) | chr1:12852089-12853018 FORWARDmoderately similar to ( 433) loc_os02g52010 12002.m10232 protein phi-1-like phosphate-induced protein, putative, expressed seq=cds; coord=5:208640720..208642406:-1; parent_gene=GRMZM2G380432	2.99e-172	5.15e-170
GRMZM2G035552*	GRMZM2G035552_T01	4.87203	34.0356	1.95687	51.8311	not assigned.unknown	moderately similar to ( 395) AT1G12420 | Symbols: ACR8 | ACR8; amino acid binding | chr1:4226673-4228917 REVERSEhighly similar to ( 700) loc_os03g14370 12003.m06877 protein ACR8, putative, expressed seq=cds; coord=1:33878531..33881481:1; parent_gene=GRMZM2G035552	3.61e-96	2.38e-94
GRMZM2G165961*	GRMZM2G165961_T01	4.865	14.5593	0.842205	22.0213	not assigned.unknown	highly similar to ( 551) AT5G06700 | Symbols: | unknown protein | chr5:2063638-2065810 FORWARDhighly similar to ( 815) loc_os02g53380 12002.m10367 protein expressed protein seq=cds; coord=4:177431607..177434724:1; parent_gene=GRMZM2G165961	6.71e-60	2.35e-58
GRMZM2G075492*	GRMZM2G075492_T01	4.84981	4.16212	0.24308	0.385204	misc.UDP glucosyl and glucoronyl transferases	highly similar to ( 526) AT2G20370 | Symbols: KAM1, MUR3 | MUR3 (MURUS 3); catalytic/ transferase, transferring glycosyl groups | chr2:8792355-8794214 FORWARDhighly similar to ( 538) KATAM_ORYSA Xyloglucan galactosyltransferase KATAMARI1 homolog (EC 2.4.1.-) - Oryza sativa (Rice)highly similar to ( 639) loc_os10g32160 12010.m06063 protein xyloglucan galactosyltransferase KATAMARI 1, putative, exp…	2.46e-16	2.49e-15
GRMZM5G873681*	GRMZM5G873681_T02	4.84845	50.8484	2.97723	61.5506	not assigned.unknown	seq=cds; coord=5:28194894..28196950:-1; parent_gene=GRMZM5G873681	4.79e-111	3.84e-109
GRMZM2G340578*	GRMZM2G340578_T01	4.84466	165.023	9.65093	241.585	transport.calcium	moderately similar to ( 248) AT5G17860 | Symbols: CAX7 | CAX7 (calcium exchanger 7); calcium:sodium antiporter/ cation:cation antiporter | chr5:5902638-5904350 REVERSEmoderately similar to ( 434) loc_os03g45370 12003.m09566 protein K-exchanger-like protein, putative, expressed seq=cds; coord=5:15447458..15449344:-1; parent_gene=GRMZM2G340578	2.06e-171	3.48e-169
GRMZM2G069082*	GRMZM2G069082_T01	4.84299	31.1516	1.82573	11.8358	RNA.regulation of transcription.AP2/EREBP, APETALA2/Ethylene-responsive element binding protein family	weakly similar to ( 143) loc_os09g35020 12009.m06502 protein dehydration-responsive element-binding protein 1D, putative, expressed seq=cds; coord=7:141126154..141127124:-1; parent_gene=GRMZM2G069082	2.95e-50	8.49e-49
GRMZM2G131683*	GRMZM2G131683_T01	4.83912	17.507	1.02906	31.1197	redox.glutaredoxins	highly similar to ( 543) AT3G11920 | Symbols: | glutaredoxin-related | chr3:3772311-3774887 FORWARDhighly similar to ( 947) loc_os10g34170 12010.m06246 protein domain found in Dishevelled, Egl-10, and Pleckstrin family protein, expressed seq=cds; coord=1:230186289..230191174:1; parent_gene=GRMZM2G131683	1.4e-71	6.09e-70
GRMZM2G425004*	GRMZM2G425004_T01	4.83765	742.343	43.7887	1388.15	stress.abiotic.cold	very weakly similar to (99.0) AT3G16510 | Symbols: | C2 domain-containing protein | chr3:5617112-5618194 REVERSEmoderately similar to ( 225) loc_os01g70790 12001.m43370 protein src2-like protein, putative, expressed seq=cds; coord=3:154739214..154740192:1; parent_gene=GRMZM2G425004	5.88e-208	1.55e-205
GRMZM2G098474*	GRMZM2G098474_T01	4.82052	15.6667	0.932921	12.3352	RNA.regulation of transcription.ARR	weakly similar to ( 128) AT1G59940 | Symbols: ARR3 | ARR3 (RESPONSE REGULATOR 3); transcription regulator/ two-component response regulator | chr1:22065894-22066895 REVERSEweakly similar to ( 182) loc_os02g42060 12002.m09243 protein two-component response regulator ARR3, putative, expressed seq=cds; coord=5:187200002..187201837:-1; parent_gene=GRMZM2G098474	1.53e-38	3.33e-37
GRMZM2G161846*	GRMZM2G161846_T01	4.79473	105.269	6.37894	254.424	metal handling.binding, chelation and storage	weakly similar to ( 185) AT4G39700 | Symbols: | heavy-metal-associated domain-containing protein / copper chaperone (CCH)-related | chr4:18424265-18424906 FORWARDmoderately similar to ( 250) loc_os09g20000 12009.m05207 protein metal ion binding protein, putative, expressed seq=cds; coord=2:177009400..177010384:1; parent_gene=GRMZM2G161846	1.93e-102	1.37e-100
GRMZM2G062673*	GRMZM2G062673_T01	4.74819	61.453	3.84667	156.387	signalling.calcium	weakly similar to ( 141) AT1G05990 | Symbols: | calcium-binding protein, putative | chr1:1818588-1819040 FORWARDweakly similar to ( 177) loc_os04g41540 12004.m09132 protein calmodulin, putative, expressed seq=cds; coord=2:33730476..33731690:-1; parent_gene=GRMZM2G062673	1.66e-91	1e-89
GRMZM2G093951*	GRMZM2G093951_T01	4.73684	80.2792	5.07264	130.626	stress.biotic	weakly similar to ( 138) AT1G65690 | Symbols: | harpin-induced protein-related / HIN1-related / harpin-responsive protein-related | chr1:24431642-24432898 REVERSEweakly similar to ( 131) loc_os02g30450 12002.m08188 protein NHL25, putative seq=cds; coord=1:228664950..228666474:1; parent_gene=GRMZM2G093951	2.74e-118	2.45e-116
GRMZM2G097706*	GRMZM2G097706_T03	4.72554	14.1351	0.899433	25.7528	fermentation.aldehyde dehydrogenase	highly similar to ( 662) AT3G24503 | Symbols: ALDH2C4, ALDH1A, REF1 | ALDH2C4; 3-chloroallyl aldehyde dehydrogenase/ aldehyde dehydrogenase (NAD)/ coniferyl-aldehyde dehydrogenase | chr3:8919732-8923029 REVERSEmoderately similar to ( 360) BADH_SPIOL Betaine-aldehyde dehydrogenase, chloroplast precursor (EC 1.2.1.8) (BADH) - Spinacia oleracea (Spinach)highly similar to ( 851) loc_os01g40870 12001.…	7.95e-47	2.11e-45
GRMZM2G364208*	GRMZM2G364208_T01	4.71435	32.9433	2.11261	126.619	not assigned.unknown	very weakly similar to (85.1) loc_os05g50100 12005.m09079 protein expressed protein seq=cds; coord=6:165938508..165939575:-1; parent_gene=GRMZM2G364208	5.15e-56	1.67e-54
GRMZM2G139372*	GRMZM2G139372_T01	4.71107	5.94175	0.381901	1.2482	RNA.regulation of transcription.bHLH,Basic Helix-Loop-Helix family	weakly similar to ( 137) AT2G16910 | Symbols: AMS | AMS (ABORTED MICROSPORES); DNA binding / transcription factor | chr2:7331721-7334077 FORWARDmoderately similar to ( 276) loc_os02g02820 12002.m05632 protein helix-loop-helix DNA-binding domain containing protein, expressed seq=cds; coord=4:237951075..237952939:-1; parent_gene=GRMZM2G139372	1.31e-19	1.55e-18
GRMZM2G445169*	GRMZM2G445169_T01	4.70939	278.631	17.8938	212.25	cell wall.modification	moderately similar to ( 433) AT2G39700 | Symbols: ATEXPA4, ATEXP4, ATHEXP ALPHA 1.6 | ATEXPA4 (ARABIDOPSIS THALIANA EXPANSIN A4) | chr2:16544246-16545434 REVERSEmoderately similar to ( 482) EXPA7_ORYSA Expansin-A7 precursor (OsEXPA7) (Alpha-expansin-7) (OsEXP7) (OsaEXPa1.26) - Oryza sativa (Rice)moderately similar to ( 482) loc_os03g60720 12003.m10961 protein alpha-expansin 6 precursor, putative,…	1.33e-175	2.36e-173
GRMZM2G091652*	GRMZM2G091652_T01	4.70369	117.046	7.54697	86.5978	RNA.processing.RNA helicase	moderately similar to ( 493) AT2G42520 | Symbols: | DEAD box RNA helicase, putative | chr2:17705382-17708744 FORWARDmoderately similar to ( 295) DB10_NICSY ATP-dependent RNA helicase-like protein DB10 (EC 3.6.1.-) - Nicotiana sylvestris (Wood tobacco)highly similar to ( 540) loc_os06g40020 12006.m08539 protein ATP-dependent RNA helicase ded-1, putative, expressed seq=cds; coord=6:102624766..10263…	1.24e-159	1.84e-157
GRMZM2G167520*	GRMZM2G167520_T01	4.68861	2.46515	0.161001	1.24378	cell wall.cellulose synthesis.COBRA	highly similar to ( 665) AT3G02210 | Symbols: COBL1 | COBL1 (COBRA-LIKE PROTEIN 1 PRECURSOR) | chr3:409352-411478 REVERSEhighly similar to ( 742) COBL1_ORYSA COBRA-like 1 protein precursor (BRITTLE CULM1-like 6 protein) - Oryza sativa (Rice)highly similar to ( 742) loc_os07g41310 12007.m08367 protein COBRA-like protein 4 precursor, putative, expressed seq=cds; coord=7:164197666..164200281:1; pare…	7.95e-10	5.32e-09
GRMZM2G106819*	GRMZM2G106819_T01	4.67457	79.6006	5.24262	40.3855	not assigned.unknown	weakly similar to ( 112) loc_os05g44900 12005.m08615 protein expressed protein seq=cds; coord=8:124796660..124797582:1; parent_gene=GRMZM2G106819	5.08e-84	2.72e-82
GRMZM2G369472*	GRMZM2G369472_T01	4.64449	241.32	16.2861	455.292	RNA.regulation of transcription.AP2/EREBP, APETALA2/Ethylene-responsive element binding protein family	very weakly similar to (93.6) AT4G34410 | Symbols: RRTF1 | RRTF1 ({REDOX RESPONSIVE TRANSCRIPTION FACTOR 1); DNA binding / transcription factor | chr4:16451992-16452798 FORWARDmoderately similar to ( 204) loc_os08g36920 12008.m07680 protein AP2 domain containing protein, expressed seq=cds; coord=1:199639973..199641110:1; parent_gene=GRMZM2G369472	9.63e-158	1.41e-155
GRMZM5G848747*	GRMZM5G848747_T01	4.64201	2.77838	0.187507	1.6714	RNA.regulation of transcription.unclassified	moderately similar to ( 308) AT2G03200 | Symbols: | aspartyl protease family protein | chr2:966506-967891 REVERSEhighly similar to ( 589) loc_os08g36530 12008.m07642 protein aspartic proteinase nepenthesin-2 precursor, putative seq=cds; coord=4:56380924..56382642:1; parent_gene=GRMZM5G848747	1.47e-09	9.53e-09
GRMZM2G132212*	GRMZM2G132212_T01	4.64177	77.4945	5.22688	182.388	signalling.receptor kinases.leucine rich repeat XI	highly similar to ( 743) AT5G25930 | Symbols: | leucine-rich repeat family protein / protein kinase family protein | chr5:9050880-9053978 FORWARDmoderately similar to ( 402) RPK1_IPONI Receptor-like protein kinase precursor (EC 2.7.11.1) - Ipomoea nil (Japanese morning glory) (Pharbitis nil)nearly identical (1324) loc_os05g44770 12005.m08602 protein receptor-like protein kinase 5 precursor, putat…	1.58e-157	2.29e-155
GRMZM2G468585*	GRMZM2G468585_T02	4.64121	5.42731	0.366277	5.00623	not assigned.unknown	very weakly similar to (90.9) loc_os02g41840 12002.m09221 protein expressed protein seq=cds; coord=5:195128071..195128950:-1; parent_gene=GRMZM2G468585	1.47e-09	9.53e-09
GRMZM2G701522*	GRMZM2G701522_T01	4.64021	12.3412	0.832879	7.91907	not assigned.unknown	seq=cds; coord=5:50877467..50877853:-1; parent_gene=GRMZM2G701522	1.47e-09	9.53e-09
GRMZM2G449094*	GRMZM2G449094_T01	4.63963	10.8744	0.733889	46.5773	not assigned.unknown	weakly similar to ( 107) AT1G65690 | Symbols: | harpin-induced protein-related / HIN1-related / harpin-responsive protein-related | chr1:24431642-24432898 REVERSEmoderately similar to ( 230) loc_os04g58090 12004.m10691 protein NHL25, putative, expressed seq=cds; coord=2:1629928..1631025:1; parent_gene=GRMZM2G449094	2.72e-23	3.76e-22
GRMZM2G141322*	GRMZM2G141322_T01	4.63877	33.7927	2.28059	129.743	RNA.processing.ribonucleases	moderately similar to ( 206) AT2G02990 | Symbols: RNS1, ATRNS1 | RNS1 (RIBONUCLEASE 1); endoribonuclease/ ribonuclease | chr2:873714-874667 FORWARDvery weakly similar to (80.9) RN28_PANGI Ribonuclease-like storage protein precursor (Root 28 kDa major protein) - Panax ginseng (Korean ginseng)moderately similar to ( 323) loc_os07g43670 12007.m08593 protein ribonuclease 1 precursor, putative, expres…	1.3e-55	4.18e-54
GRMZM2G145412*	GRMZM2G145412_T01	4.63782	126.884	8.58101	369.859	not assigned.unknown	seq=cds; coord=1:244826496..244827697:-1; parent_gene=GRMZM2G145412	3.8e-127	3.77e-125
GRMZM2G035248*	GRMZM2G035248_T01	4.63153	26.3566	1.79069	12.3439	not assigned.unknown	seq=cds; coord=5:6332685..6333770:-1; parent_gene=GRMZM2G035248	1.72e-40	3.95e-39
GRMZM2G357688*	GRMZM2G357688_T01	4.57604	13.0642	0.922683	9.32125	RNA.regulation of transcription.C2H2 zinc finger family	very weakly similar to (87.8) loc_os09g38610 12009.m06802 protein zinc finger protein 2, putative, expressed seq=cds; coord=7:145717491..145718538:1; parent_gene=GRMZM2G357688	4.78e-25	6.98e-24
GRMZM2G025062*	GRMZM2G025062_T01	4.57271	30.7808	2.17395	32.2108	RNA.regulation of transcription.AP2/EREBP, APETALA2/Ethylene-responsive element binding protein family	very weakly similar to (89.7) AT3G16770 | Symbols: RAP2.3, ATEBP, ERF72 | ATEBP (ETHYLENE-RESPONSIVE ELEMENT BINDING PROTEIN); DNA binding / protein binding / transcription activator/ transcription factor | chr3:5705784-5706768 FORWARDweakly similar to ( 151) loc_os07g47790 12007.m29326 protein ERF-like protein, putative, expressed seq=cds; coord=7:172729995..172731206:-1; parent_gene=GRMZM2G0250…	2.53e-53	7.73e-52
GRMZM2G014022*	GRMZM2G014022_T01	4.54629	101.224	7.27675	171.268	protein.degradation.ubiquitin.E3.SCF.FBOX	weakly similar to ( 150) AT2G36090 | Symbols: | F-box family protein | chr2:15158631-15159584 FORWARDmoderately similar to ( 350) loc_os04g33820 12004.m08477 protein F-box domain containing protein, expressed seq=cds; coord=10:114509346..114511007:-1; parent_gene=GRMZM2G014022	4.69e-119	4.26e-117
GRMZM2G127690*	GRMZM2G127690_T01	4.54045	90.1833	6.52101	93.6184	protein.degradation.ubiquitin.E3.RING	weakly similar to ( 113) AT3G18710 | Symbols: PUB29, ATPUB29 | PUB29 (PLANT U-BOX 29); ubiquitin-protein ligase | chr3:6434234-6435481 REVERSEmoderately similar to ( 438) loc_os02g33680 12002.m08459 protein U-box domain containing protein, expressed seq=cds; coord=4:111895429..111896985:1; parent_gene=GRMZM2G127690	5.58e-120	5.15e-118
GRMZM2G024948*	GRMZM2G024948_T01	4.52073	5.42731	0.398128	8.99039	RNA.regulation of transcription.ABI3/VP1-related B3-domain-containing transcription factor family	weakly similar to ( 187) AT1G01030 | Symbols: NGA3 | NGA3 (NGATHA3); transcription factor | chr1:11864-12940 REVERSEmoderately similar to ( 365) loc_os02g45850 12002.m09622 protein B3 DNA binding domain containing protein, expressed seq=cds; coord=5:196677251..196679274:-1; parent_gene=GRMZM2G024948	1.38e-21	1.78e-20
GRMZM2G121308*	GRMZM2G121308_T01	4.51106	7322.26	537.64	8936.59	cell wall.modification	moderately similar to ( 218) AT1G65680 | Symbols: ATEXPB2, EXPB2, ATHEXP BETA 1.4 | ATEXPB2 (ARABIDOPSIS THALIANA EXPANSIN B2) | chr1:24427266-24428399 FORWARDmoderately similar to ( 280) EXB14_ORYSA Putative expansin-B14 precursor (OsEXPB14) (Beta-expansin-14) (OsEXPB16) (OsaEXPb1.14) (OsaEXPb1.18) - Oryza sativa (Rice)moderately similar to ( 280) loc_os02g44106 12002.m09447 protein beta-expansi…	6.06e-229	2.01e-226
GRMZM2G425638*	GRMZM2G425638_T01	4.50561	5.69568	0.42189	13.5383	stress.abiotic.unspecified	weakly similar to ( 189) AT1G02335 | Symbols: GL22 | GL22 (GERMIN-LIKE PROTEIN SUBFAMILY 2 MEMBER 2 PRECURSOR.); manganese ion binding / nutrient reservoir | chr1:463979-464876 REVERSEweakly similar to ( 195) RHRE_PEA Rhicadhesin receptor precursor (Germin-like protein) - Pisum sativum (Garden pea)moderately similar to ( 318) loc_os01g50900 12001.m11271 protein germin-like protein subfamily T mem…	6.67e-12	5.25e-11
GRMZM2G329069*	GRMZM2G329069_T01	4.48849	26.9494	2.02084	45.0335	not assigned.unknown	seq=cds; coord=3:169722780..169723417:1; parent_gene=GRMZM2G329069	3.42e-31	6.13e-30
GRMZM2G358830*	GRMZM2G358830_T01	4.48816	1.57914	0.118414	0.703683	protein.postranslational modification.kinase.receptor like cytoplasmatic kinase VII	moderately similar to ( 395) AT3G24550 | Symbols: ATPERK1 | ATPERK1 (PROLINE EXTENSIN-LIKE RECEPTOR KINASE 1); ATP binding / protein kinase | chr3:8960411-8963303 FORWARDmoderately similar to ( 224) PSKR_DAUCA Phytosulfokine receptor precursor (EC 2.7.11.1) (Phytosulfokine LRR receptor kinase) - Daucus carota (Carrot)highly similar to ( 608) loc_os01g54700 12001.m11633 protein receptor protein ki…	1.06e-09	6.96e-09
GRMZM2G306915*	GRMZM2G306915_T01	4.47107	7.97002	0.605114	13.8243	protein.degradation.subtilases	highly similar to ( 835) AT2G04160 | Symbols: AIR3 | AIR3; serine-type endopeptidase | chr2:1401450-1407694 REVERSEnearly identical (1028) loc_os06g40700 12006.m08605 protein subtilisin-like protease precursor, putative, expressed seq=cds; coord=9:102781267..102784536:1; parent_gene=GRMZM2G306915	3.47e-33	6.61e-32
GRMZM2G355572*	GRMZM2G355572_T01	4.4571	1385.01	106.346	2118.51	not assigned.unknown	moderately similar to ( 465) AT5G12010 | Symbols: | unknown protein | chr5:3877975-3879483 REVERSEhighly similar to ( 569) loc_os01g09220 12001.m07547 protein transposon protein, putative, CACTA, En/Spm sub-class, expressed seq=cds; coord=3:7937557..7939764:-1; parent_gene=GRMZM2G355572	9.1e-223	2.82e-220
GRMZM2G148485*	GRMZM2G148485_T01	4.43248	7.2112	0.56154	2.50273	cell wall.modification	moderately similar to ( 255) AT2G45110 | Symbols: ATEXPB4, EXPB4, ATHEXP BETA 1.1 | ATEXPB4 (ARABIDOPSIS THALIANA EXPANSIN B4) | chr2:18599575-18601237 FORWARDmoderately similar to ( 338) EXB14_ORYSA Putative expansin-B14 precursor (OsEXPB14) (Beta-expansin-14) (OsEXPB16) (OsaEXPb1.14) (OsaEXPb1.18) - Oryza sativa (Rice)moderately similar to ( 338) loc_os02g44106 12002.m09447 protein beta-expansi…	3.63e-15	3.47e-14
GRMZM2G124037*	GRMZM2G124037_T01	4.42596	39.7636	3.11926	43.2515	RNA.regulation of transcription.AP2/EREBP, APETALA2/Ethylene-responsive element binding protein family	very weakly similar to (80.5) AT5G51990 | Symbols: CBF4, DREB1D | CBF4 (C- REPEAT-BINDING FACTOR 4); DNA binding / transcription activator/ transcription factor | chr5:21117113-21117787 REVERSEweakly similar to ( 145) loc_os09g35020 12009.m06502 protein dehydration-responsive element-binding protein 1D, putative, expressed seq=cds; coord=2:194479918..194481002:-1; parent_gene=GRMZM2G124037	1.16e-60	4.13e-59
GRMZM2G420108*	GRMZM2G420108_T02	4.41157	12.9629	1.0252	18.5207	not assigned.unknown	weakly similar to ( 134) loc_os03g55980 12003.m10508 protein expressed protein seq=cds; coord=1:281276219..281277004:1; parent_gene=GRMZM2G420108	7.4e-19	8.5e-18
GRMZM2G516421*	GRMZM2G516421_T01	4.40857	46.6294	3.6988	63.8475	not assigned.unknown	very weakly similar to (94.0) loc_os07g49200 12007.m09129 protein conserved hypothetical protein seq=cds; coord=7:174585534..174586448:-1; parent_gene=GRMZM2G516421	4.99e-60	1.76e-58
GRMZM2G150434*	GRMZM2G150434_T01	4.40757	9.43004	0.74872	17.1298	not assigned.unknown	seq=cds; coord=8:126701828..126702688:-1; parent_gene=GRMZM2G150434	6.45e-15	6.07e-14
GRMZM2G144028*	GRMZM2G144028_T02	4.38891	4.16342	0.3345	10.9725	signalling.receptor kinases.wheat LRK10 like	moderately similar to ( 438) AT1G18390 | Symbols: | ATP binding / kinase/ protein kinase/ protein serine/threonine kinase/ protein tyrosine kinase | chr1:6327463-6329935 FORWARDmoderately similar to ( 217) CRI4_MAIZE Putative receptor protein kinase CRINKLY4 precursor (EC 2.7.11.1) - Zea mays (Maize)highly similar to ( 806) loc_os01g49529 12001.m150962 protein OsWAK10a - OsWAK receptor-like cytop…	1.31e-19	1.55e-18
GRMZM5G873681*	GRMZM5G873681_T01	4.37735	26.1844	2.12055	28.9834	not assigned.unknown	seq=cds; coord=5:28195010..28196237:-1; parent_gene=GRMZM5G873681	1.15e-14	1.06e-13
GRMZM2G069528*	GRMZM2G069528_T01	4.34042	102.71	8.52021	125.807	not assigned.unknown	very weakly similar to (98.2) loc_os09g30300 12009.m06181 protein expressed protein seq=cds; coord=7:131126628..131127743:1; parent_gene=GRMZM2G069528	3.5e-105	2.58e-103
GRMZM2G130943*	GRMZM2G130943_T02	4.33253	82.42	6.88125	124.442	protein.postranslational modification	moderately similar to ( 358) AT4G33920 | Symbols: | protein phosphatase 2C family protein / PP2C family protein | chr4:16260876-16262703 FORWARDhighly similar to ( 531) loc_os03g10950 12003.m06547 protein catalytic/ protein phosphatase type 2C, putative, expressed seq=cds; coord=9:147545345..147547482:-1; parent_gene=GRMZM2G130943	5.19e-124	4.94e-122
GRMZM2G306566*	GRMZM2G306566_T01	4.31931	14.0472	1.18501	8.45041	lipid metabolism.lipid degradation.beta-oxidation.acyl-CoA thioesterase	weakly similar to ( 105) AT1G68280 | Symbols: | thioesterase-related | chr1:25592467-25593595 REVERSEweakly similar to ( 146) loc_os02g44136 12002.m09455 protein retrotransposon protein, putative, Ty1-copia subclass seq=cds; coord=5:192258201..192258960:-1; parent_gene=GRMZM2G306566	2.06e-11	1.57e-10
GRMZM5G822895*	GRMZM5G822895_T01	4.31921	6.87199	0.579719	1.378	not assigned.unknown	seq=cds; coord=8:64015091..64015646:1; parent_gene=GRMZM5G822895	1.08e-07	5.92e-07
GRMZM2G408537*	GRMZM2G408537_T01	4.31873	5.98876	0.50521	8.40626	not assigned.unknown	very weakly similar to (85.1) loc_os01g44120 12001.m10670 protein expressed protein seq=cds; coord=8:146038024..146038661:1; parent_gene=GRMZM2G408537	1.08e-07	5.92e-07
GRMZM2G162396*	GRMZM2G162396_T01	4.31108	148.335	12.5717	269.363	not assigned.unknown	seq=cds; coord=7:99205708..99206630:1; parent_gene=GRMZM2G162396	1.13e-112	9.22e-111
GRMZM2G068239*	GRMZM2G068239_T01	4.30828	37.4759	3.18559	73.3128	protein.degradation.ubiquitin.E3.RING	moderately similar to ( 205) AT5G66070 | Symbols: | zinc finger (C3HC4-type RING finger) family protein | chr5:26421923-26423033 FORWARDmoderately similar to ( 279) loc_os08g43670 12008.m08341 protein RING-H2 finger protein ATL2B, putative, expressed seq=cds; coord=4:92059462..92061069:-1; parent_gene=GRMZM2G068239	9.51e-59	3.25e-57
GRMZM2G428216*	GRMZM2G428216_T01	4.27462	439.905	38.1627	893.104	not assigned.unknown	seq=cds; coord=1:165404503..165405089:1; parent_gene=GRMZM2G428216	4.77e-141	5.62e-139
GRMZM2G153456*	GRMZM2G153456_T01	4.27364	24.3316	2.11762	17.8826	not assigned.unknown	very weakly similar to (99.4) AT5G17510 | Symbols: | unknown protein | chr5:5770518-5772343 REVERSEweakly similar to ( 136) loc_os04g32250 12004.m08323 protein conserved hypothetical protein seq=cds; coord=10:110296140..110298747:1; parent_gene=GRMZM2G153456	2.57e-51	7.57e-50
GRMZM2G104843*	GRMZM2G104843_T01	4.27089	5.62001	0.49045	7.9858	hormone metabolism.jasmonate.synthesis-degradation.lipoxygenase	nearly identical (1024) AT1G17420 | Symbols: LOX3 | LOX3; electron carrier/ iron ion binding / lipoxygenase/ metal ion binding / oxidoreductase, acting on single donors with incorporation of molecular oxygen, incorporation of two atoms of oxygen | chr1:5977512-5981384 FORWARDnearly identical (1397) LOX5_ORYSA Putative lipoxygenase 5 (EC 1.13.11.12) - Oryza sativa (Rice)nearly identical (1021) loc…	6.1e-31	1.09e-29
GRMZM2G050512*	GRMZM2G050512_T01	4.26348	248.038	21.7603	213.263	protein.postranslational modification	moderately similar to ( 401) AT4G33920 | Symbols: | protein phosphatase 2C family protein / PP2C family protein | chr4:16260876-16262703 FORWARDhighly similar to ( 592) loc_os03g55320 12003.m34933 protein catalytic/ protein phosphatase type 2C, putative, expressed seq=cds; coord=1:279119397..279122777:-1; parent_gene=GRMZM2G050512	5.18e-164	8.12e-162
GRMZM2G465188*	GRMZM2G465188_T01	4.24954	141.191	12.4923	70.2234	cell wall.cellulose synthesis.COBRA	moderately similar to ( 461) AT3G02210 | Symbols: COBL1 | COBL1 (COBRA-LIKE PROTEIN 1 PRECURSOR) | chr3:409352-411478 REVERSEhighly similar to ( 597) COBL7_ORYSA COBRA-like 7 protein precursor (BRITTLE CULM1-like 3 protein) - Oryza sativa (Rice)moderately similar to ( 456) loc_os05g32110 12005.m083711 protein COBRA-like protein 4 precursor, putative, expressed seq=cds; coord=2:21872675..21874781:…	1.71e-129	1.73e-127
GRMZM2G177356*	GRMZM2G177356_T01	4.23672	11.6322	1.03901	125.134	not assigned.unknown	moderately similar to ( 268) loc_os02g31867 12002.m33278 protein expressed protein seq=cds; coord=5:166933448..166934843:1; parent_gene=GRMZM2G177356	2.21e-28	3.62e-27
GRMZM2G017685*	GRMZM2G017685_T01	4.22962	15.3752	1.37914	28.3333	not assigned.unknown	seq=cds; coord=9:111479517..111480334:-1; parent_gene=GRMZM2G017685	5.55e-21	7e-20
GRMZM2G046885*	GRMZM2G046885_T01	4.22574	26.21	2.35847	7.59163	RNA.regulation of transcription.MADS box transcription factor family	weakly similar to ( 194) AT2G22540 | Symbols: SVP, AGL22 | SVP (SHORT VEGETATIVE PHASE); transcription factor/ translation repressor, nucleic acid binding | chr2:9580417-9583603 FORWARDmoderately similar to ( 317) MAD22_ORYSA MADS-box transcription factor 22 (OsMADS22) - Oryza sativa (Rice)moderately similar to ( 317) loc_os02g52340 12002.m10265 protein MADS-box transcription factor 22, putative,…	2.7e-58	9.19e-57
GRMZM2G082487*	GRMZM2G082487_T01	4.21904	23.9646	2.16401	62.8097	protein.postranslational modification	moderately similar to ( 261) AT5G59220 | Symbols: | protein phosphatase 2C, putative / PP2C, putative | chr5:23894672-23896497 REVERSEmoderately similar to ( 329) loc_os09g15670 12009.m04828 protein protein phosphatase 2C, putative, expressed seq=cds; coord=2:175540392..175541806:-1; parent_gene=GRMZM2G082487	1.4e-49	3.97e-48
GRMZM2G400714*	GRMZM2G400714_T01	4.21528	311.637	28.2148	650.377	RNA.regulation of transcription.C2H2 zinc finger family	weakly similar to ( 135) ZFP1_WHEAT Zinc-finger protein 1 (WZF1) - Triticum aestivum (Wheat)moderately similar to ( 221) loc_os03g55540 12003.m10467 protein zinc-finger protein 1, putative, expressed seq=cds; coord=1:279912701..279914465:-1; parent_gene=GRMZM2G400714	2.08e-166	3.33e-164
GRMZM2G083350*	GRMZM2G083350_T01	4.21036	7.07031	0.643361	62.7961	RNA.regulation of transcription.WRKY domain transcription factor family	moderately similar to ( 208) AT5G15130 | Symbols: WRKY72, ATWRKY72 | WRKY72; transcription factor | chr5:4904426-4906879 FORWARDmoderately similar to ( 367) loc_os01g09080 12001.m07532 protein WRKY transcription factor 61, putative, expressed seq=cds; coord=8:19851097..19853367:-1; parent_gene=GRMZM2G083350	8.86e-25	1.28e-23
GRMZM2G136534*	GRMZM2G136534_T01	4.19465	5.93632	0.546312	9.4148	misc.peroxidases	moderately similar to ( 331) AT5G14130 | Symbols: | peroxidase, putative | chr5:4558862-4560028 REVERSEmoderately similar to ( 228) PER1_ORYSA Peroxidase 1 precursor (EC 1.11.1.7) - Oryza sativa (Rice)moderately similar to ( 447) loc_os08g42030 12008.m08181 protein peroxidase 73 precursor, putative, expressed seq=cds; coord=1:194570543..194573682:-1; parent_gene=GRMZM2G136534	2.42e-19	2.82e-18
GRMZM2G122072*	GRMZM2G122072_T01	4.16088	28.9894	2.72991	82.04	misc.UDP glucosyl and glucoronyl transferases	moderately similar to ( 322) AT3G16520 | Symbols: UGT88A1 | UDP-glucoronosyl/UDP-glucosyl transferase family protein | chr3:5618847-5620833 REVERSEweakly similar to ( 177) ZOX_PHAVU Zeatin O-xylosyltransferase (EC 2.4.2.40) (Zeatin O-beta-D-xylosyltransferase) - Phaseolus vulgaris (Kidney bean) (French bean)highly similar to ( 655) loc_os01g53350 12001.m150707 protein anthocyanidin 5,3-O-glucosyl…	3.8e-92	2.34e-90
GRMZM2G413030*	GRMZM2G413030_T01	4.15472	4.24159	0.400758	3.47022	signalling.receptor kinases.S-locus glycoprotein like	highly similar to ( 631) AT2G19130 | Symbols: | S-locus lectin protein kinase family protein | chr2:8293789-8296275 FORWARDmoderately similar to ( 238) KPRO_MAIZE Putative receptor protein kinase ZmPK1 precursor (EC 2.7.11.1) - Zea mays (Maize)nearly identical (1115) loc_os04g34370 12004.m08531 protein serine/threonine-protein kinase receptor precursor, putative, expressed seq=cds; coord=7:148487…	7.51e-21	9.39e-20
GRMZM2G413006*	GRMZM2G413006_T01	4.14331	467.346	44.5384	228.566	cell wall.modification	moderately similar to ( 381) AT5G57560 | Symbols: TCH4, XTH22 | TCH4 (Touch 4); hydrolase, acting on glycosyl bonds / xyloglucan:xyloglucosyl transferase | chr5:23307296-23308235 REVERSEmoderately similar to ( 346) BRU1_SOYBN Brassinosteroid-regulated protein BRU1 precursor - Glycine max (Soybean)moderately similar to ( 481) loc_os06g48160 12006.m09342 protein xyloglucan endotransglucosylase/hydr…	1.3e-174	2.29e-172
GRMZM2G416935*	GRMZM2G416935_T01	4.12564	5.6569	0.545388	1.2964	not assigned.unknown	seq=cds; coord=2:212486263..212486853:-1; parent_gene=GRMZM2G416935	1.28e-06	6.23e-06
GRMZM2G124872*	GRMZM2G124872_T01	4.12551	15.3679	1.48164	12.6468	hormone metabolism.auxin.induced-regulated-responsive-activated	highly similar to ( 517) AT1G29200 | Symbols: | unknown protein | chr1:10208724-10210488 FORWARDhighly similar to ( 858) loc_os06g35410 12006.m08078 protein growth regulator, putative, expressed seq=cds; coord=9:60085373..60088710:1; parent_gene=GRMZM2G124872	1.72e-51	5.08e-50
GRMZM2G054803*	GRMZM2G054803_T01	4.10535	18.994	1.85778	26.827	secondary metabolism.isoprenoids.terpenoids	moderately similar to ( 241) AT5G58770 | Symbols: | dehydrodolichyl diphosphate synthase, putative / DEDOL-PP synthase, putative | chr5:23734396-23735495 FORWARDmoderately similar to ( 321) loc_os01g63830 12001.m12498 protein undecaprenyl pyrophosphate synthetase, putative, expressed seq=cds; coord=7:45384708..45386649:1; parent_gene=GRMZM2G054803	2.45e-47	6.57e-46
GRMZM2G426469*	GRMZM2G426469_T01	4.10209	8.29452	0.812582	6.43841	not assigned.unknown	seq=cds; coord=6:128132453..128133047:-1; parent_gene=GRMZM2G426469	7.95e-10	5.32e-09
GRMZM2G109805*	GRMZM2G109805_T01	4.05502	4.29577	0.434868	7.13245	not assigned.unknown	moderately similar to ( 241) AT2G12400 | Symbols: | unknown protein | chr2:5005144-5008140 REVERSEmoderately similar to ( 265) loc_os06g43780 12006.m08908 protein expressed protein seq=cds; coord=5:95001087..95003835:-1; parent_gene=GRMZM2G109805	1.15e-14	1.06e-13
GRMZM2G163843*	GRMZM2G163843_T01	4.03991	54.9157	5.61425	53.9041	development.unspecified	weakly similar to ( 143) loc_os09g12380 12009.m04501 protein no apical meristem protein, expressed seq=cds; coord=8:150569499..150570962:-1; parent_gene=GRMZM2G163843	1.55e-81	7.99e-80
GRMZM2G177929*	GRMZM2G177929_T03	4.02718	4.19627	0.433464	1.13339	not assigned.unknown	weakly similar to ( 166) loc_os01g53980 12001.m11562 protein calmodulin binding protein, putative, expressed seq=cds; coord=3:199250604..199253248:-1; parent_gene=GRMZM2G177929	2.04e-14	1.86e-13
GRMZM2G151913*	GRMZM2G151913_T01	4.01409	14.0022	1.46042	28.6905	protein.degradation.ubiquitin.E3.RING	weakly similar to ( 149) AT2G18650 | Symbols: MEE16 | MEE16 (maternal effect embryo arrest 16); protein binding / zinc ion binding | chr2:8086860-8088131 REVERSEvery weakly similar to (89.0) EL5_ORYSA E3 ubiquitin-protein ligase EL5 (EC 6.3.2.-) - Oryza sativa (Rice)moderately similar to ( 315) loc_os06g08820 12006.m05601 protein RING-H2 finger protein ATL2C, putative seq=cds; coord=9:12330734..1…	7.42e-39	1.63e-37
GRMZM2G340444*	GRMZM2G340444_T01	4.00695	8.0573	0.84378	5.8499	protein.degradation.ubiquitin.E3.RING	very weakly similar to (80.1) AT2G47560 | Symbols: | zinc finger (C3HC4-type RING finger) family protein | chr2:19511934-19512617 REVERSEvery weakly similar to (87.0) EL5_ORYSA E3 ubiquitin-protein ligase EL5 (EC 6.3.2.-) - Oryza sativa (Rice)weakly similar to ( 167) loc_os05g29710 12005.m07208 protein RING-H2 finger protein ATL5F, putative, expressed seq=cds; coord=6:138585494..138586639:1; pare…	7.36e-16	7.28e-15
GRMZM2G059397*	GRMZM2G059397_T01	4.00563	301.775	31.6758	888.247	development.unspecified	weakly similar to ( 143) AT2G23810 | Symbols: TET8 | TET8 (TETRASPANIN8) | chr2:10135859-10137352 REVERSEweakly similar to ( 181) loc_os08g34460 12008.m07435 protein senescence-associated protein DH, putative, expressed seq=cds; coord=1:210740384..210741599:1; parent_gene=GRMZM2G059397	1.44e-143	1.78e-141
GRMZM2G379540*	GRMZM2G379540_T01	4.00553	2.83415	0.296799	4.93848	protein.degradation.serine protease	moderately similar to ( 306) AT1G63120 | Symbols: ATRBL2 | ATRBL2 (Arabidopsis thaliana Rhomboid-like 2); serine-type endopeptidase | chr1:23409054-23410725 REVERSEmoderately similar to ( 415) loc_os04g48130 12004.m09751 protein membrane protein, putative, expressed seq=cds; coord=10:139503679..139506341:1; parent_gene=GRMZM2G379540	4.99e-09	3.1e-08
GRMZM2G051683*	GRMZM2G051683_T01	4.00526	147.315	15.4435	138.167	secondary metabolism.flavonoids.dihydroflavonols	moderately similar to ( 370) AT3G16520 | Symbols: UGT88A1 | UDP-glucoronosyl/UDP-glucosyl transferase family protein | chr3:5618847-5620833 REVERSEweakly similar to ( 161) ZOX_PHAVU Zeatin O-xylosyltransferase (EC 2.4.2.40) (Zeatin O-beta-D-xylosyltransferase) - Phaseolus vulgaris (Kidney bean) (French bean)highly similar to ( 702) loc_os01g50200 12001.m11204 protein anthocyanidin 5,3-O-glucosylt…	1.04e-129	1.05e-127
GRMZM2G150134*	GRMZM2G150134_T01	3.98238	4.53157	0.482882	47.6346	misc.peroxidases	moderately similar to ( 259) AT3G17070 | Symbols: | peroxidase, putative | chr3:5821048-5823165 FORWARDweakly similar to ( 165) PER1_ORYSA Peroxidase 1 precursor (EC 1.11.1.7) - Oryza sativa (Rice)moderately similar to ( 393) loc_os05g14260 12005.m05837 protein peroxidase 29 precursor, putative, expressed seq=cds; coord=8:110686795..110688334:1; parent_gene=GRMZM2G150134	6.89e-11	5.03e-10
GRMZM5G838098*	GRMZM5G838098_T03	3.98129	7.64488	0.814635	22.9141	not assigned.unknown	weakly similar to ( 152) loc_os03g08320 12003.m06341 protein pnFL-2, putative, expressed seq=cds; coord=1:16783282..16784713:1; parent_gene=GRMZM5G838098	1.18e-16	1.23e-15
GRMZM2G159641*	GRMZM2G159641_T01	3.97119	30.4369	3.26355	40.8411	not assigned.unknown	moderately similar to ( 248) AT3G62160 | Symbols: | transferase family protein | chr3:23014333-23015808 REVERSEvery weakly similar to (95.9) HCBT1_DIACA Anthranilate N-benzoyltransferase protein 1 (EC 2.3.1.144) (Anthranilate N-hydroxycinnamoyl/benzoyltransferase 1) - Dianthus caryophyllus (Carnation) (Clove pink)highly similar to ( 634) loc_os06g39470 12006.m08485 protein 10-deacetylbaccatin III…	1.74e-61	6.3e-60
GRMZM2G071575*	GRMZM2G071575_T01	3.96717	111.822	12.0293	97.3293	misc.protease inhibitor/seed storage/lipid transfer protein (LTP) family protein	weakly similar to ( 106) AT1G27950 | Symbols: LTPG1 | LTPG1 (GLYCOSYLPHOSPHATIDYLINOSITOL-ANCHORED LIPID PROTEIN TRANSFER 1) | chr1:9740740-9741991 FORWARDweakly similar to ( 192) loc_os08g42040 12008.m26534 protein lipid transfer protein, putative, expressed seq=cds; coord=4:45262758..45263990:-1; parent_gene=GRMZM2G071575	2.16e-96	1.44e-94
GRMZM2G349834*	GRMZM2G349834_T01	3.95666	1.71382	0.185885	0.883703	cell wall.cellulose synthesis.cellulose synthase	moderately similar to ( 496) AT5G17420 | Symbols: IRX3, CESA7, ATCESA7, MUR10 | IRX3 (IRREGULAR XYLEM 3); cellulose synthase | chr5:5736859-5741407 REVERSEmoderately similar to ( 498) loc_os09g25490 12009.m05701 protein CESA9 - cellulose synthase, expressed seq=cds; coord=6:102678170..102681460:-1; parent_gene=GRMZM2G349834	7.9e-08	4.39e-07
GRMZM2G441906*	GRMZM2G441906_T01	3.92421	31.8055	3.51882	82.8066	redox.glutaredoxins	very weakly similar to (93.6) AT5G11930 | Symbols: | glutaredoxin family protein | chr5:3845165-3845611 REVERSEweakly similar to ( 167) loc_os01g09830 12001.m07607 protein OsGrx_A2 - glutaredoxin subgroup III, expressed seq=cds; coord=8:21753325..21754240:-1; parent_gene=GRMZM2G441906	4.84e-41	1.12e-39
GRMZM2G381739*	GRMZM2G381739_T01	3.89995	81.4328	9.17098	228.896	protein.degradation.aspartate protease	moderately similar to ( 294) AT3G12700 | Symbols: | aspartyl protease family protein | chr3:4037136-4038387 FORWARDhighly similar to ( 511) loc_os05g48330 12005.m08904 protein pepsin A, putative, expressed seq=cds; coord=6:163815718..163818674:-1; parent_gene=GRMZM2G381739	2.54e-98	1.72e-96
GRMZM5G817559*	GRMZM5G817559_T01	3.87674	21.3342	2.44494	8.07175	not assigned.unknown	highly similar to ( 516) AT3G26840 | Symbols: | esterase/lipase/thioesterase family protein | chr3:9892808-9896154 FORWARDhighly similar to ( 803) loc_os09g33530 12009.m22161 protein acyltransferase/ catalytic, putative, expressed seq=cds; coord=7:135808269..135814222:1; parent_gene=GRMZM5G817559	3.13e-60	1.1e-58
GRMZM2G086163*	GRMZM2G086163_T01	3.86542	282.719	32.5372	155.961	metal handling.binding, chelation and storage	weakly similar to ( 119) loc_os03g05750 12003.m06097 protein metal ion binding protein, putative, expressed seq=cds; coord=1:11475017..11477144:-1; parent_gene=GRMZM2G086163	8.46e-146	1.06e-143
GRMZM2G468740*	GRMZM2G468740_T01	3.86307	27.3256	3.15709	20.7266	not assigned.unknown	weakly similar to ( 159) AT3G08990 | Symbols: | yippee family protein | chr3:2743590-2744709 FORWARDweakly similar to ( 155) YIPL_SOLTU Protein yippee-like - Solanum tuberosum (Potato)weakly similar to ( 164) loc_os03g49150 12003.m101452 protein protein yippee-like, putative, expressed seq=cds; coord=1:263651995..263654528:1; parent_gene=GRMZM2G468740	3.19e-41	7.45e-40
GRMZM2G126260*	GRMZM2G126260_T02	3.86023	44.0838	5.11532	82.5289	hormone metabolism.auxin.signal transduction	highly similar to ( 600) AT2G01420 | Symbols: PIN4 | PIN4 (PIN-FORMED 4); auxin:hydrogen symporter/ transporter | chr2:180478-183199 REVERSEhighly similar to ( 747) PIN3A_ORYSA Probable auxin efflux carrier component 3a (OsPIN3a) - Oryza sativa (Rice)highly similar to ( 747) loc_os01g45550 12001.m150666 protein auxin efflux carrier component 3a, putative, expressed seq=cds; coord=3:214899506..214…	2.45e-95	1.6e-93
GRMZM2G080992*	GRMZM2G080992_T01	3.85372	17.901	2.07951	30.6292	transport.misc	moderately similar to ( 490) AT4G23030 | Symbols: | MATE efflux protein-related | chr4:12072857-12074365 FORWARDhighly similar to ( 775) loc_os04g48290 12004.m09766 protein antiporter/ drug transporter/ transporter, putative, expressed seq=cds; coord=2:16638278..16640447:-1; parent_gene=GRMZM2G080992	1.41e-49	4e-48
GRMZM5G819965*	GRMZM5G819965_T01	3.85151	342.203	39.813	573.58	not assigned.unknown	weakly similar to ( 153) loc_os03g19070 12003.m07325 protein long cell-linked locus protein, putative, expressed seq=cds; coord=1:47906016..47907112:1; parent_gene=GRMZM5G819965	7.46e-137	8.36e-135
GRMZM2G136884*	GRMZM2G136884_T01	3.85105	36.3077	4.2348	72.5526	RNA.regulation of transcription.unclassified	moderately similar to ( 412) AT3G59080 | Symbols: | aspartyl protease family protein | chr3:21836812-21838419 FORWARDhighly similar to ( 648) loc_os02g21040 12002.m07344 protein aspartic proteinase nepenthesin-2 precursor, putative, expressed seq=cds; coord=7:164078510..164080526:1; parent_gene=GRMZM2G136884	8.6e-74	3.93e-72
GRMZM2G010702*	GRMZM2G010702_T01	3.84948	5.25283	0.613561	71.4638	not assigned.unknown	seq=cds; coord=7:161958265..161959052:-1; parent_gene=GRMZM2G010702	3.15e-08	1.82e-07
GRMZM2G407146*	GRMZM2G407146_T01	3.84372	62.1113	7.28042	147.885	not assigned.unknown	seq=cds; coord=2:6916861..6917347:1; parent_gene=GRMZM2G407146	9.41e-42	2.24e-40
GRMZM2G304108*	GRMZM2G304108_T01	3.84002	69.479	8.1623	74.5117	not assigned.unknown	weakly similar to ( 124) AT2G38480 | Symbols: | integral membrane protein, putative | chr2:16110960-16111694 REVERSEmoderately similar to ( 231) loc_os05g27790 12005.m07067 protein start codon, putative, expressed seq=cds; coord=6:140778043..140781201:-1; parent_gene=GRMZM2G304108	2.14e-68	8.71e-67
GRMZM2G109175*	GRMZM2G109175_T01	3.83779	11.2408	1.32317	29.8794	not assigned.unknown	seq=cds; coord=10:87170334..87171070:1; parent_gene=GRMZM2G109175	1.01e-11	7.82e-11
GRMZM2G034024*	GRMZM2G034024_T01	3.82387	31.5658	3.75118	35.1712	not assigned.unknown	weakly similar to ( 186) loc_os08g38960 12008.m07879 protein expressed protein seq=cds; coord=4:198085070..198086336:-1; parent_gene=GRMZM2G034024	1.14e-47	3.07e-46
GRMZM2G077008*	GRMZM2G077008_T01	3.78351	3.32625	0.406388	6.14095	hormone metabolism.ethylene.signal transduction	moderately similar to ( 256) AT3G23150 | Symbols: ETR2 | ETR2 (ethylene response 2); ethylene binding / glycogen synthase kinase 3/ protein histidine kinase/ receptor | chr3:8255156-8257560 FORWARDweakly similar to ( 200) ETR1_TOBAC Ethylene receptor (EC 2.7.13.3) (NT-ETR1) - Nicotiana tabacum (Common tobacco)moderately similar to ( 399) loc_os07g15540 12007.m05998 protein ethylene receptor, puta…	7.36e-16	7.28e-15
GRMZM2G019806*	GRMZM2G019806_T01	3.77115	35.0243	4.32386	8.50262	RNA.regulation of transcription.bHLH,Basic Helix-Loop-Helix family	weakly similar to ( 181) AT2G22750 | Symbols: | basic helix-loop-helix (bHLH) family protein | chr2:9672145-9673624 FORWARDmoderately similar to ( 456) loc_os03g51580 12003.m10136 protein symbiotic ammonium transporter, putative, expressed seq=cds; coord=1:270980401..270982751:-1; parent_gene=GRMZM2G019806	8e-72	3.52e-70
GRMZM2G340807*	GRMZM2G340807_T01	3.7683	843.689	104.068	2032.79	signalling.calcium	weakly similar to ( 123) AT1G24620 | Symbols: | polcalcin, putative / calcium-binding pollen allergen, putative | chr1:8723893-8724453 REVERSEvery weakly similar to (94.7) CALM_CHLRE Calmodulin (CaM) - Chlamydomonas reinhardtiimoderately similar to ( 203) loc_os05g31620 12005.m07396 protein polcalcin Jun o 2, putative, expressed seq=cds; coord=6:142561405..142562646:-1; parent_gene=GRMZM2G340807	2.25e-155	3.14e-153
GRMZM2G107597*	GRMZM2G107597_T01	3.75816	12.6562	1.57341	18.2994	development.unspecified	weakly similar to ( 162) AT4G15920 | Symbols: | INVOLVED IN: biological_process unknown; LOCATED IN: endomembrane system, integral to membrane, membrane; EXPRESSED IN: 23 plant structures; EXPRESSED DURING: 13 growth stages; CONTAINS InterPro DOMAIN/s: MtN3 and saliva related transmembrane protein, conserved region (InterPro:IPR018169), RAG1-activating protein 1 homologue (InterPro:IPR018179), Mt…	1.62e-27	2.58e-26
GRMZM2G013391*	GRMZM2G013391_T01	3.75214	19.124	2.38852	15.0903	RNA.regulation of transcription.WRKY domain transcription factor family	weakly similar to ( 133) AT1G29280 | Symbols: WRKY65, ATWRKY65 | WRKY65; transcription factor | chr1:10236589-10237467 FORWARDmoderately similar to ( 218) loc_os01g54600 12001.m11623 protein OsWRKY13 - Superfamily of rice TFs having WRKY and zinc finger domains, expressed seq=cds; coord=8:174376651..174378151:-1; parent_gene=GRMZM2G013391	1.89e-35	3.8e-34
GRMZM2G369803*	GRMZM2G369803_T01	3.73517	2.61925	0.331439	2.06807	misc.nitrilases, *nitrile lyases, berberine bridge enzymes, reticuline oxidases, troponine reductases	moderately similar to ( 379) AT5G44410 | Symbols: | FAD-binding domain-containing protein | chr5:17891246-17892853 REVERSEhighly similar to ( 646) loc_os06g35630 12006.m08100 protein reticuline oxidase precursor, putative, expressed seq=cds; coord=6:105500352..105502296:1; parent_gene=GRMZM2G369803	4.18e-09	2.61e-08
GRMZM2G013726*	GRMZM2G013726_T01	3.73441	2.88582	0.365171	6.6548	secondary metabolism.flavonoids.dihydroflavonols	moderately similar to ( 427) AT5G42800 | Symbols: DFR, TT3, M318 | DFR (DIHYDROFLAVONOL 4-REDUCTASE); dihydrokaempferol 4-reductase | chr5:17164296-17165864 REVERSEhighly similar to ( 574) DFRA_MAIZE Dihydroflavonol-4-reductase (EC 1.1.1.219) (DFR) (Dihydrokaempferol 4-reductase) - Zea mays (Maize)moderately similar to ( 392) loc_os01g44260 12001.m10683 protein dihydroflavonol-4-reductase, putati…	1.08e-07	5.92e-07
GRMZM2G317596*	GRMZM2G317596_T01	3.73428	3.78675	0.479173	1.89834	hormone metabolism.ethylene.signal transduction	very weakly similar to (80.5) AT2G31230 | Symbols: ATERF15 | ATERF15 (Ethylene-responsive element binding factor 15); DNA binding / transcription activator/ transcription factor | chr2:13306676-13307407 REVERSEweakly similar to ( 176) loc_os05g49010 12005.m08972 protein ethylene-responsive transcription factor 15, putative, expressed seq=cds; coord=6:164675305..164676313:-1; parent_gene=GRMZM2G31…	8.29e-07	4.14e-06
GRMZM2G371375*	GRMZM2G371375_T01	3.734	3.32825	0.421155	4.17122	not assigned.unknown	moderately similar to ( 221) loc_os04g52110 12004.m10106 protein embryonic protein DC-8, putative, expressed seq=cds; coord=2:10717934..10719159:-1; parent_gene=GRMZM2G371375	1.08e-07	5.92e-07
GRMZM2G020484*	GRMZM2G020484_T05	3.7336	1.74387	0.220669	2.36041	transport.peptides and oligopeptides	highly similar to ( 759) AT3G54140 | Symbols: ATPTR1, PTR1 | PTR1 (PEPTIDE TRANSPORTER 1); dipeptide transporter/ transporter/ tripeptide transporter | chr3:20045885-20048154 REVERSEhighly similar to ( 929) loc_os01g04950 12001.m42857 protein peptide transporter PTR2, putative, expressed seq=cds; coord=8:13906441..13913508:1; parent_gene=GRMZM2G020484	1.08e-07	5.92e-07
GRMZM2G111436*	GRMZM2G111436_T01	3.73324	6.91428	0.87493	9.56673	not assigned.unknown	moderately similar to ( 253) loc_os04g14810 12004.m06717 protein Werner syndrome ATP-dependent helicase, putative, expressed seq=cds; coord=3:200067856..200068776:1; parent_gene=GRMZM2G111436	1.19e-11	9.24e-11
GRMZM2G134903*	GRMZM2G134903_T01	3.72778	77.0894	9.76495	93.9009	DNA.unspecified	moderately similar to ( 419) AT5G07710 | Symbols: | exonuclease family protein | chr5:2453310-2455357 FORWARDhighly similar to ( 672) loc_os10g26730 12010.m21885 protein exonuclease, putative, expressed seq=cds; coord=5:34584610..34589024:-1; parent_gene=GRMZM2G134903	7.95e-101	5.55e-99
GRMZM2G095798*	GRMZM2G095798_T01	3.71974	48.8477	6.24277	30.0689	not assigned.unknown	weakly similar to ( 125) loc_os03g52940 12003.m10268 protein expressed protein seq=cds; coord=1:274482092..274483072:1; parent_gene=GRMZM2G095798	1.63e-55	5.23e-54
GRMZM2G018806*	GRMZM2G018806_T01	3.71317	74.6525	9.58261	326.399	not assigned.unknown	very weakly similar to (80.1) AT2G01300 | Symbols: | unknown protein | chr2:151221-151691 REVERSEvery weakly similar to (84.3) loc_os01g03130 12001.m06952 protein expressed protein seq=cds; coord=3:25222480..25223219:1; parent_gene=GRMZM2G018806	1.59e-60	5.67e-59
GRMZM2G143204*	GRMZM2G143204_T01	3.7091	5.72666	0.737825	10.0218	RNA.regulation of transcription.WRKY domain transcription factor family	weakly similar to ( 144) AT1G69310 | Symbols: WRKY57, ATWRKY57 | WRKY57; transcription factor | chr1:26056118-26057909 REVERSEweakly similar to ( 154) loc_os03g55080 12003.m10423 protein OsWRKY3 - Superfamily of rice TFs having WRKY and zinc finger domains, expressed seq=cds; coord=1:278162171..278165808:-1; parent_gene=GRMZM2G143204	3.9e-15	3.71e-14
GRMZM2G104843*	GRMZM2G104843_T02	3.70751	19.6333	2.53724	24.7944	hormone metabolism.jasmonate.synthesis-degradation.lipoxygenase	highly similar to ( 808) AT1G17420 | Symbols: LOX3 | LOX3; electron carrier/ iron ion binding / lipoxygenase/ metal ion binding / oxidoreductase, acting on single donors with incorporation of molecular oxygen, incorporation of two atoms of oxygen | chr1:5977512-5981384 FORWARDnearly identical (1084) LOX5_ORYSA Putative lipoxygenase 5 (EC 1.13.11.12) - Oryza sativa (Rice)highly similar to ( 835) l…	1.99e-68	8.11e-67
GRMZM2G152141*	GRMZM2G152141_T01	3.70343	5.80035	0.749591	3.71206	not assigned.unknown	weakly similar to ( 177) loc_os04g36770 12004.m08717 protein PME/invertase inhibitor-like protein, putative, expressed seq=cds; coord=2:45890416..45891705:-1; parent_gene=GRMZM2G152141	1.05e-12	8.72e-12
GRMZM2G068350*	GRMZM2G068350_T01	3.6995	81.9858	10.6405	72.7648	protein.glycosylation	moderately similar to ( 262) AT1G27600 | Symbols: | glycosyl transferase family 43 protein | chr1:9604083-9605881 REVERSEmoderately similar to ( 399) loc_os04g01280 12004.m05448 protein galactosylgalactosylxylosylprotein 3-beta-glucuronosyltransferase 1, putative, expressed seq=cds; coord=10:95381137..95384370:-1; parent_gene=GRMZM2G068350	5.78e-102	4.06e-100
GRMZM2G123394*	GRMZM2G123394_T01	3.68617	176.955	23.1443	394.37	not assigned.unknown	moderately similar to ( 349) AT2G40000 | Symbols: HSPRO2, ATHSPRO2 | HSPRO2 (ARABIDOPSIS ORTHOLOG OF SUGAR BEET HS1 PRO-1 2) | chr2:16700649-16701956 REVERSEhighly similar to ( 662) loc_os01g63690 12001.m12484 protein nematode-resistance protein, putative, expressed seq=cds; coord=8:167154550..167156450:1; parent_gene=GRMZM2G123394	7.97e-126	7.77e-124
GRMZM2G093776*	GRMZM2G093776_T01	3.68447	54.7013	7.16118	64.8868	protein.postranslational modification	moderately similar to ( 452) AT2G28890 | Symbols: PLL4 | PLL4 (POLTERGEIST LIKE 4); catalytic/ protein serine/threonine phosphatase | chr2:12405799-12408062 REVERSEhighly similar to ( 715) loc_os03g60650 12003.m10954 protein catalytic/ protein phosphatase type 2C, putative, expressed seq=cds; coord=1:293454216..293458523:-1; parent_gene=GRMZM2G093776	2.17e-91	1.3e-89
GRMZM2G037411*	GRMZM2G037411_T01	3.65129	8.3737	1.12344	17.115	cell wall.pectin*esterases.PME	moderately similar to ( 350) AT5G55590 | Symbols: QRT1 | QRT1 (QUARTET 1); pectinesterase | chr5:22519911-22521699 FORWARDweakly similar to ( 169) PME3_CITSI Pectinesterase-3 precursor (EC 3.1.1.11) (Pectin methylesterase 3) (PE 3) - Citrus sinensis (Sweet orange)highly similar to ( 565) loc_os07g41650 12007.m08401 protein pectinesterase VGDH2 precursor, putative, expressed seq=cds; coord=7:16482…	3.68e-21	4.66e-20
GRMZM2G018314*	GRMZM2G018314_T01	3.64246	3.01232	0.40659	1.69132	DNA.synthesis/chromatin structure	moderately similar to ( 344) AT5G37150 | Symbols: | FUNCTIONS IN: molecular_function unknown; INVOLVED IN: biological_process unknown; LOCATED IN: cellular_component unknown; BEST Arabidopsis thaliana protein match is: tRNA-splicing endonuclease positive effector-related (TAIR:AT5G52090.1); Has 4236 Blast hits to 3442 proteins in 554 species: Archae - 133; Bacteria - 787; Metazoa - 1285; Fungi - …	1.21e-15	1.18e-14
GRMZM2G450228*	GRMZM2G450228_T01	3.64128	10.3602	1.39837	13.8152	protein.degradation.ubiquitin.E3.RING	moderately similar to ( 328) AT1G08050 | Symbols: | zinc finger (C3HC4-type RING finger) family protein | chr1:2499088-2501311 REVERSEmoderately similar to ( 464) loc_os10g32750 12010.m06111 protein protein binding protein, putative seq=cds; coord=8:12357709..12359552:-1; parent_gene=GRMZM2G450228	4.56e-28	7.42e-27
GRMZM2G126749*	GRMZM2G126749_T01	3.63647	83.6926	11.3329	177.237	signalling.calcium	moderately similar to ( 308) AT5G57580 | Symbols: | calmodulin-binding protein | chr5:23314994-23317683 REVERSEhighly similar to ( 566) loc_os01g04280 12001.m07063 protein calmodulin binding protein, putative, expressed seq=cds; coord=3:21368052..21370613:-1; parent_gene=GRMZM2G126749	5.11e-102	3.61e-100
GRMZM2G358830*	GRMZM2G358830_T02	3.62	20.369	2.79502	4.57546	protein.postranslational modification.kinase.receptor like cytoplasmatic kinase VII	moderately similar to ( 411) AT3G24550 | Symbols: ATPERK1 | ATPERK1 (PROLINE EXTENSIN-LIKE RECEPTOR KINASE 1); ATP binding / protein kinase | chr3:8960411-8963303 FORWARDmoderately similar to ( 225) PSKR_DAUCA Phytosulfokine receptor precursor (EC 2.7.11.1) (Phytosulfokine LRR receptor kinase) - Daucus carota (Carrot)highly similar to ( 602) loc_os01g54700 12001.m11633 protein receptor protein ki…	1.39e-63	5.2e-62
GRMZM2G118172*	GRMZM2G118172_T01	3.61358	99.7605	13.6756	96.7715	not assigned.unknown	seq=cds; coord=1:256796579..256797344:-1; parent_gene=GRMZM2G118172	1.51e-70	6.39e-69
GRMZM2G020016*	GRMZM2G020016_T01	3.61262	7.10093	0.976202	14.0282	hormone metabolism.ethylene.signal transduction	very weakly similar to (92.8) AT1G28360 | Symbols: ERF12, ATERF12 | ERF12 (ERF DOMAIN PROTEIN 12); DNA binding / transcription factor/ transcription repressor | chr1:9951934-9952503 FORWARDvery weakly similar to (82.8) ERF4_TOBAC Ethylene-responsive transcription factor 4 (Ethylene-responsive element-binding factor 4 homolog) (EREBP-3) (NtERF3) - Nicotiana tabacum (Common tobacco)weakly similar t…	1.73e-20	2.13e-19
GRMZM2G100452*	GRMZM2G100452_T01	3.60979	12.905	1.78145	10.1629	minor CHO metabolism.others	moderately similar to ( 377) AT3G47800 | Symbols: | aldose 1-epimerase family protein | chr3:17634971-17636998 FORWARDhighly similar to ( 603) loc_os03g26430 12003.m07979 protein aldose 1-epimerase, putative, expressed seq=cds; coord=1:65729353..65730886:-1; parent_gene=GRMZM2G100452	1.31e-25	1.95e-24
GRMZM2G149422*	GRMZM2G149422_T01	3.59994	46.4081	6.42989	135.214	signalling.in sugar and nutrient physiology	moderately similar to ( 310) AT4G08950 | Symbols: EXO | EXO (EXORDIUM) | chr4:5740378-5741322 FORWARDmoderately similar to ( 447) loc_os02g52010 12002.m10232 protein phi-1-like phosphate-induced protein, putative, expressed seq=cds; coord=4:180235957..180237510:-1; parent_gene=GRMZM2G149422	4.77e-68	1.92e-66
GRMZM2G075712*	GRMZM2G075712_T01	3.59584	243.877	34.0622	258.624	not assigned.unknown	weakly similar to ( 120) loc_os03g08970 12003.m06403 protein expressed protein seq=cds; coord=1:19261254..19262398:1; parent_gene=GRMZM2G075712	1.13e-116	9.69e-115
GRMZM2G159500*	GRMZM2G159500_T01	3.58245	5.59692	0.786924	3.46049	development.unspecified	moderately similar to ( 242) AT5G18270 | Symbols: ANAC087 | ANAC087; transcription factor | chr5:6041241-6042743 REVERSEmoderately similar to ( 209) NAC77_ORYSA NAC domain-containing protein 77 (ONAC077) (ONAC300) - Oryza sativa (Rice)moderately similar to ( 295) loc_os03g21030 12003.m07510 protein GRAB2 protein, putative, expressed seq=cds; coord=9:132812862..132815054:1; parent_gene=GRMZM2G1595…	3.13e-18	3.5e-17
GRMZM2G139773*	GRMZM2G139773_T01	3.57437	4.4194	0.624256	7.17203	not assigned.unknown	weakly similar to ( 191) AT1G15130 | Symbols: | hydroxyproline-rich glycoprotein family protein | chr1:5206217-5209848 REVERSEmoderately similar to ( 360) loc_os02g42580 12002.m09293 protein vacuolar protein-sorting protein bro1, putative, expressed seq=cds; coord=5:188661911..188665404:-1; parent_gene=GRMZM2G139773	1.77e-11	1.35e-10
GRMZM2G050080*	GRMZM2G050080_T01	3.56529	40.0349	5.69925	74.6978	hormone metabolism.auxin.induced-regulated-responsive-activated	very weakly similar to (83.2) loc_os02g07110 12002.m06058 protein OsSAUR6 - Auxin-responsive SAUR gene family member, expressed seq=cds; coord=5:83743980..83745342:-1; parent_gene=GRMZM2G050080	3.98e-48	1.09e-46
GRMZM2G066162*	GRMZM2G066162_T01	3.54579	65.3426	9.41655	52.1054	cell wall.cellulose synthesis	highly similar to ( 627) AT1G65610 | Symbols: ATGH9A2, KOR2 | KOR2; catalytic/ hydrolase, hydrolyzing O-glycosyl compounds | chr1:24391823-24395261 REVERSEhighly similar to ( 879) GUN12_ORYSA Endoglucanase 12 (EC 3.2.1.4) (Endo-1,4-beta glucanase 12) (OsGLU3) - Oryza sativa (Rice)highly similar to ( 868) loc_os04g41970 12004.m09171 protein glycoside transferase, six-hairpin, subgroup, putative, e…	1.26e-90	7.46e-89
GRMZM2G041175*	GRMZM2G041175_T01	3.54409	53.2251	7.6801	116.808	development.unspecified	moderately similar to ( 302) AT2G23810 | Symbols: TET8 | TET8 (TETRASPANIN8) | chr2:10135859-10137352 REVERSEmoderately similar to ( 396) loc_os09g25760 12009.m05728 protein senescence-associated protein DH, putative, expressed seq=cds; coord=7:118310662..118312830:1; parent_gene=GRMZM2G041175	1.86e-66	7.34e-65
GRMZM2G144028*	GRMZM2G144028_T01	3.54219	3.62409	0.524104	8.48705	signalling.receptor kinases.wheat LRK10 like	moderately similar to ( 446) AT1G18390 | Symbols: | ATP binding / kinase/ protein kinase/ protein serine/threonine kinase/ protein tyrosine kinase | chr1:6327463-6329935 FORWARDmoderately similar to ( 217) CRI4_MAIZE Putative receptor protein kinase CRINKLY4 precursor (EC 2.7.11.1) - Zea mays (Maize)highly similar to ( 807) loc_os01g49529 12001.m150962 protein OsWAK10a - OsWAK receptor-like cytop…	1.82e-14	1.67e-13
GRMZM5G860214*	GRMZM5G860214_T01	3.54138	4.90929	0.709965	4.219	protein.degradation.ubiquitin.E3.RING	very weakly similar to (83.2) loc_os11g05300 12011.m04728 protein RING-H2 finger protein ATL5D, putative, expressed seq=cds; coord=5:168446537..168448151:-1; parent_gene=GRMZM5G860214	1.28e-06	6.23e-06
GRMZM2G129140*	GRMZM2G129140_T01	3.54095	9.99469	1.4454	10.0209	not assigned.unknown	seq=cds; coord=5:13723734..13724402:1; parent_gene=GRMZM2G129140	3.11e-11	2.34e-10
GRMZM2G005461*	GRMZM2G005461_T01	3.54067	166.069	24.0163	225.094	protein.degradation.ubiquitin.ubiquitin	weakly similar to ( 131) AT5G37640 | Symbols: UBQ9 | UBQ9; protein binding | chr5:14952782-14953750 REVERSEweakly similar to ( 131) UBIQ_CHLRE Ubiquitin - Chlamydomonas reinhardtiiweakly similar to ( 131) loc_os09g31031 12009.m60088 protein ubiquitin, putative, expressed seq=cds; coord=9:19289416..19290344:-1; parent_gene=GRMZM2G005461	7.81e-88	4.43e-86
GRMZM2G018336*	GRMZM2G018336_T01	3.54063	2.46915	0.35708	8.62932	RNA.regulation of transcription.ABI3/VP1-related B3-domain-containing transcription factor family	weakly similar to ( 177) AT1G25560 | Symbols: TEM1 | TEM1 (TEMPRANILLO 1); transcription factor | chr1:8981891-8982976 REVERSEmoderately similar to ( 265) loc_os01g49830 12001.m11168 protein DNA-binding protein RAV1, putative, expressed seq=cds; coord=5:28639860..28641213:-1; parent_gene=GRMZM2G018336	1.28e-06	6.23e-06
GRMZM2G536843*	GRMZM2G536843_T01	3.53567	136.232	19.8446	29.3032	not assigned.unknown	seq=cds; coord=4:24948552..24950091:-1; parent_gene=GRMZM2G536843	2.34e-82	1.22e-80
GRMZM2G170049*	GRMZM2G170049_T01	3.53431	119.661	17.3802	85.0048	RNA.regulation of transcription.MYB domain transcription factor family	weakly similar to ( 193) AT5G52260 | Symbols: AtMYB19 | AtMYB19 (myb domain protein 19); DNA binding / transcription factor | chr5:21220165-21221223 FORWARDweakly similar to ( 170) MYB3_HORVU Myb-related protein Hv33 - Hordeum vulgare (Barley)moderately similar to ( 361) loc_os02g42850 12002.m09320 protein transcription factor LAF1, putative, expressed seq=cds; coord=5:188916348..188920991:1; par…	1.81e-100	1.26e-98
GRMZM2G003682*	GRMZM2G003682_T01	3.52951	153.823	22.3812	194.11	not assigned.unknown	moderately similar to ( 356) AT2G40000 | Symbols: HSPRO2, ATHSPRO2 | HSPRO2 (ARABIDOPSIS ORTHOLOG OF SUGAR BEET HS1 PRO-1 2) | chr2:16700649-16701956 REVERSEhighly similar to ( 731) loc_os01g63690 12001.m12484 protein nematode-resistance protein, putative, expressed seq=cds; coord=3:178098598..178100462:1; parent_gene=GRMZM2G003682	4.13e-114	3.44e-112
GRMZM2G160517*	GRMZM2G160517_T01	3.50717	31.9899	4.73449	20.7073	not assigned.unknown	seq=cds; coord=7:25691337..25692187:1; parent_gene=GRMZM2G160517	3.54e-35	7.09e-34
GRMZM2G400784*	GRMZM2G400784_T01	3.50568	12.3664	1.83354	45.1617	protein.degradation.ubiquitin.E3.RING	very weakly similar to ( 100) AT3G05200 | Symbols: ATL6 | ATL6; protein binding / zinc ion binding | chr3:1477377-1478573 FORWARDvery weakly similar to (83.6) EL5_ORYSA E3 ubiquitin-protein ligase EL5 (EC 6.3.2.-) - Oryza sativa (Rice)moderately similar to ( 278) loc_os03g08920 12003.m06398 protein RING-H2 finger protein ATL3B precursor, putative, expressed seq=cds; coord=9:149732742..149735419:1…	2.16e-39	4.81e-38
GRMZM2G325139*	GRMZM2G325139_T01	3.49908	8.45756	1.25908	29.6292	not assigned.unknown	seq=cds; coord=2:43760551..43761190:-1; parent_gene=GRMZM2G325139	7.18e-10	4.83e-09
GRMZM2G067648*	GRMZM2G067648_T01	3.48063	5.84567	0.881355	1.49643	signalling.light	moderately similar to ( 231) AT4G31530 | Symbols: | binding / catalytic | chr4:15282281-15284064 FORWARDmoderately similar to ( 256) loc_os03g23980 12003.m07744 protein 3-beta hydroxysteroid dehydrogenase/isomerase family protein, putative, expressed seq=cds; coord=3:38530703..38539329:-1; parent_gene=GRMZM2G067648	7.41e-12	5.81e-11
GRMZM5G843748*	GRMZM5G843748_T02	3.45928	835.862	127.652	678.657	misc.peroxidases	moderately similar to ( 405) AT2G22420 | Symbols: | peroxidase 17 (PER17) (P17) | chr2:9513341-9514484 FORWARDmoderately similar to ( 231) PERX_TOBAC Lignin-forming anionic peroxidase precursor (EC 1.11.1.7) (TOPA) - Nicotiana tabacum (Common tobacco)moderately similar to ( 495) loc_os09g29490 12009.m06100 protein peroxidase 17 precursor, putative, expressed seq=cds; coord=7:129358205..129362749:…	5.79e-138	6.64e-136
GRMZM2G146380*	GRMZM2G146380_T01	3.45701	71.2892	10.9292	38.5559	RNA.regulation of transcription.NAC domain transcription factor family	weakly similar to ( 166) loc_os02g36880 12002.m33735 protein NAC domain protein NAC5, putative, expressed seq=cds; coord=5:176939481..176940584:-1; parent_gene=GRMZM2G146380	3.79e-62	1.38e-60
GRMZM2G098637*	GRMZM2G098637_T01	3.44388	28.9122	4.47413	14.0693	protein.degradation.ubiquitin.E3.RING	moderately similar to ( 201) AT5G22000 | Symbols: RHF2A | RHF2A (RING-H2 GROUP F2A); protein binding / zinc ion binding | chr5:7277436-7279553 FORWARDmoderately similar to ( 211) loc_os03g57500 12003.m10668 protein CIC7E11, putative, expressed seq=cds; coord=2:234228105..234230681:1; parent_gene=GRMZM2G098637	2.3e-52	6.9e-51
GRMZM2G181507*	GRMZM2G181507_T01	3.41975	3.66073	0.576461	5.87254	cell.cell death.plants	moderately similar to ( 258) AT1G14780 | Symbols: | FUNCTIONS IN: molecular_function unknown; INVOLVED IN: biological_process unknown; LOCATED IN: cellular_component unknown; EXPRESSED IN: 13 plant structures; EXPRESSED DURING: 6 growth stages; CONTAINS InterPro DOMAIN/s: Membrane attack complex component/perforin/complement C9 (InterPro:IPR001862); BEST Arabidopsis thaliana protein match is: unk…	2.22e-11	1.69e-10
GRMZM2G143187*	GRMZM2G143187_T01	3.41024	155.925	24.6816	61.3354	transport.NDP-sugars at the ER	moderately similar to ( 399) AT1G12600 | Symbols: | FUNCTIONS IN: molecular_function unknown; INVOLVED IN: biological_process unknown; LOCATED IN: cellular_component unknown; EXPRESSED IN: leaf whorl, petal, male gametophyte, flower, pollen tube; EXPRESSED DURING: L mature pollen stage, 4 anthesis, petal differentiation and expansion stage; CONTAINS InterPro DOMAIN/s: UAA transporter (InterPro:IP…	6.01e-106	4.48e-104
GRMZM2G062318*	GRMZM2G062318_T01	3.39566	16.374	2.61721	8.08751	RNA.regulation of transcription.HB,Homeobox transcription factor family	moderately similar to ( 454) AT1G73360 | Symbols: HDG11, EDT1, ATHDG11 | HDG11 (HOMEODOMAIN GLABROUS 11); DNA binding / transcription factor | chr1:27578893-27581820 REVERSEhighly similar to ( 659) loc_os06g10600 12006.m05778 protein DNA binding protein, putative, expressed seq=cds; coord=9:8971612..8975297:1; parent_gene=GRMZM2G062318	1.11e-48	3.09e-47
GRMZM2G135385*	GRMZM2G135385_T01	3.39513	17.3094	2.76673	388.018	redox.ascorbate and glutathione	weakly similar to ( 131) AT5G53560 | Symbols: ATB5-A, B5 #2, ATCB5-E, CB5-E | CB5-E (CYTOCHROME B5 ISOFORM E); heme binding | chr5:21759628-21760353 FORWARDweakly similar to ( 122) CYB5_ORYSA Cytochrome b5 - Oryza sativa (Rice)weakly similar to ( 174) loc_os02g43360 12002.m09371 protein cytochrome b5, putative, expressed seq=cds; coord=5:190563132..190564028:-1; parent_gene=GRMZM2G135385	1.04e-17	1.13e-16
GRMZM2G165234*	GRMZM2G165234_T01	3.38439	8.45997	1.36248	13.3016	not assigned.unknown	moderately similar to ( 254) loc_os09g29300 12009.m06081 protein clathrin assembly protein, putative, expressed seq=cds; coord=7:128569542..128571197:-1; parent_gene=GRMZM2G165234	9.56e-21	1.19e-19
GRMZM2G132154*	GRMZM2G132154_T01	3.38301	28.9457	4.67397	29.0572	protein.degradation.serine protease	highly similar to ( 672) AT5G42240 | Symbols: scpl42 | scpl42 (serine carboxypeptidase-like 42); serine-type carboxypeptidase | chr5:16888717-16890931 FORWARDmoderately similar to ( 311) CBP23_HORVU Serine carboxypeptidase II-3 precursor (EC 3.4.16.6) (CP-MII.3) [Contains: Serine carboxypeptidase II-3 chain A; Serine carboxypeptidase II-3 chain B] - Hordeum vulgare (Barley)highly similar to ( 805…	4.38e-53	1.33e-51
GRMZM2G439350*	GRMZM2G439350_T01	3.36955	12.3909	2.01593	54.4412	protein.postranslational modification	weakly similar to ( 176) AT4G26890 | Symbols: MAPKKK16 | MAPKKK16; ATP binding / kinase/ protein kinase/ protein serine/threonine kinase/ protein tyrosine kinase | chr4:13512072-13513406 FORWARDmoderately similar to ( 357) loc_os01g50370 12001.m11219 protein mitogen-activated protein kinase kinase kinase 1, putative, expressed seq=cds; coord=8:152959026..152960464:1; parent_gene=GRMZM2G439350	2.04e-24	2.91e-23
GRMZM2G102160*	GRMZM2G102160_T01	3.3654	8.94065	1.4598	8.50144	not assigned.unknown	weakly similar to ( 107) AT2G27770 | Symbols: | unknown protein | chr2:11833089-11834051 REVERSEweakly similar to ( 179) loc_os04g33350 12004.m08431 protein expressed protein seq=cds; coord=2:59011569..59012672:-1; parent_gene=GRMZM2G102160	1.73e-15	1.68e-14
GRMZM2G096904*	GRMZM2G096904_T01	3.3585	5.06923	0.832162	5.85177	not assigned.unknown	moderately similar to ( 220) AT3G11760 | Symbols: | unknown protein | chr3:3718529-3721123 FORWARDhighly similar to ( 592) loc_os01g09770 12001.m07601 protein expressed protein seq=cds; coord=8:20079678..20083207:1; parent_gene=GRMZM2G096904	7.75e-18	8.46e-17
GRMZM2G358827*	GRMZM2G358827_T01	3.33691	270.123	44.9857	207.981	not assigned.unknown	moderately similar to ( 457) AT4G37900 | Symbols: | glycine-rich protein | chr4:17821737-17824445 REVERSEhighly similar to ( 833) loc_os11g40590 12011.m080048 protein pg1, putative, expressed seq=cds; coord=4:5007502..5013114:1; parent_gene=GRMZM2G358827	3.1e-128	3.08e-126
GRMZM2G343157*	GRMZM2G343157_T01	3.32019	109.971	18.5308	193.211	not assigned.unknown	weakly similar to ( 101) loc_os03g08310 12003.m06340 protein ZIM motif family protein, expressed seq=cds; coord=1:16776989..16778136:-1; parent_gene=GRMZM2G343157	6.56e-81	3.32e-79
GRMZM2G059906*	GRMZM2G059906_T01	3.31872	3.61479	0.609885	1.81213	not assigned.unknown	very weakly similar to (90.5) loc_os08g10760 12008.m05207 protein hypothetical protein seq=cds; coord=9:1920601..1921657:-1; parent_gene=GRMZM2G059906	8.29e-07	4.14e-06
GRMZM2G165301*	GRMZM2G165301_T01	3.30109	5.65897	0.966282	9.92576	not assigned.unknown	moderately similar to ( 336) AT5G50380 | Symbols: ATEXO70F1 | ATEXO70F1 (exocyst subunit EXO70 family protein F1); protein binding | chr5:20516382-20518433 REVERSEhighly similar to ( 534) loc_os08g41820 12008.m08160 protein protein binding protein, putative, expressed seq=cds; coord=1:193828650..193830984:1; parent_gene=GRMZM2G165301	1.12e-18	1.27e-17
GRMZM2G103937*	GRMZM2G103937_T04	3.278	5.66264	0.982695	7.39697	misc.GDSL-motif lipase	weakly similar to ( 135) AT4G26790 | Symbols: | GDSL-motif lipase/hydrolase family protein | chr4:13487859-13489149 FORWARDvery weakly similar to (80.9) APG_BRANA Anter-specific proline-rich protein APG (Protein CEX) (Fragment) - Brassica napus (Rape)weakly similar to ( 179) loc_os02g09620 12002.m06259 protein anther-specific proline-rich protein APG, putative, expressed seq=cds; coord=5:99923735…	2.88e-09	1.83e-08
GRMZM2G143640*	GRMZM2G143640_T01	3.27097	88.5916	15.4123	66.7803	RNA.regulation of transcription.MYB-related transcription factor family	weakly similar to ( 148) AT5G58900 | Symbols: | myb family transcription factor | chr5:23783275-23784667 REVERSEmoderately similar to ( 231) loc_os01g64360 12001.m12550 protein DNA binding protein, putative, expressed seq=cds; coord=8:166652268..166653690:-1; parent_gene=GRMZM2G143640	5.79e-77	2.79e-75
GRMZM2G069511*	GRMZM2G069511_T02	3.26935	2.54652	0.444462	1.16214	not assigned.unknown	very weakly similar to (94.0) AT2G27080 | Symbols: | harpin-induced protein-related / HIN1-related / harpin-responsive protein-related | chr2:11566383-11567165 FORWARDmoderately similar to ( 225) loc_os01g59680 12001.m12102 protein NHL25, putative, expressed seq=cds; coord=3:186926167..186927979:-1; parent_gene=GRMZM2G069511	1.51e-07	8.16e-07
GRMZM2G114153*	GRMZM2G114153_T01	3.26872	7.96693	1.39053	21.9803	hormone metabolism.abscisic acid.induced-regulated-responsive-activated	weakly similar to ( 159) AT5G23350 | Symbols: | GRAM domain-containing protein / ABA-responsive protein-related | chr5:7858545-7859387 REVERSEmoderately similar to ( 290) loc_os04g44510 12004.m09410 protein FIP1, putative, expressed seq=cds; coord=2:26726276..26727564:1; parent_gene=GRMZM2G114153	2.45e-14	2.22e-13
GRMZM2G041462*	GRMZM2G041462_T01	3.26013	9.50744	1.66956	8.52078	RNA.regulation of transcription.HB,Homeobox transcription factor family	weakly similar to ( 140) AT2G46680 | Symbols: ATHB-7, ATHB7 | ATHB-7 (ARABIDOPSIS THALIANA HOMEOBOX 7); transcription activator/ transcription factor | chr2:19165777-19166773 REVERSEmoderately similar to ( 270) loc_os09g35910 12009.m22175 protein homeodomain-leucine zipper transcription factor TaHDZipI-1, putative, expressed seq=cds; coord=7:142396100..142397912:-1; parent_gene=GRMZM2G041462	3.56e-21	4.51e-20
GRMZM2G133189*	GRMZM2G133189_T01	3.25887	152.455	26.7903	174.561	protein.synthesis.ribosomal protein.eukaryotic.60S subunit.L34	weakly similar to ( 102) AT3G06180 | Symbols: | structural constituent of ribosome | chr3:1871705-1873554 FORWARDweakly similar to ( 184) loc_os01g59950 12001.m12129 protein expressed protein seq=cds; coord=3:186228993..186230526:1; parent_gene=GRMZM2G133189	6.62e-97	4.44e-95
GRMZM2G134279*	GRMZM2G134279_T01	3.25379	12.1682	2.14634	18.8548	RNA.regulation of transcription.MYB domain transcription factor family	moderately similar to ( 263) AT5G49620 | Symbols: AtMYB78 | AtMYB78 (myb domain protein 78); DNA binding / transcription factor | chr5:20137491-20139384 REVERSEweakly similar to ( 163) MYBA2_ORYSA Myb-related protein MYBAS2 - Oryza sativa (Rice)moderately similar to ( 363) loc_os03g20090 12003.m101325 protein MYB transcription factor, putative, expressed seq=cds; coord=9:133791821..133794038:-1; …	4.4e-27	6.87e-26
GRMZM2G128268*	GRMZM2G128268_T01	3.25201	911.7	160.57	3441.66	protein.degradation.aspartate protease	moderately similar to ( 348) AT1G44130 | Symbols: | nucellin protein, putative | chr1:16787508-16789318 REVERSEmoderately similar to ( 391) ASP1_ORYSA Aspartic proteinase Asp1 precursor (EC 3.4.23.-) (OsAsp1) (OSAP1) (Nucellin-like protein) - Oryza sativa (Rice)highly similar to ( 635) loc_os11g08100 12011.m05006 protein aspartic proteinase Asp1 precursor, putative, expressed seq=cds; coord=2:130…	6.22e-131	6.45e-129
GRMZM2G163998*	GRMZM2G163998_T01	3.23278	841.627	150.672	965.161	stress.biotic	weakly similar to ( 155) AT3G44220 | Symbols: | harpin-induced family protein / HIN1 family protein / harpin-responsive family protein | chr3:15928216-15929645 FORWARDmoderately similar to ( 295) loc_os12g06260 12012.m04617 protein VAMP protein SEC22, putative, expressed seq=cds; coord=10:6860793..6861975:-1; parent_gene=GRMZM2G163998	3.44e-122	3.24e-120
GRMZM2G037015*	GRMZM2G037015_T01	3.23148	584.947	105.228	716.033	not assigned.unknown	highly similar to ( 541) AT5G12010 | Symbols: | unknown protein | chr5:3877975-3879483 REVERSEhighly similar to ( 656) loc_os01g40070 12001.m10279 protein expressed protein seq=cds; coord=3:220767491..220769553:1; parent_gene=GRMZM2G037015	1.13e-128	1.13e-126
GRMZM2G173965*	GRMZM2G173965_T01	3.22959	34.8547	6.25152	119.384	protein.postranslational modification	weakly similar to ( 190) AT4G26890 | Symbols: MAPKKK16 | MAPKKK16; ATP binding / kinase/ protein kinase/ protein serine/threonine kinase/ protein tyrosine kinase | chr4:13512072-13513406 FORWARDmoderately similar to ( 444) loc_os01g50410 12001.m11223 protein mitogen-activated protein kinase kinase kinase 1, putative, expressed seq=cds; coord=8:153015039..153016559:-1; parent_gene=GRMZM2G173965	1.78e-50	5.17e-49
GRMZM2G020091*	GRMZM2G020091_T01	3.20197	38.314	7.02158	111.534	development.unspecified	moderately similar to ( 302) AT3G45600 | Symbols: TET3 | TET3 (TETRASPANIN3) | chr3:16733973-16735854 REVERSEmoderately similar to ( 446) loc_os05g03140 12005.m04848 protein senescence-associated protein, putative, expressed seq=cds; coord=6:28129674..28174167:-1; parent_gene=GRMZM2G020091	2.7e-51	7.95e-50
GRMZM2G368827*	GRMZM2G368827_T01	3.19481	5.46912	1.00663	115.572	development.unspecified	weakly similar to ( 158) AT5G50790 | Symbols: | nodulin MtN3 family protein | chr5:20656461-20657827 REVERSEmoderately similar to ( 352) loc_os08g42350 12008.m08213 protein MTN3, putative, expressed seq=cds; coord=1:194932443..194935353:-1; parent_gene=GRMZM2G368827	1.14e-12	9.38e-12
GRMZM2G347248*	GRMZM2G347248_T01	3.19379	8.78902	1.61769	12.2568	not assigned.unknown	seq=cds; coord=8:91177092..91177888:1; parent_gene=GRMZM2G347248	3.84e-11	2.87e-10
GRMZM2G320827*	GRMZM2G320827_T01	3.19375	191.46	35.2012	278.745	not assigned.unknown	weakly similar to ( 104) loc_os04g45940 12004.m09545 protein expressed protein seq=cds; coord=2:21267619..21268758:1; parent_gene=GRMZM2G320827	9.81e-93	6.1e-91
GRMZM2G170520*	GRMZM2G170520_T01	3.1896	45.1108	8.32401	31.6031	RNA.regulation of transcription.C2H2 zinc finger family	weakly similar to ( 133) AT1G02030 | Symbols: | zinc finger (C2H2 type) family protein | chr1:355385-356188 REVERSEmoderately similar to ( 322) loc_os04g46680 12004.m09616 protein cys2/His2 zinc-finger transcription factor, putative, expressed seq=cds; coord=2:19359170..19360563:-1; parent_gene=GRMZM2G170520	3.28e-55	1.04e-53
GRMZM2G438202*	GRMZM2G438202_T01	3.16924	299.264	56.0019	776.251	hormone metabolism.ethylene.signal transduction	very weakly similar to (91.7) AT3G20310 | Symbols: ATERF-7, ATERF7, ERF7 | ERF7 (ETHYLINE RESPONSE FACTOR 7); DNA binding / protein binding / transcription factor/ transcription repressor | chr3:7085957-7086691 REVERSEvery weakly similar to (82.8) ERF4_NICSY Ethylene-responsive transcription factor 4 (Ethylene-responsive element-binding factor 4 homolog) (EREBP-3) (NsERF3) - Nicotiana sylvestris …	2.89e-109	2.26e-107
GRMZM2G008305*	GRMZM2G008305_T01	3.16657	6.58764	1.23496	16.8792	not assigned.unknown	very weakly similar to (90.1) AT2G25200 | Symbols: | unknown protein | chr2:10736580-10737644 REVERSEmoderately similar to ( 294) loc_os06g08350 12006.m05556 protein expressed protein seq=cds; coord=9:13656950..13658254:1; parent_gene=GRMZM2G008305	1.91e-12	1.56e-11
GRMZM2G062552*	GRMZM2G062552_T01	3.16169	19.6897	3.70487	33.1126	not assigned.unknown	moderately similar to ( 260) AT3G18180 | Symbols: | transferase, transferring glycosyl groups | chr3:6230270-6231878 FORWARDhighly similar to ( 676) loc_os02g04250 12002.m33333 protein glycosyltransferase, putative, expressed seq=cds; coord=5:76428563..76430970:1; parent_gene=GRMZM2G062552	2.46e-43	6.06e-42
GRMZM2G120940*	GRMZM2G120940_T01	3.15157	16.917	3.21101	27.9863	not assigned.unknown	weakly similar to ( 114) loc_os04g51410 12004.m101641 protein expressed protein seq=cds; coord=10:141127923..141130288:-1; parent_gene=GRMZM2G120940	3.69e-23	5.07e-22
GRMZM2G072612*	GRMZM2G072612_T01	3.1433	11.3231	2.15536	6.5206	not assigned.unknown	highly similar to ( 540) AT5G48020 | Symbols: | unknown protein | chr5:19462888-19464790 REVERSEhighly similar to ( 648) loc_os02g48630 12002.m09897 protein expressed protein seq=cds; coord=4:163464001..163467089:-1; parent_gene=GRMZM2G072612	1.22e-23	1.71e-22
GRMZM2G154460*	GRMZM2G154460_T01	3.14183	5.47328	1.0439	5.34449	development.unspecified	moderately similar to ( 258) AT2G16660 | Symbols: | nodulin family protein | chr2:7218930-7221592 REVERSEmoderately similar to ( 449) loc_os09g36600 12009.m22023 protein nodulin-like protein, putative, expressed seq=cds; coord=7:176391199..176393205:1; parent_gene=GRMZM2G154460	9.79e-16	9.62e-15
GRMZM2G432060*	GRMZM2G432060_T01	3.13618	36.4733	6.98535	32.4674	hormone metabolism.auxin.induced-regulated-responsive-activated	very weakly similar to (86.3) AT2G45210 | Symbols: | auxin-responsive protein-related | chr2:18641884-18642372 FORWARDweakly similar to ( 158) loc_os02g42990 12002.m100801 protein OsSAUR11 - Auxin-responsive SAUR gene family member, expressed seq=cds; coord=4:149061635..149062926:1; parent_gene=GRMZM2G432060	1.06e-45	2.76e-44
GRMZM2G128333*	GRMZM2G128333_T01	3.12888	129.431	24.9354	428.448	protein.degradation.aspartate protease	moderately similar to ( 278) AT3G12700 | Symbols: | aspartyl protease family protein | chr3:4037136-4038387 FORWARDmoderately similar to ( 500) loc_os05g48330 12005.m08904 protein pepsin A, putative, expressed seq=cds; coord=8:67202733..67205896:1; parent_gene=GRMZM2G128333	2.48e-95	1.61e-93
GRMZM2G090419*	GRMZM2G090419_T01	3.10089	77.4367	15.1774	202.7	nucleotide metabolism.salvage.NUDIX hydrolases	weakly similar to ( 147) AT1G14860 | Symbols: atnudt18 | atnudt18 (Arabidopsis thaliana Nudix hydrolase homolog 18); hydrolase | chr1:5124993-5125805 FORWARDmoderately similar to ( 249) loc_os02g50130 12002.m10047 protein nudix hydrolase 4, putative, expressed seq=cds; coord=5:205147296..205148454:1; parent_gene=GRMZM2G090419	2.14e-60	7.55e-59
GRMZM2G392125*	GRMZM2G392125_T02	3.0801	12.6531	2.5198	2.12132	cell wall.modification	very weakly similar to (99.4) AT4G30280 | Symbols: ATXTH18, XTH18 | XTH18 (XYLOGLUCAN ENDOTRANSGLUCOSYLASE/HYDROLASE 18); hydrolase, acting on glycosyl bonds / hydrolase, hydrolyzing O-glycosyl compounds / xyloglucan:xyloglucosyl transferase | chr4:14825958-14826998 REVERSEvery weakly similar to (99.8) XTH8_ORYSA Xyloglucan endotransglycosylase/hydrolase protein 8 precursor (EC 2.4.1.207) (End-xy…	4.09e-24	5.79e-23
GRMZM2G144610*	GRMZM2G144610_T01	3.07846	761.119	152.209	835.22	cell wall.cell wall proteins.AGPs.AGP	moderately similar to ( 201) AT4G12730 | Symbols: FLA2 | FLA2 (FASCICLIN-LIKE ARABINOGALACTAN 2) | chr4:7491598-7492809 REVERSEweakly similar to ( 199) loc_os09g07350 12009.m04004 protein fasciclin-like arabinogalactan protein 8 precursor, putative, expressed seq=cds; coord=9:36545543..36547162:1; parent_gene=GRMZM2G144610	1.45e-118	1.31e-116
GRMZM2G154678*	GRMZM2G154678_T01	3.06589	38.7628	7.81443	74.7995	cell wall.degradation.cellulases and beta -1,4-glucanases	highly similar to ( 598) AT2G32990 | Symbols: AtGH9B8 | AtGH9B8 (Arabidopsis thaliana glycosyl hydrolase 9B8); catalytic/ hydrolase, hydrolyzing O-glycosyl compounds | chr2:14003361-14005844 FORWARDhighly similar to ( 773) GUN16_ORYSA Endoglucanase 16 precursor (EC 3.2.1.4) (Endo-1,4-beta glucanase 16) - Oryza sativa (Rice)highly similar to ( 763) loc_os02g50490 12002.m10083 protein endoglucanase…	1.45e-57	4.84e-56
GRMZM2G023204*	GRMZM2G023204_T01	3.03506	57.3547	11.7728	103.668	protein.postranslational modification	moderately similar to ( 206) AT3G25250 | Symbols: AGC2-1, AGC2, OXI1 | AGC2-1 (OXIDATIVE SIGNAL-INDUCIBLE1); kinase | chr3:9195566-9196949 FORWARDweakly similar to ( 117) G11A_ORYSA Protein kinase G11A (EC 2.7.11.1) - Oryza sativa (Rice)moderately similar to ( 456) loc_os04g41160 12004.m09096 protein protein kinase KIPK, putative, expressed seq=cds; coord=2:35324876..35326785:-1; parent_gene=GRMZ…	2.86e-66	1.12e-64
GRMZM2G406119*	GRMZM2G406119_T01	3.02751	45.2661	9.35176	93.9188	stress.biotic	weakly similar to ( 157) AT3G44220 | Symbols: | harpin-induced family protein / HIN1 family protein / harpin-responsive family protein | chr3:15928216-15929645 FORWARDmoderately similar to ( 282) loc_os04g58860 12004.m10766 protein VAMP protein SEC22, putative, expressed seq=cds; coord=10:148832965..148833998:-1; parent_gene=GRMZM2G406119	1.27e-43	3.14e-42
GRMZM2G030862*	GRMZM2G030862_T01	3.01538	7.59519	1.58298	8.06306	lipid metabolism.exotics (steroids, squalene etc).sphingolipids.serine C-palmitoyltransferase	moderately similar to ( 415) AT5G23670 | Symbols: LCB2 | LCB2; protein binding / serine C-palmitoyltransferase | chr5:7981889-7985037 FORWARDmoderately similar to ( 453) loc_os11g31640 12011.m07066 protein serine palmitoyltransferase 2, putative, expressed seq=cds; coord=4:22140902..22146537:-1; parent_gene=GRMZM2G030862	8.58e-21	1.07e-19
GRMZM2G051898*	GRMZM2G051898_T01	2.99254	296.239	62.6317	267.796	not assigned.unknown	moderately similar to ( 423) AT5G11420 | Symbols: | FUNCTIONS IN: molecular_function unknown; INVOLVED IN: biological_process unknown; LOCATED IN: cell wall, plant-type cell wall; EXPRESSED IN: 23 plant structures; EXPRESSED DURING: 13 growth stages; CONTAINS InterPro DOMAIN/s: Protein of unknown function DUF642 (InterPro:IPR006946), Galactose-binding like (InterPro:IPR008979); BEST Arabidopsis t…	4.55e-100	3.13e-98
GRMZM2G090328*	GRMZM2G090328_T01	2.9874	32.6487	6.92493	132.558	protein.degradation.ubiquitin.E3.SCF.FBOX	weakly similar to ( 110) AT4G22030 | Symbols: | F-box family protein | chr4:11672396-11675575 FORWARDmoderately similar to ( 249) loc_os02g13220 12002.m06569 protein expressed protein seq=cds; coord=4:229315807..229317342:-1; parent_gene=GRMZM2G090328	1.68e-44	4.27e-43
GRMZM2G055982*	GRMZM2G055982_T01	2.97918	29.723	6.34756	98.3676	protein.postranslational modification.kinase.receptor like cytoplasmatic kinase VII	moderately similar to ( 429) AT2G05940 | Symbols: | protein kinase, putative | chr2:2287514-2289270 REVERSEmoderately similar to ( 218) NORK_MEDTR Nodulation receptor kinase precursor (EC 2.7.11.1) (Does not make infections protein 2) (Symbiosis receptor-like kinase) (MtSYMRK) - Medicago truncatula (Barrel medic)highly similar to ( 616) loc_os06g10160 12006.m05734 protein protein kinase APK1A, ch…	1.1e-48	3.05e-47
GRMZM2G091331*	GRMZM2G091331_T01	2.95703	13.4367	2.91476	12.9908	RNA.regulation of transcription.WRKY domain transcription factor family	moderately similar to ( 220) AT4G31550 | Symbols: WRKY11, ATWRKY11 | WRKY11; calmodulin binding / transcription factor | chr4:15290065-15291458 REVERSEmoderately similar to ( 355) loc_os04g51560 12004.m10052 protein OsWRKY68 - Superfamily of rice TFs having WRKY and zinc finger domains, expressed seq=cds; coord=10:141270670..141272273:1; parent_gene=GRMZM2G091331	3.37e-21	4.28e-20
GRMZM2G124577*	GRMZM2G124577_T01	2.94273	5.89634	1.29059	4.21815	not assigned.unknown	seq=cds; coord=5:175678819..175679817:-1; parent_gene=GRMZM2G124577	2.51e-08	1.47e-07
GRMZM2G055684*	GRMZM2G055684_T01	2.92925	37.6052	8.33702	184.84	protein.degradation.subtilases	moderately similar to ( 447) AT2G05920 | Symbols: | subtilase family protein | chr2:2269831-2272207 REVERSEhighly similar to ( 971) loc_os05g36010 12005.m07831 protein subtilisin-like protease precursor, putative, expressed seq=cds; coord=8:101208361..101210989:1; parent_gene=GRMZM2G055684	4.46e-62	1.62e-60
GRMZM2G170628*	GRMZM2G170628_T01	2.92907	15.7082	3.4706	24.2241	not assigned.unknown	moderately similar to ( 204) loc_os01g40190 12001.m10292 protein expressed protein seq=cds; coord=8:138657602..138660155:-1; parent_gene=GRMZM2G170628	1.43e-37	3.03e-36
GRMZM2G137421*	GRMZM2G137421_T01	2.92751	9.96369	2.20468	7.4678	transport.peptides and oligopeptides	highly similar to ( 636) AT1G69850 | Symbols: ATNRT1:2, NTL1 | ATNRT1:2 (ARABIDOPSIS THALIANA NITRATE TRANSPORTER 1:2); calcium ion binding / transporter | chr1:26296945-26300407 REVERSEhighly similar to ( 807) loc_os06g38294 12006.m08364 protein peptide transporter PTR2, putative, expressed seq=cds; coord=6:103602046..103609491:-1; parent_gene=GRMZM2G137421	1.2e-30	2.12e-29
GRMZM2G377215*	GRMZM2G377215_T01	2.92437	34.531	7.65276	56.6534	cell wall.cellulose synthesis.COBRA	highly similar to ( 669) AT4G16120 | Symbols: ATSEB1, COBL7, SEB1 | COBL7 (COBRA-LIKE 7) | chr4:9116591-9119138 REVERSEweakly similar to ( 164) COBL1_ORYSA COBRA-like 1 protein precursor (BRITTLE CULM1-like 6 protein) - Oryza sativa (Rice)nearly identical (1147) loc_os03g18910 12003.m07310 protein COBRA-like protein 7 precursor, putative, expressed seq=cds; coord=1:47504495..47506979:1; parent_ge…	4.29e-58	1.45e-56
GRMZM2G168079*	GRMZM2G168079_T01	2.90764	47.2708	10.596	14.2184	hormone metabolism.abscisic acid.signal transduction	weakly similar to ( 110) AT2G36270 | Symbols: ABI5, GIA1 | ABI5 (ABA INSENSITIVE 5); DNA binding / transcription activator/ transcription factor | chr2:15204980-15206571 REVERSEweakly similar to ( 186) loc_os01g64000 12001.m150782 protein ABA response element binding factor, putative, expressed seq=cds; coord=8:166807654..166812243:-1; parent_gene=GRMZM2G168079	1.68e-58	5.72e-57
GRMZM2G149923*	GRMZM2G149923_T01	2.90575	35.5141	7.96955	64.1983	signalling.calcium	moderately similar to ( 211) AT5G37780 | Symbols: CAM1, TCH1, ACAM-1 | CAM1 (CALMODULIN 1); calcium ion binding | chr5:15004769-15006117 REVERSEmoderately similar to ( 213) CALM3_ORYSA Calmodulin-3 (CaM-3) - Oryza sativa (Rice)moderately similar to ( 286) loc_os03g53200 12003.m10293 protein calmodulin, putative, expressed seq=cds; coord=1:275087532..275090005:1; parent_gene=GRMZM2G149923	6.61e-33	1.25e-31
GRMZM2G177050*	GRMZM2G177050_T01	2.90539	177.614	40.0515	225.057	protein.postranslational modification	moderately similar to ( 253) AT2G30360 | Symbols: CIPK11, PKS5, SIP4, SNRK3.22 | SIP4 (SOS3-INTERACTING PROTEIN 4); kinase/ protein kinase | chr2:12937265-12938572 REVERSEweakly similar to ( 193) CIPK1_ORYSA CIPK-like protein 1 (EC 2.7.11.1) (OsCK1) - Oryza sativa (Rice)moderately similar to ( 407) loc_os07g48090 12007.m09024 protein CBL-interacting serine/threonine-protein kinase 11, putative, e…	1.93e-87	1.09e-85
GRMZM2G157113*	GRMZM2G157113_T02	2.90438	2.12163	0.477281	0.85088	lipid metabolism.FA synthesis and FA elongation.acyl coa ligase	highly similar to ( 725) AT5G16370 | Symbols: AAE5 | AAE5 (ACYL ACTIVATING ENZYME 5); catalytic | chr5:5356823-5358481 REVERSEweakly similar to ( 172) 4CL1_PETCR 4-coumarate--CoA ligase 1 (EC 6.2.1.12) (4CL 1) (4-coumaroyl-CoA synthase 1) - Petroselinum crispum (Parsley) (Petroselinum hortense)highly similar to ( 990) loc_os04g57850 12004.m10669 protein AMP-binding protein, putative, expressed se…	4.66e-07	2.4e-06
GRMZM2G436593*	GRMZM2G436593_T01	2.89291	2319.03	526.463	2706.09	transport.metabolite transporters at the mitochondrial membrane	moderately similar to ( 354) AT2G22500 | Symbols: UCP5, ATPUMP5, DIC1 | UCP5 (UNCOUPLING PROTEIN 5); binding | chr2:9563531-9564472 REVERSEmoderately similar to ( 476) loc_os08g37370 12008.m07723 protein mitochondrial 2-oxoglutarate/malate carrier protein, putative, expressed seq=cds; coord=1:200634444..200636093:-1; parent_gene=GRMZM2G436593	1.82e-109	1.43e-107
GRMZM2G313068*	GRMZM2G313068_T01	2.88549	76.4166	17.4229	112.855	mitochondrial electron transport / ATP synthesis.F1-ATPase	weakly similar to ( 105) AT2G16030 | Symbols: | methyltransferase | chr2:6974196-6974891 REVERSEmoderately similar to ( 259) loc_os05g42140 12005.m08387 protein expressed protein seq=cds; coord=6:156753981..156754905:1; parent_gene=GRMZM2G313068	6.29e-52	1.87e-50
GRMZM2G303915*	GRMZM2G303915_T03	2.86275	3.90746	0.904135	0.805929	RNA.RNA binding	weakly similar to ( 152) AT1G22330 | Symbols: | RNA binding / nucleic acid binding / nucleotide binding | chr1:7886693-7889241 FORWARDweakly similar to ( 168) loc_os06g11730 12006.m05890 protein RNA-binding region-containing protein 1, putative, expressed seq=cds; coord=5:208556725..208558674:1; parent_gene=GRMZM2G303915	7.24e-08	4.04e-07
GRMZM2G049912*	GRMZM2G049912_T01	2.85668	120.664	28.048	119.66	not assigned.unknown	moderately similar to ( 299) AT1G59710 | Symbols: | FUNCTIONS IN: molecular_function unknown; INVOLVED IN: biological_process unknown; LOCATED IN: cellular_component unknown; EXPRESSED IN: 23 plant structures; EXPRESSED DURING: 13 growth stages; CONTAINS InterPro DOMAIN/s: Protein of unknown function DUF569 (InterPro:IPR007679), Actin_cross-linking (InterPro:IPR008999); BEST Arabidopsis thaliana …	2.52e-78	1.24e-76
GRMZM2G428040*	GRMZM2G428040_T01	2.8547	22.4846	5.23253	11.505	RNA.regulation of transcription.unclassified	weakly similar to ( 117) loc_os03g04080 12003.m05940 protein expressed protein seq=cds; coord=9:151682948..151683563:1; parent_gene=GRMZM2G428040	5.25e-17	5.52e-16
GRMZM2G452695*	GRMZM2G452695_T01	2.85278	13.1531	3.05754	8.32284	not assigned.unknown	moderately similar to ( 281) loc_os03g18340 12003.m07257 protein 6b-interacting protein 1, putative seq=cds; coord=1:45741644..45743277:1; parent_gene=GRMZM2G452695	6.06e-24	8.52e-23
GRMZM2G051912*	GRMZM2G051912_T01	2.85165	43.0752	10.0353	19.5944	not assigned.unknown	moderately similar to ( 351) AT1G80240 | Symbols: | unknown protein | chr1:30171520-30172799 REVERSEmoderately similar to ( 444) loc_os04g41710 12004.m09146 protein expressed protein seq=cds; coord=2:33503369..33505745:-1; parent_gene=GRMZM2G051912	7.9e-46	2.06e-44
GRMZM2G023190*	GRMZM2G023190_T01	2.8417	6.1609	1.44621	1.50398	protein.degradation.ubiquitin.E3.SCF.FBOX	very weakly similar to ( 100) AT1G13570 | Symbols: | F-box family protein | chr1:4642528-4643930 REVERSEmoderately similar to ( 242) loc_os09g27090 12009.m05861 protein F-box domain containing protein seq=cds; coord=6:164690417..164694152:-1; parent_gene=GRMZM2G023190	9.7e-14	8.57e-13
GRMZM5G802899*	GRMZM5G802899_T01	2.82265	30.6203	7.28625	22.4567	not assigned.unknown	weakly similar to ( 155) loc_os05g44420 12005.m08568 protein expressed protein seq=cds; coord=8:124437928..124439232:1; parent_gene=GRMZM5G802899	2.12e-36	4.37e-35
GRMZM2G136534*	GRMZM2G136534_T03	2.82037	9.06673	2.15963	6.09599	not assigned.unknown	seq=cds; coord=1:194573092..194573688:-1; parent_gene=GRMZM2G136534	1.23e-07	6.69e-07
GRMZM2G040840*	GRMZM2G040840_T01	2.81967	14.9708	3.57316	22.991	signalling.receptor kinases.DUF 26	moderately similar to ( 390) AT1G70740 | Symbols: | protein kinase family protein | chr1:26673847-26675687 REVERSEmoderately similar to ( 202) NORK_PEA Nodulation receptor kinase precursor (EC 2.7.11.1) - Pisum sativum (Garden pea)moderately similar to ( 381) loc_os09g24340 12009.m05590 protein ATP binding protein, putative, expressed seq=cds; coord=2:179803232..179806811:1; parent_gene=GRMZM2G04…	5.23e-22	6.84e-21
GRMZM2G041809*	GRMZM2G041809_T01	2.81689	49.0059	11.7134	127.422	redox.glutaredoxins	weakly similar to ( 167) AT5G39865 | Symbols: | glutaredoxin family protein | chr5:15965560-15966732 REVERSEmoderately similar to ( 433) loc_os02g51370 12002.m10171 protein glutaredoxin family protein, expressed seq=cds; coord=4:181870770..181873108:1; parent_gene=GRMZM2G041809	1.88e-62	6.92e-61
GRMZM2G147346*	GRMZM2G147346_T01	2.79552	129.892	31.4222	71.308	RNA.regulation of transcription.MYB domain transcription factor family	moderately similar to ( 209) AT1G06180 | Symbols: ATMYB13, ATMYBLFGN | ATMYB13 (MYB DOMAIN PROTEIN 13); DNA binding / transcription factor | chr1:1889510-1891089 FORWARDmoderately similar to ( 219) MYB4_ORYSA Myb-related protein Myb4 (OsMyb4) (Transcription factor RLTR1) - Oryza sativa (Rice)moderately similar to ( 283) loc_os10g33810 12010.m06210 protein myb-related protein Myb4, putative, expre…	1.62e-73	7.36e-72
GRMZM2G036351*	GRMZM2G036351_T01	2.79383	208.273	50.4963	367.497	not assigned.unknown	weakly similar to ( 137) loc_os03g08330 12003.m06342 protein ZIM motif family protein, expressed seq=cds; coord=9:150248198..150249180:-1; parent_gene=GRMZM2G036351	7.01e-75	3.25e-73
GRMZM2G140078*	GRMZM2G140078_T01	2.77178	13.0874	3.22498	7.87303	minor CHO metabolism.trehalose.TPP	moderately similar to ( 400) AT1G35910 | Symbols: | trehalose-6-phosphate phosphatase, putative | chr1:13363200-13364965 REVERSEhighly similar to ( 542) loc_os09g20390 12009.m22232 protein expressed protein seq=cds; coord=2:177272817..177275377:-1; parent_gene=GRMZM2G140078	2.54e-25	3.75e-24
GRMZM5G812538*	GRMZM5G812538_T01	2.73099	83.3613	21.1499	65.1044	transport.peptides and oligopeptides	moderately similar to ( 229) AT1G65730 | Symbols: YSL7 | YSL7 (YELLOW STRIPE LIKE 7); oligopeptide transporter | chr1:24442639-24446122 FORWARDmoderately similar to ( 302) loc_os04g44330 12004.m09392 protein transposon protein, putative, unclassified, expressed seq=cds; coord=10:131884181..131884942:-1; parent_gene=GRMZM5G812538	1.66e-45	4.29e-44
GRMZM2G445634*	GRMZM2G445634_T01	2.72739	689.507	175.008	745.107	RNA.regulation of transcription.C2C2(Zn) CO-like, Constans-like zinc finger family	weakly similar to ( 143) loc_os03g08330 12003.m06342 protein ZIM motif family protein, expressed seq=cds; coord=1:16792359..16793281:1; parent_gene=GRMZM2G445634	2.56e-88	1.46e-86
GRMZM2G369839*	GRMZM2G369839_T01	2.72311	190.042	48.4881	1492.12	not assigned.unknown	seq=cds; coord=3:225780411..225781334:-1; parent_gene=GRMZM2G369839	3.29e-69	1.37e-67
GRMZM2G079632*	GRMZM2G079632_T01	2.72305	156.421	39.7746	50.7287	RNA.regulation of transcription.NAC domain transcription factor family	moderately similar to ( 227) AT3G15500 | Symbols: ATNAC3, ANAC055 | ANAC055 (ARABIDOPSIS NAC DOMAIN CONTAINING PROTEIN 55); transcription factor | chr3:5234731-5235882 FORWARDmoderately similar to ( 331) NAC67_ORYSA NAC domain-containing protein 67 (ONAC067) - Oryza sativa (Rice)moderately similar to ( 331) loc_os07g12340 12007.m05687 protein NAC domain-containing protein 67, putative, expressed …	4.36e-77	2.12e-75
GRMZM2G149587*	GRMZM2G149587_T02	2.71905	11.6915	2.98653	6.96757	RNA.regulation of transcription.SET-domain transcriptional regulator family	moderately similar to ( 414) AT5G09790 | Symbols: ATXR5, SDG15 | ATXR5; DNA binding / protein binding | chr5:3039204-3040970 REVERSEhighly similar to ( 529) loc_os01g73460 12001.m13374 protein histone-lysine N-methyltransferase ATXR6, putative, expressed seq=cds; coord=8:156906971..156912759:-1; parent_gene=GRMZM2G149587	6.63e-19	7.63e-18
GRMZM2G354460*	GRMZM2G354460_T01	2.70137	22.7053	5.87987	27.0002	not assigned.unknown	seq=cds; coord=6:131145592..131146330:-1; parent_gene=GRMZM2G354460	1.22e-15	1.19e-14
GRMZM2G323387*	GRMZM2G323387_T01	2.69084	99.8762	25.9988	178.894	not assigned.unknown	weakly similar to ( 155) loc_os05g47960 12005.m08868 protein expressed protein seq=cds; coord=8:65974895..65975954:1; parent_gene=GRMZM2G323387	7.43e-57	2.45e-55
GRMZM2G479045*	GRMZM2G479045_T01	2.68725	6.15366	1.6076	19.5842	not assigned.unknown	weakly similar to ( 126) loc_os07g33270 12007.m07588 protein expressed protein seq=cds; coord=2:203154460..203155261:-1; parent_gene=GRMZM2G479045	9.99e-07	4.95e-06
GRMZM2G038893*	GRMZM2G038893_T01	2.68686	1.94148	0.507198	3.2401	signalling.receptor kinases.wall associated kinase	moderately similar to ( 405) AT2G23450 | Symbols: | protein kinase family protein | chr2:9988926-9991244 REVERSEweakly similar to ( 179) CRI4_MAIZE Putative receptor protein kinase CRINKLY4 precursor (EC 2.7.11.1) - Zea mays (Maize)highly similar to ( 707) loc_os12g40419 12012.m07825 protein WAK-like kinase, putative, expressed seq=cds; coord=1:166799684..166806560:1; parent_gene=GRMZM2G038893	9.99e-07	4.95e-06
GRMZM2G164591*	GRMZM2G164591_T01	2.67477	83.1669	21.9504	149.836	RNA.regulation of transcription.AP2/EREBP, APETALA2/Ethylene-responsive element binding protein family	very weakly similar to (82.4) AT3G20310 | Symbols: ATERF-7, ATERF7, ERF7 | ERF7 (ETHYLINE RESPONSE FACTOR 7); DNA binding / protein binding / transcription factor/ transcription repressor | chr3:7085957-7086691 REVERSEvery weakly similar to (94.7) loc_os04g57340 12004.m10619 protein ethylene-responsive transcription factor 3, putative, expressed seq=cds; coord=10:147353754..147354869:-1; parent_g…	3.16e-53	9.65e-52
GRMZM2G174396*	GRMZM2G174396_T01	2.67372	477.604	125.734	353.675	minor CHO metabolism.trehalose.TPP	moderately similar to ( 370) AT4G39770 | Symbols: | trehalose-6-phosphate phosphatase, putative | chr4:18449138-18451218 REVERSEmoderately similar to ( 459) loc_os09g20390 12009.m22232 protein expressed protein seq=cds; coord=7:100324179..100326266:-1; parent_gene=GRMZM2G174396	3.34e-91	2e-89
GRMZM2G144648*	GRMZM2G144648_T01	2.67181	367.497	97.0994	333.35	misc.peroxidases	moderately similar to ( 232) AT2G39040 | Symbols: | peroxidase, putative | chr2:16299463-16301173 REVERSEmoderately similar to ( 228) PER1_ORYSA Peroxidase 1 precursor (EC 1.11.1.7) - Oryza sativa (Rice)moderately similar to ( 463) loc_os01g16450 12001.m08241 protein peroxidase 24 precursor, putative, expressed seq=cds; coord=3:41741731..41743930:-1; parent_gene=GRMZM2G144648	1.2e-85	6.58e-84
GRMZM2G429035*	GRMZM2G429035_T01	2.66669	53.1296	14.0637	28.9121	not assigned.unknown	seq=cds; coord=2:20362638..20363485:1; parent_gene=GRMZM2G429035	1.66e-36	3.42e-35
GRMZM2G170982*	GRMZM2G170982_T01	2.66083	10.7286	2.85324	11.8142	protein.degradation.AAA type	moderately similar to ( 347) AT2G46620 | Symbols: | AAA-type ATPase family protein | chr2:19139071-19140546 REVERSEhighly similar to ( 650) loc_os10g37500 12010.m06538 protein ATP binding protein, putative, expressed seq=cds; coord=1:222980062..222981812:1; parent_gene=GRMZM2G170982	1.2e-19	1.43e-18
GRMZM2G370193*	GRMZM2G370193_T01	2.65913	71.7883	19.0944	125.663	not assigned.unknown	very weakly similar to (89.0) loc_os01g45700 12001.m10770 protein expressed protein seq=cds; coord=3:214793863..214794993:-1; parent_gene=GRMZM2G370193	1.09e-49	3.09e-48
GRMZM2G310368*	GRMZM2G310368_T01	2.65913	437.044	116.566	684.838	RNA.regulation of transcription.AP2/EREBP, APETALA2/Ethylene-responsive element binding protein family	very weakly similar to (90.5) AT5G44210 | Symbols: ERF9, ATERF9, ATERF-9 | ERF9 (ERF DOMAIN PROTEIN 9); DNA binding / transcription factor/ transcription repressor | chr5:17806742-17807344 FORWARDvery weakly similar to (97.1) ERF4_NICSY Ethylene-responsive transcription factor 4 (Ethylene-responsive element-binding factor 4 homolog) (EREBP-3) (NsERF3) - Nicotiana sylvestris (Wood tobacco)weakly s…	8.15e-82	4.23e-80
GRMZM2G097129*	GRMZM2G097129_T01	2.65893	48.3199	12.8724	56.0961	not assigned.unknown	weakly similar to ( 111) loc_os09g32960 12009.m22159 protein expressed protein seq=cds; coord=7:136254520..136256969:-1; parent_gene=GRMZM2G097129	1.91e-36	3.95e-35
GRMZM2G032766*	GRMZM2G032766_T01	2.65202	191.381	51.2926	337.755	stress.abiotic.cold	weakly similar to ( 156) AT5G23950 | Symbols: | C2 domain-containing protein | chr5:8082789-8083448 FORWARDmoderately similar to ( 250) loc_os09g39770 12009.m06914 protein C2 domain containing protein, expressed seq=cds; coord=7:54363440..54365032:-1; parent_gene=GRMZM2G032766	5.58e-76	2.63e-74
GRMZM2G174558*	GRMZM2G174558_T01	2.64981	41.5408	11.1592	170.462	not assigned.unknown	weakly similar to ( 127) AT1G28280 | Symbols: | VQ motif-containing protein | chr1:9886297-9887395 REVERSEweakly similar to ( 196) loc_os05g44270 12005.m08553 protein DNA-binding WRKY, putative, expressed seq=cds; coord=6:160717320..160718691:-1; parent_gene=GRMZM2G174558	1.45e-41	3.42e-40
GRMZM2G165836*	GRMZM2G165836_T01	2.64717	71.2387	19.1284	71.0772	not assigned.unknown	seq=cds; coord=2:38560010..38560950:1; parent_gene=GRMZM2G165836	2.8e-39	6.22e-38
GRMZM2G174615*	GRMZM2G174615_T01	2.62448	20.6888	5.64438	76.0874	not assigned.unknown	moderately similar to ( 247) loc_os03g15080 12003.m06945 protein expressed protein seq=cds; coord=1:35887738..35888916:-1; parent_gene=GRMZM2G174615	4.37e-22	5.75e-21
GRMZM2G334740*	GRMZM2G334740_T01	2.62098	44.2657	12.1068	69.8897	not assigned.unknown	weakly similar to ( 124) loc_os01g06440 12001.m07274 protein expressed protein seq=cds; coord=3:15235783..15236807:-1; parent_gene=GRMZM2G334740	1.07e-35	2.16e-34
GRMZM2G020054*	GRMZM2G020054_T01	2.61498	212.391	58.1974	366.236	RNA.regulation of transcription.AP2/EREBP, APETALA2/Ethylene-responsive element binding protein family	seq=cds; coord=10:65424541..65425836:1; parent_gene=GRMZM2G020054	7.76e-73	3.47e-71
GRMZM2G031991*	GRMZM2G031991_T01	2.6115	23.8543	6.56197	20.1213	not assigned.unknown	very weakly similar to (86.7) AT5G67620 | Symbols: | unknown protein | chr5:26964891-26965720 REVERSEweakly similar to ( 155) loc_os02g50810 12002.m10115 protein expressed protein seq=cds; coord=5:206034117..206036010:-1; parent_gene=GRMZM2G031991	1.24e-26	1.91e-25
GRMZM2G168651*	GRMZM2G168651_T01	2.60347	15610.6	4322.49	20748.1	not assigned.unknown	seq=cds; coord=2:54763050..54764823:-1; parent_gene=GRMZM2G168651	3.83e-92	2.35e-90
GRMZM2G143400*	GRMZM2G143400_T01	2.60208	7.23642	2.0058	3.93865	transport.misc	moderately similar to ( 392) AT4G23030 | Symbols: | MATE efflux protein-related | chr4:12072857-12074365 FORWARDhighly similar to ( 642) loc_os09g35600 12009.m06511 protein antiporter/ drug transporter/ transporter, putative, expressed seq=cds; coord=7:141512327..141514174:-1; parent_gene=GRMZM2G143400	1.03e-14	9.59e-14
GRMZM2G302601*	GRMZM2G302601_T01	2.5959	3.86645	1.07637	3.60523	not assigned.unknown	seq=cds; coord=7:154428530..154430823:-1; parent_gene=GRMZM2G302601	4.87e-08	2.77e-07
GRMZM2G132185*	GRMZM2G132185_T01	2.59065	137.492	38.495	298.922	RNA.regulation of transcription.AP2/EREBP, APETALA2/Ethylene-responsive element binding protein family	very weakly similar to (89.7) AT5G44210 | Symbols: ERF9, ATERF9, ATERF-9 | ERF9 (ERF DOMAIN PROTEIN 9); DNA binding / transcription factor/ transcription repressor | chr5:17806742-17807344 FORWARDvery weakly similar to (91.7) ERF4_NICSY Ethylene-responsive transcription factor 4 (Ethylene-responsive element-binding factor 4 homolog) (EREBP-3) (NsERF3) - Nicotiana sylvestris (Wood tobacco)weakly s…	1.03e-61	3.74e-60
GRMZM2G072582*	GRMZM2G072582_T02	2.58178	10.3902	2.92172	5.83378	RNA.regulation of transcription.MADS box transcription factor family	moderately similar to ( 232) AT1G69120 | Symbols: AP1, AGL7 | AP1 (APETALA1); DNA binding / protein binding / protein heterodimerization/ transcription activator/ transcription factor | chr1:25982576-25986102 REVERSEmoderately similar to ( 334) MAD15_ORYSA MADS-box transcription factor 15 (OsMADS15) (Protein APETALA1-like A) (FDRMADS3) (RMADS215) - Oryza sativa (Rice)moderately similar to ( 334) …	1.62e-15	1.57e-14
GRMZM2G107491*	GRMZM2G107491_T01	2.54096	6.72681	1.94562	1.15619	RNA.regulation of transcription.C3H zinc finger family	moderately similar to ( 452) AT3G02830 | Symbols: ZFN1 | ZFN1 (ZINC FINGER PROTEIN 1); DNA binding / nuclease/ nucleic acid binding | chr3:614075-615916 FORWARDhighly similar to ( 711) ZFNL2_ORYSA Zinc finger CCCH domain-containing protein ZFN-like 2 - Oryza sativa (Rice)highly similar to ( 711) loc_os01g68860 12001.m43436 protein zinc finger CCCH type domain-containing protein ZFN-like 2, putati…	3.37e-14	3.05e-13
GRMZM2G172448*	GRMZM2G172448_T02	2.53975	11.3282	3.27648	6.57135	not assigned.unknown	seq=cds; coord=1:12971833..12976508:1; parent_gene=GRMZM2G172448	1.25e-10	8.9e-10
GRMZM2G449681*	GRMZM2G449681_T01	2.52676	9.58188	2.80219	9.13734	RNA.regulation of transcription.WRKY domain transcription factor family	moderately similar to ( 313) AT2G38470 | Symbols: WRKY33, ATWRKY33 | WRKY33; transcription factor | chr2:16108476-16110539 FORWARDmoderately similar to ( 484) loc_os05g27730 12005.m07061 protein OsWRKY53 - Superfamily of rice TFs having WRKY and zinc finger domains, expressed seq=cds; coord=8:110214059..110216431:-1; parent_gene=GRMZM2G449681	6.49e-21	8.16e-20
GRMZM2G468756*	GRMZM2G468756_T01	2.52378	17.1062	5.00803	5.88038	misc.myrosinases-lectin-jacalin	highly similar to ( 665) AT2G37710 | Symbols: RLK | RLK (receptor lectin kinase); kinase | chr2:15814934-15816961 REVERSEmoderately similar to ( 210) PSKR_DAUCA Phytosulfokine receptor precursor (EC 2.7.11.1) (Phytosulfokine LRR receptor kinase) - Daucus carota (Carrot)nearly identical (1054) loc_os04g44900 12004.m09446 protein lectin-like receptor kinase 7, putative, expressed seq=cds; coord=10:…	7.16e-34	1.39e-32
GRMZM2G144668*	GRMZM2G144668_T01	2.52097	58.9338	17.277	100.53	hormone metabolism.ethylene.synthesis-degradation	moderately similar to ( 245) AT1G03400 | Symbols: | 2-oxoglutarate-dependent dioxygenase, putative | chr1:842895-844158 REVERSEweakly similar to ( 197) DV4H_CATRO Desacetoxyvindoline 4-hydroxylase (EC 1.14.11.20) - Catharanthus roseus (Rosy periwinkle) (Madagascar periwinkle)highly similar to ( 508) loc_os06g14400 12006.m06155 protein 1-aminocyclopropane-1-carboxylate oxidase, putative, expressed…	1.22e-51	3.6e-50
GRMZM2G137710*	GRMZM2G137710_T02	2.52002	9.59692	2.81466	13.8126	protein.postranslational modification	moderately similar to ( 377) AT3G44610 | Symbols: | protein kinase family protein | chr3:16188266-16192107 REVERSEweakly similar to ( 172) KPK1_PHAVU Protein kinase PVPK-1 (EC 2.7.11.1) - Phaseolus vulgaris (Kidney bean) (French bean)moderately similar to ( 486) loc_os11g05320 12011.m04730 protein protein kinase PVPK-1, putative, expressed seq=cds; coord=4:188209459..188213715:-1; parent_gene=GRM…	2.51e-17	2.68e-16
GRMZM2G008064*	GRMZM2G008064_T01	2.51779	53.3179	15.67	57.9413	not assigned.unknown	moderately similar to ( 363) AT1G14590 | Symbols: | FUNCTIONS IN: molecular_function unknown; INVOLVED IN: biological_process unknown; LOCATED IN: chloroplast thylakoid lumen; CONTAINS InterPro DOMAIN/s: Nucleotide-diphospho-sugar transferase, predicted (InterPro:IPR005069); BEST Arabidopsis thaliana protein match is: unknown protein (TAIR:AT2G02061.1); Has 179 Blast hits to 175 proteins in 14 sp…	2.1e-45	5.43e-44
GRMZM2G136534*	GRMZM2G136534_T02	2.51665	23.3037	6.87029	18.7903	misc.peroxidases	weakly similar to ( 181) AT2G18980 | Symbols: | peroxidase, putative | chr2:8233419-8235294 REVERSEweakly similar to ( 122) PER1_WHEAT Peroxidase precursor (EC 1.11.1.7) (WP2) - Triticum aestivum (Wheat)moderately similar to ( 221) loc_os08g42030 12008.m08181 protein peroxidase 73 precursor, putative, expressed seq=cds; coord=1:194570791..194572850:-1; parent_gene=GRMZM2G136534	9.49e-34	1.83e-32
GRMZM2G093755*	GRMZM2G093755_T01	2.49915	8.55109	2.546	3.93373	misc.misc2	weakly similar to ( 187) AT3G51000 | Symbols: | epoxide hydrolase, putative | chr3:18945258-18946499 REVERSEmoderately similar to ( 273) loc_os12g43970 12012.m08168 protein epoxide hydrolase 2, putative, expressed seq=cds; coord=1:179991382..179992102:-1; parent_gene=GRMZM2G093755	4.66e-07	2.4e-06
GRMZM2G392116*	GRMZM2G392116_T01	2.49618	20.7038	6.17733	27.6629	not assigned.unknown	very weakly similar to (85.5) loc_os04g57760 12004.m10661 protein expressed protein seq=cds; coord=10:147855204..147856664:-1; parent_gene=GRMZM2G392116	3.9e-26	5.89e-25
GRMZM2G005013*	GRMZM2G005013_T01	2.48836	3.56864	1.0704	1.4312	not assigned.unknown	highly similar to ( 553) AT5G12080 | Symbols: MSL10 | MSL10 (MECHANOSENSITIVE CHANNEL OF SMALL CONDUCTANCE-LIKE 10); mechanically-gated ion channel | chr5:3898182-3900923 REVERSEhighly similar to ( 858) loc_os06g10410 12006.m05759 protein mechanosensitive ion channel family protein, expressed seq=cds; coord=9:9719692..9723867:1; parent_gene=GRMZM2G005013	5.17e-10	3.53e-09
GRMZM2G404126*	GRMZM2G404126_T01	2.47656	44.8012	13.5557	125.706	not assigned.unknown	very weakly similar to (96.3) loc_os05g47960 12005.m08868 protein expressed protein seq=cds; coord=3:207547850..207548812:-1; parent_gene=GRMZM2G404126	3.35e-32	6.2e-31
GRMZM2G014975*	GRMZM2G014975_T02	2.45712	79.994	24.4265	42.9156	protein.degradation.autophagy	moderately similar to ( 201) AT1G62040 | Symbols: ATG8C | ATG8C (autophagy 8c); microtubule binding | chr1:22933216-22934253 FORWARDmoderately similar to ( 211) loc_os08g09240 12008.m26825 protein autophagy-related protein 8 precursor, putative, expressed seq=cds; coord=4:28026854..28028059:-1; parent_gene=GRMZM2G014975	8.85e-34	1.71e-32
GRMZM2G110816*	GRMZM2G110816_T01	2.45658	3.11789	0.956451	0.113675	misc.UDP glucosyl and glucoronyl transferases	moderately similar to ( 356) AT3G22250 | Symbols: | UDP-glucoronosyl/UDP-glucosyl transferase family protein | chr3:7867806-7870053 FORWARDweakly similar to ( 156) IAAG_MAIZE Indole-3-acetate beta-glucosyltransferase (EC 2.4.1.121) (IAA-Glu synthetase) ((Uridine 5-diphosphate-glucose:indol-3-ylacetyl)-beta-D-glucosyl transferase) - Zea mays (Maize)moderately similar to ( 492) loc_os02g42280 12002…	7.74e-07	3.88e-06
GRMZM2G041223*	GRMZM2G041223_T01	2.44028	70.2396	21.7628	56.3132	RNA.regulation of transcription.General Transcription	weakly similar to ( 136) AT3G13960 | Symbols: AtGRF5 | AtGRF5 (GROWTH-REGULATING FACTOR 5); transcription activator | chr3:4608526-4610160 FORWARDmoderately similar to ( 414) loc_os04g51190 12004.m10015 protein growth-regulating factor, putative, expressed seq=cds; coord=2:12195366..12200646:1; parent_gene=GRMZM2G041223	3.15e-58	1.07e-56
GRMZM2G122231*	GRMZM2G122231_T01	2.43313	136.109	42.316	121.746	minor CHO metabolism.trehalose.potential TPS/TPP	highly similar to ( 953) AT2G18700 | Symbols: ATTPS11, TPS11, ATTPSB | ATTPS11; transferase, transferring glycosyl groups | chr2:8109043-8111799 FORWARDnearly identical (1372) loc_os02g54820 12002.m33906 protein trehalose-6-phosphate synthase, putative, expressed seq=cds; coord=5:213055055..213058997:1; parent_gene=GRMZM2G122231	5.78e-70	2.43e-68
GRMZM2G300924*	GRMZM2G300924_T01	2.42522	3.12597	0.979479	12.8053	RNA.regulation of transcription.AP2/EREBP, APETALA2/Ethylene-responsive element binding protein family	weakly similar to ( 150) AT2G20880 | Symbols: | AP2 domain-containing transcription factor, putative | chr2:8986053-8987063 FORWARDvery weakly similar to (85.1) ERF5_TOBAC Ethylene-responsive transcription factor 5 (Ethylene-responsive element-binding factor 5 homolog) (EREBP-4) (NtERF4) - Nicotiana tabacum (Common tobacco)moderately similar to ( 275) loc_os04g44670 12004.m09426 protein AP2 domai…	3.82e-08	2.19e-07
GRMZM2G095955*	GRMZM2G095955_T01	2.4235	5.93042	1.86314	4.18269	protein.degradation	moderately similar to ( 382) AT1G78680 | Symbols: ATGGH2 | ATGGH2 (gamma-glutamyl hydrolase 2); omega peptidase | chr1:29593933-29596037 FORWARDmoderately similar to ( 322) GGH_SOYBN Gamma-glutamyl hydrolase precursor (EC 3.4.19.9) (Gamma-Glu-X carboxypeptidase) (Conjugase) (GH) - Glycine max (Soybean)highly similar to ( 513) loc_os05g44130 12005.m27626 protein gamma-glutamyl hydrolase precursor,…	3.3e-10	2.29e-09
GRMZM2G140674*	GRMZM2G140674_T01	2.41275	30.6156	9.67577	27.4916	not assigned.unknown	weakly similar to ( 108) AT5G67620 | Symbols: | unknown protein | chr5:26964891-26965720 REVERSEmoderately similar to ( 226) loc_os03g10320 12003.m06485 protein expressed protein seq=cds; coord=1:22977373..22978822:-1; parent_gene=GRMZM2G140674	3.92e-26	5.91e-25
GRMZM2G097900*	GRMZM2G097900_T01	2.40636	374.914	118.979	909.959	signalling.calcium	weakly similar to ( 106) AT5G37770 | Symbols: TCH2, CML24 | TCH2 (TOUCH 2); calcium ion binding | chr5:14999075-14999560 REVERSEweakly similar to ( 188) loc_os01g04330 12001.m07068 protein calmodulin-related protein 2, touch-induced, putative, expressed seq=cds; coord=8:12989704..12991151:-1; parent_gene=GRMZM2G097900	6.45e-71	2.75e-69
GRMZM2G374777*	GRMZM2G374777_T01	2.39695	12.2628	3.92016	12.4244	not assigned.unknown	seq=cds; coord=1:1000050..1000789:1; parent_gene=GRMZM2G374777	8.2e-10	5.48e-09
GRMZM2G172596*	GRMZM2G172596_T01	2.39363	120.645	38.5593	17.2089	hormone metabolism.gibberelin.induced-regulated-responsive-activated	weakly similar to ( 136) AT1G74670 | Symbols: | gibberellin-responsive protein, putative | chr1:28053378-28053893 FORWARDweakly similar to ( 129) loc_os06g15620 12006.m06275 protein GAST1 protein precursor, putative, expressed seq=cds; coord=10:2646783..2648239:-1; parent_gene=GRMZM2G172596	1.01e-50	2.94e-49
GRMZM2G073465*	GRMZM2G073465_T03	2.38875	7.9754	2.56182	2.49116	protein.degradation.cysteine protease	highly similar to ( 615) AT1G47128 | Symbols: RD21, RD21A | RD21 (responsive to dehydration 21); cysteine-type endopeptidase/ cysteine-type peptidase | chr1:17283139-17285609 REVERSEhighly similar to ( 755) ORYA_ORYSA Oryzain alpha chain precursor (EC 3.4.22.-) - Oryza sativa (Rice)highly similar to ( 545) loc_os04g57440 12004.m101443 protein cysteine protease 1 precursor, putative, expressed seq…	7.65e-16	7.57e-15
GRMZM2G123355*	GRMZM2G123355_T01	2.38775	41.6125	13.3849	80.5092	misc.UDP glucosyl and glucoronyl transferases	moderately similar to ( 306) AT2G22900 | Symbols: | galactosyl transferase GMA12/MNN10 family protein | chr2:9744359-9746193 REVERSEmoderately similar to ( 494) loc_os11g34390 12011.m07297 protein glycosyltransferase 6, putative, expressed seq=cds; coord=4:191043875..191046246:-1; parent_gene=GRMZM2G123355	1.62e-46	4.28e-45
GRMZM2G172726*	GRMZM2G172726_T01	2.35177	158.746	52.184	179.599	not assigned.unknown	highly similar to ( 541) AT1G19360 | Symbols: | LOCATED IN: endoplasmic reticulum; EXPRESSED IN: 23 plant structures; EXPRESSED DURING: 13 growth stages; CONTAINS InterPro DOMAIN/s: Reticulon (InterPro:IPR003388); BEST Arabidopsis thaliana protein match is: RRA2 (REDUCED RESIDUAL ARABINOSE 2) (TAIR:AT1G75110.1); Has 165 Blast hits to 162 proteins in 14 species: Archae - 0; Bacteria - 0; Metazoa -…	1.7e-61	6.17e-60
GRMZM2G106819*	GRMZM2G106819_T03	2.3473	10.556	3.4893	3.36949	not assigned.unknown	seq=cds; coord=8:124796660..124797398:1; parent_gene=GRMZM2G106819	8.71e-09	5.29e-08
GRMZM2G066067*	GRMZM2G066067_T01	2.34623	30.4328	10.0842	46.6211	misc.UDP glucosyl and glucoronyl transferases	moderately similar to ( 246) AT5G49690 | Symbols: | UDP-glucoronosyl/UDP-glucosyl transferase family protein | chr5:20189968-20191350 REVERSEweakly similar to ( 140) UFOG_PETHY Anthocyanidin 3-O-glucosyltransferase (EC 2.4.1.115) (Flavonol 3-O-glucosyltransferase) (UDP-glucose flavonoid 3-O-glucosyltransferase) (Anthocyanin rhamnosyl transferase) - Petunia hybrida (Petunia)highly similar to ( 517…	1.22e-33	2.36e-32
GRMZM2G134497*	GRMZM2G134497_T01	2.34525	6.18257	2.04612	4.43452	transport.misc	weakly similar to ( 200) AT1G09580 | Symbols: | emp24/gp25L/p24 family protein | chr1:3104657-3106092 FORWARDmoderately similar to ( 246) loc_os09g27980 12009.m05949 protein transmembrane emp24 domain-containing protein 10 precursor, putative, expressed seq=cds; coord=2:185378447..185381433:-1; parent_gene=GRMZM2G134497	4.19e-09	2.62e-08
GRMZM2G090594*	GRMZM2G090594_T01	2.32765	15.6055	5.22343	62.5352	RNA.regulation of transcription.WRKY domain transcription factor family	weakly similar to ( 137) AT2G24570 | Symbols: WRKY17, ATWRKY17 | WRKY17; calmodulin binding / transcription factor | chr2:10437676-10439222 REVERSEweakly similar to ( 193) loc_os08g13840 12008.m26630 protein OsWRKY25 - Superfamily of rice TFs having WRKY and zinc finger domains, expressed seq=cds; coord=10:68725531..68726795:1; parent_gene=GRMZM2G090594	1.16e-17	1.26e-16
GRMZM2G165177*	GRMZM2G165177_T01	2.31912	88.5885	29.8642	198.683	not assigned.unknown	very weakly similar to (94.4) AT5G51670 | Symbols: | unknown protein | chr5:20993560-20995096 FORWARDhighly similar to ( 574) loc_os01g62670 12001.m12388 protein avr9/Cf-9 rapidly elicited protein 137, putative, expressed seq=cds; coord=8:168491871..168493721:1; parent_gene=GRMZM2G165177	6.78e-53	2.06e-51
GRMZM2G125162*	GRMZM2G125162_T01	2.31562	18.0575	6.09332	24.2384	protein.degradation.ubiquitin.E3.BTB/POZ Cullin3.BTB/POZ	weakly similar to ( 172) AT5G19000 | Symbols: ATBPM1 | ATBPM1 (BTB-POZ and MATH domain 1); protein binding | chr5:6342563-6344641 FORWARDmoderately similar to ( 285) loc_os08g41190 12008.m08097 protein ATBPM1, putative seq=cds; coord=4:42427458..42429329:-1; parent_gene=GRMZM2G125162	1.01e-19	1.21e-18
GRMZM2G343317*	GRMZM2G343317_T01	2.31221	58.214	19.7635	214.818	not assigned.unknown	weakly similar to ( 103) loc_os04g57760 12004.m10661 protein expressed protein seq=cds; coord=2:2060053..2060949:1; parent_gene=GRMZM2G343317	7.06e-33	1.34e-31
GRMZM2G047422*	GRMZM2G047422_T01	2.30334	88.3974	30.1907	76.4105	not assigned.unknown	seq=cds; coord=1:279571149..279572064:1; parent_gene=GRMZM2G047422	1.15e-36	2.38e-35
GRMZM2G361855*	GRMZM2G361855_T01	2.30303	22.743	7.75602	13.5846	not assigned.unknown	weakly similar to ( 194) AT5G27740 | Symbols: EMB2775 | EMB2775 (EMBRYO DEFECTIVE 2775); DNA binding / nucleoside-triphosphatase/ nucleotide binding | chr5:9823831-9826869 FORWARDmoderately similar to ( 319) loc_os10g42400 12010.m06992 protein expressed protein seq=cds; coord=1:99040137..99044070:1; parent_gene=GRMZM2G361855	8.9e-30	1.53e-28
GRMZM2G114036*	GRMZM2G114036_T01	2.29158	21.2071	7.28924	43.7913	development.storage proteins	weakly similar to ( 171) AT3G54950 | Symbols: PLP7, PLA IIIA | PLA IIIA (PATATIN-LIKE PROTEIN 6) | chr3:20359076-20360774 REVERSEmoderately similar to ( 369) loc_os03g43880 12003.m09429 protein patatin-like protein, putative, expressed seq=cds; coord=1:251987450..251989063:1; parent_gene=GRMZM2G114036	3.9e-25	5.73e-24
GRMZM2G025127*	GRMZM2G025127_T01	2.29002	3.8689	1.33329	1.88175	protein.postranslational modification.kinase.receptor like cytoplasmatic kinase VII	moderately similar to ( 445) AT2G17220 | Symbols: | protein kinase, putative | chr2:7487866-7489768 REVERSEmoderately similar to ( 215) NORK_MEDTR Nodulation receptor kinase precursor (EC 2.7.11.1) (Does not make infections protein 2) (Symbiosis receptor-like kinase) (MtSYMRK) - Medicago truncatula (Barrel medic)highly similar to ( 573) loc_os02g02600 12002.m05609 protein serine/threonine-protein…	2.22e-08	1.3e-07
GRMZM2G062683*	GRMZM2G062683_T01	2.27334	23.8901	8.33018	14.1322	protein.postranslational modification	moderately similar to ( 407) AT1G79640 | Symbols: | ATP binding / kinase/ protein kinase/ protein serine/threonine kinase/ protein tyrosine kinase | chr1:29966913-29971387 REVERSEweakly similar to ( 134) M2K1_ORYSA Mitogen-activated protein kinase kinase 1 (EC 2.7.12.2) (MAP kinase kinase 1) (MAPKK1) (OsMEK1) - Oryza sativa (Rice)highly similar to ( 611) loc_os02g08240 12002.m06170 protein STE20/…	1.35e-33	2.6e-32
GRMZM2G171118*	GRMZM2G171118_T01	2.2667	4.60119	1.60908	1.61045	misc.cytochrome P450	moderately similar to ( 296) AT2G30750 | Symbols: CYP71A12 | CYP71A12 (cytochrome P450, family 71, subfamily A, polypeptide 12); electron carrier/ heme binding / iron ion binding / monooxygenase/ oxygen binding | chr2:13099486-13101389 REVERSEmoderately similar to ( 357) C71DA_SOYBN Cytochrome P450 71D10 (EC 1.14.-.-) - Glycine max (Soybean)highly similar to ( 626) loc_os03g39650 12003.m09052 pro…	5.84e-09	3.6e-08
GRMZM2G091857*	GRMZM2G091857_T01	2.262	24.5034	8.60295	44.307	not assigned.unknown	seq=cds; coord=2:174565036..174566159:1; parent_gene=GRMZM2G091857	2.06e-21	2.64e-20
GRMZM2G038821*	GRMZM2G038821_T01	2.25529	22.2207	7.83031	24.535	fermentation.PDC	highly similar to ( 825) AT5G54960 | Symbols: PDC2 | PDC2 (pyruvate decarboxylase-2); carboxy-lyase/ catalytic/ magnesium ion binding / pyruvate decarboxylase/ thiamin pyrophosphate binding | chr5:22310858-22312681 REVERSEhighly similar to ( 849) PDC1_MAIZE Pyruvate decarboxylase isozyme 1 (EC 4.1.1.1) (PDC) - Zea mays (Maize)highly similar to ( 943) loc_os01g06660 12001.m150484 protein pyruvate …	5.1e-31	9.12e-30
GRMZM2G161666*	GRMZM2G161666_T01	2.24754	5.31557	1.88336	11.0321	RNA.regulation of transcription.MADS box transcription factor family	weakly similar to ( 102) AT1G26310 | Symbols: CAL, CAL1, agl10 | CAL (CAULIFLOWER); DNA binding / transcription factor | chr1:9100330-9103510 REVERSEweakly similar to ( 127) MAD30_ORYSA MADS-box transcription factor 30 (OsMADS30) - Oryza sativa (Rice)weakly similar to ( 127) loc_os06g45650 12006.m09093 protein MADS-box transcription factor 30, putative, expressed seq=cds; coord=6:93493646..934958…	4.99e-07	2.56e-06
GRMZM2G031453*	GRMZM2G031453_T01	2.23676	8.5373	3.0445	7.93717	misc.UDP glucosyl and glucoronyl transferases	highly similar to ( 514) AT4G02500 | Symbols: ATXT2, XXT2, XT2 | XT2 (UDP-XYLOSYLTRANSFERASE 2); UDP-xylosyltransferase/ transferase/ transferase, transferring glycosyl groups / xyloglucan 6-xylosyltransferase | chr4:1101638-1103345 FORWARDhighly similar to ( 543) loc_os03g18820 12003.m101316 protein glycosyltransferase 5, putative, expressed seq=cds; coord=10:135008283..135011071:1; parent_gene=…	8.52e-13	7.11e-12
GRMZM2G089995*	GRMZM2G089995_T01	2.23464	90.5915	32.3673	112.201	hormone metabolism.ethylene.signal transduction	very weakly similar to (83.2) AT3G20310 | Symbols: ATERF-7, ATERF7, ERF7 | ERF7 (ETHYLINE RESPONSE FACTOR 7); DNA binding / protein binding / transcription factor/ transcription repressor | chr3:7085957-7086691 REVERSEvery weakly similar to (84.0) loc_os04g52090 12004.m10104 protein ethylene-responsive transcription factor 4, putative, expressed seq=cds; coord=4:26424305..26425260:1; parent_gene=…	8.11e-40	1.83e-38
GRMZM2G133512*	GRMZM2G133512_T01	2.23416	33.7663	12.0739	15.4165	RNA.transcription	nearly identical (1244) AT3G23780 | Symbols: NRPD2A, DRD2, NRPD2, DMS2, NRPE2 | NRPD2A; DNA binding / DNA-directed RNA polymerase | chr3:8567971-8573819 REVERSEweakly similar to ( 135) RPOB_CHAGL DNA-directed RNA polymerase beta chain (EC 2.7.7.6) (PEP) (Plastid-encoded RNA polymerase subunit beta) (RNA polymerase subunit beta) - Chaetosphaeridium globosumnearly identical (1732) loc_os08g07480 12…	8.73e-47	2.32e-45
GRMZM2G026151*	GRMZM2G026151_T01	2.21359	30.8648	11.2143	58.1753	signalling.receptor kinases.lysine motif	moderately similar to ( 308) AT2G33580 | Symbols: | protein kinase family protein / peptidoglycan-binding LysM domain-containing protein | chr2:14219848-14221842 REVERSEweakly similar to ( 162) CRI4_MAIZE Putative receptor protein kinase CRINKLY4 precursor (EC 2.7.11.1) - Zea mays (Maize)moderately similar to ( 486) loc_os02g09960 12002.m06293 protein protein kinase, putative, expressed seq=cds; …	1.14e-35	2.3e-34
GRMZM5G891280*	GRMZM5G891280_T01	2.21143	6.52876	2.37252	7.45223	RNA.regulation of transcription.MADS box transcription factor family	weakly similar to ( 104) AT2G24840 | Symbols: AGL61, DIA | AGL61 (AGAMOUS-LIKE 61); DNA binding / transcription factor | chr2:10581082-10581876 FORWARDvery weakly similar to (83.2) MAD47_ORYSA MADS-box transcription factor 47 (OsMADS47) - Oryza sativa (Rice)weakly similar to ( 174) loc_os09g02830 12009.m03655 protein DNA binding protein, putative seq=cds; coord=6:165537902..165538852:-1; parent_g…	7.95e-07	3.98e-06
GRMZM2G088613*	GRMZM2G088613_T01	2.20768	2.56859	0.936081	9.82745	DNA.synthesis/chromatin structure	weakly similar to ( 195) AT3G18950 | Symbols: | transducin family protein / WD-40 repeat family protein | chr3:6536900-6538321 FORWARDmoderately similar to ( 253) loc_os12g40260 12012.m07810 protein nucleotide binding protein, putative, expressed seq=cds; coord=1:166060337..166065479:1; parent_gene=GRMZM2G088613	3.01e-08	1.74e-07
GRMZM2G090616*	GRMZM2G090616_T01	2.19179	13.6966	5.04194	7.27648	not assigned.unknown	seq=cds; coord=10:138189108..138190002:1; parent_gene=GRMZM2G090616	2.38e-11	1.8e-10
GRMZM2G074423*	GRMZM2G074423_T01	2.18817	7.46571	2.75753	7.04022	major CHO metabolism.degradation.starch.starch cleavage	weakly similar to ( 147) AT3G10250 | Symbols: | unknown protein | chr3:3168371-3170418 REVERSEweakly similar to ( 180) loc_os02g04450 12002.m33545 protein plant-specific domain TIGR01589 family protein, expressed seq=cds; coord=4:239623748..239627091:-1; parent_gene=GRMZM2G074423	4.67e-11	3.45e-10
GRMZM5G803308*	GRMZM5G803308_T01	2.18618	120.754	44.7362	331.511	RNA.regulation of transcription.MYB domain transcription factor family	weakly similar to ( 184) AT5G67300 | Symbols: ATMYBR1, ATMYB44, MYBR1 | MYBR1 (MYB DOMAIN PROTEIN R1); DNA binding / transcription factor | chr5:26854109-26855026 FORWARDweakly similar to ( 120) MYB4_ORYSA Myb-related protein Myb4 (OsMyb4) (Transcription factor RLTR1) - Oryza sativa (Rice)moderately similar to ( 325) loc_os06g43090 12006.m08839 protein MYB transcription factor TaMYB1, putative, e…	5.22e-49	1.46e-47
GRMZM2G000566*	GRMZM2G000566_T01	2.18494	3258.98	1206.53	4395.1	not assigned.unknown	highly similar to ( 773) AT5G12950 | Symbols: | catalytic | chr5:4093117-4096806 FORWARDnearly identical (1213) loc_os06g41030 12006.m08638 protein secreted protein, putative, expressed seq=cds; coord=9:101389917..101393912:1; parent_gene=GRMZM2G000566	2.65e-67	1.06e-65
GRMZM2G006981*	GRMZM2G006981_T01	2.18216	17.1307	6.35862	32.7024	not assigned.unknown	seq=cds; coord=1:45941207..45942947:1; parent_gene=GRMZM2G006981	1.01e-18	1.15e-17
GRMZM2G096367*	GRMZM2G096367_T01	2.178	13.2958	4.93713	8.03333	RNA.regulation of transcription.putative transcription regulator	moderately similar to ( 437) AT1G15910 | Symbols: | XH/XS domain-containing protein / XS zinc finger domain-containing protein | chr1:5465951-5468723 FORWARDhighly similar to ( 830) loc_os02g19130 12002.m07156 protein transcription factor X1, putative, expressed seq=cds; coord=10:80487847..80492626:-1; parent_gene=GRMZM2G096367	3.17e-24	4.5e-23
GRMZM2G119823*	GRMZM2G119823_T02	2.17551	22.2936	8.30732	23.696	RNA.regulation of transcription.bHLH,Basic Helix-Loop-Helix family	weakly similar to ( 144) AT5G57150 | Symbols: | basic helix-loop-helix (bHLH) family protein | chr5:23152361-23153293 FORWARDmoderately similar to ( 212) loc_os04g23550 12004.m101486 protein DNA binding like, putative, expressed seq=cds; coord=10:105618184..105620639:-1; parent_gene=GRMZM2G119823	1.52e-19	1.79e-18
GRMZM2G086925*	GRMZM2G086925_T01	2.16557	10.3702	3.88811	19.5239	misc.UDP glucosyl and glucoronyl transferases	weakly similar to ( 158) AT3G50740 | Symbols: UGT72E1 | UGT72E1 (UDP-glucosyl transferase 72E1); UDP-glycosyltransferase/ coniferyl-alcohol glucosyltransferase/ transferase, transferring glycosyl groups | chr3:18855348-18856811 REVERSEmoderately similar to ( 489) CZOG1_MAIZE Cis-zeatin O-glucosyltransferase 1 (EC 2.4.1.215) (cisZOG1) - Zea mays (Maize)highly similar to ( 517) loc_os04g47720 12004…	3.76e-14	3.38e-13
GRMZM2G351832*	GRMZM2G351832_T01	2.15931	30.6818	11.5682	50.0986	not assigned.unknown	very weakly similar to (90.1) AT5G14890 | Symbols: | NHL repeat-containing protein | chr5:4818056-4821534 FORWARDmoderately similar to ( 201) loc_os02g50940 12002.m10128 protein expressed protein seq=cds; coord=5:206561838..206562854:-1; parent_gene=GRMZM2G351832	1.01e-21	1.31e-20
GRMZM2G159179*	GRMZM2G159179_T01	2.1566	22.5678	8.52578	57.2562	misc.cytochrome P450	highly similar to ( 508) AT2G27690 | Symbols: CYP94C1 | CYP94C1; fatty acid (omega-1)-hydroxylase/ oxygen binding | chr2:11809373-11810860 FORWARDvery weakly similar to ( 100) C97B2_SOYBN Cytochrome P450 97B2 (EC 1.14.-.-) - Glycine max (Soybean)highly similar to ( 755) loc_os11g05380 12011.m04735 protein cytochrome P450 94A2, putative, expressed seq=cds; coord=10:5113371..5115317:-1; parent_gene…	5.87e-27	9.16e-26
GRMZM2G053929*	GRMZM2G053929_T01	2.14874	4.97504	1.88862	0.448928	not assigned.unknown	seq=cds; coord=2:35884125..35885404:-1; parent_gene=GRMZM2G053929	8.86e-07	4.41e-06
GRMZM2G446171*	GRMZM2G446171_T01	2.14522	53.4923	20.4035	67.0194	RNA.regulation of transcription.unclassified	moderately similar to ( 276) AT2G01650 | Symbols: PUX2 | PUX2 (PLANT UBX DOMAIN-CONTAINING PROTEIN 2); nucleic acid binding / zinc ion binding | chr2:284851-286394 REVERSEmoderately similar to ( 432) loc_os09g23690 12009.m05525 protein UBX domain containing protein, expressed seq=cds; coord=7:109047698..109054636:-1; parent_gene=GRMZM2G446171	8.4e-40	1.89e-38
GRMZM2G022974*	GRMZM2G022974_T01	2.13542	5.39418	2.06618	3.68351	not assigned.unknown	seq=cds; coord=2:33033396..33034574:-1; parent_gene=GRMZM2G022974	2.01e-06	9.55e-06
GRMZM2G099434*	GRMZM2G099434_T01	2.1255	6.1889	2.39064	5.58462	not assigned.unknown	moderately similar to ( 223) AT4G14820 | Symbols: | pentatricopeptide (PPR) repeat-containing protein | chr4:8507794-8510038 REVERSEmoderately similar to ( 483) loc_os06g48660 12006.m09392 protein tetratricopeptide-like helical, putative, expressed seq=cds; coord=5:56363961..56365915:1; parent_gene=GRMZM2G099434	9.18e-11	6.62e-10
GRMZM2G393062*	GRMZM2G393062_T01	2.12098	20.216	7.83426	24.8929	not assigned.unknown	very weakly similar to (80.5) loc_os03g02300 12003.m05772 protein expressed protein seq=cds; coord=1:3136851..3137858:1; parent_gene=GRMZM2G393062	8.59e-16	8.47e-15
GRMZM2G066213*	GRMZM2G066213_T01	2.11039	74.8963	29.2336	112.415	not assigned.unknown	weakly similar to ( 177) AT1G74450 | Symbols: | unknown protein | chr1:27982737-27983930 FORWARDmoderately similar to ( 314) loc_os11g06440 12011.m04841 protein expressed protein seq=cds; coord=2:139643865..139645573:-1; parent_gene=GRMZM2G066213	2.33e-42	5.64e-41
GRMZM2G166430*	GRMZM2G166430_T01	2.10558	188.537	73.9817	171.109	not assigned.unknown	moderately similar to ( 222) loc_os06g46250 12006.m09151 protein expressed protein seq=cds; coord=5:43738320..43740175:1; parent_gene=GRMZM2G166430	2e-53	6.14e-52
GRMZM2G072589*	GRMZM2G072589_T01	2.09715	6.47354	2.5485	3.46161	misc.UDP glucosyl and glucoronyl transferases	highly similar to ( 543) AT4G02500 | Symbols: ATXT2, XXT2, XT2 | XT2 (UDP-XYLOSYLTRANSFERASE 2); UDP-xylosyltransferase/ transferase/ transferase, transferring glycosyl groups / xyloglucan 6-xylosyltransferase | chr4:1101638-1103345 FORWARDhighly similar to ( 600) loc_os03g18820 12003.m101316 protein glycosyltransferase 5, putative, expressed seq=cds; coord=4:147727339..147728752:1; parent_gene=G…	2.44e-08	1.42e-07
GRMZM2G324781*	GRMZM2G324781_T01	2.08514	12.5258	4.98147	5.65141	RNA.regulation of transcription.Chromatin Remodeling Factors	highly similar to ( 678) AT1G50410 | Symbols: | SNF2 domain-containing protein / helicase domain-containing protein / RING finger domain-containing protein | chr1:18672828-18677365 FORWARDvery weakly similar to (94.0) ISW2_ORYSA Probable chromatin remodelling complex ATPase chain (EC 3.6.1.-) (ISW2-like) (Sucrose nonfermenting protein 2 homolog) - Oryza sativa (Rice)highly similar to ( 946) loc_o…	1.29e-22	1.73e-21
GRMZM2G454056*	GRMZM2G454056_T01	2.06245	48.6333	19.5667	127.778	not assigned.unknown	weakly similar to ( 120) loc_os01g19880 12001.m08524 protein expressed protein seq=cds; coord=3:54252164..54252929:1; parent_gene=GRMZM2G454056	8.45e-23	1.15e-21
GRMZM2G076943*	GRMZM2G076943_T01	2.05738	4.09258	1.65719	1.64132	signalling.receptor kinases.DUF 26	moderately similar to ( 417) AT4G23160 | Symbols: | protein kinase family protein | chr4:12129485-12134086 FORWARDweakly similar to ( 197) NORK_MEDTR Nodulation receptor kinase precursor (EC 2.7.11.1) (Does not make infections protein 2) (Symbiosis receptor-like kinase) (MtSYMRK) - Medicago truncatula (Barrel medic)highly similar to ( 793) loc_os07g35680 12007.m07824 protein receptor-like serine-…	8.25e-09	5.02e-08
GRMZM2G106376*	GRMZM2G106376_T01	2.05476	6.56349	2.65773	4.56263	C1-metabolism.GTP cyclohydrolase I	moderately similar to ( 421) AT3G07270 | Symbols: | GTP cyclohydrolase I | chr3:2314005-2317059 FORWARDhighly similar to ( 572) loc_os04g56710 12004.m10558 protein GTP cyclohydrolase I 1, putative, expressed seq=cds; coord=10:146967602..146972055:-1; parent_gene=GRMZM2G106376	1.04e-11	8.08e-11
GRMZM2G333861*	GRMZM2G333861_T01	2.05201	22.4118	9.0947	39.0524	lipid metabolism.FA synthesis and FA elongation.acyl coa ligase	highly similar to ( 528) AT3G48990 | Symbols: | AMP-dependent synthetase and ligase family protein | chr3:18159031-18161294 REVERSEweakly similar to ( 136) 4CL1_ORYSA 4-coumarate--CoA ligase 1 (EC 6.2.1.12) (4CL 1) (4-coumaroyl-CoA synthase 1) - Oryza sativa (Rice)highly similar to ( 625) loc_os04g58710 12004.m35525 protein peroxisomal-coenzyme A synthetase, putative, expressed seq=cds; coord=8:1…	9.39e-23	1.27e-21
GRMZM2G110913*	GRMZM2G110913_T01	2.03402	61.68	25.3134	66.474	RNA.regulation of transcription.AS2,Lateral Organ Boundaries Gene Family	moderately similar to ( 202) AT2G45420 | Symbols: LBD18 | LBD18 (LOB DOMAIN-CONTAINING PROTEIN 18) | chr2:18718601-18720445 FORWARDmoderately similar to ( 236) loc_os03g14270 12003.m06869 protein ramosa 2, putative seq=cds; coord=1:33796915..33799183:-1; parent_gene=GRMZM2G110913	8.29e-34	1.61e-32
GRMZM2G439281*	GRMZM2G439281_T01	2.02515	28.8509	11.964	4.80947	RNA.regulation of transcription.Chromatin Remodeling Factors	weakly similar to ( 119) AT5G07810 | Symbols: | SNF2 domain-containing protein / helicase domain-containing protein / HNH endonuclease domain-containing protein | chr5:2491412-2498484 REVERSEmoderately similar to ( 230) loc_os07g40730 12007.m079739 protein ATP binding protein, putative, expressed seq=cds; coord=7:163209765..163211110:1; parent_gene=GRMZM2G439281	4.03e-18	4.47e-17
GRMZM2G165099*	GRMZM2G165099_T01	2.021	22.5698	9.34683	39.4979	protein.postranslational modification	weakly similar to ( 200) AT2G32510 | Symbols: MAPKKK17 | MAPKKK17; ATP binding / kinase/ protein kinase/ protein serine/threonine kinase | chr2:13798821-13799939 REVERSEvery weakly similar to (89.4) CIPK1_ORYSA CIPK-like protein 1 (EC 2.7.11.1) (OsCK1) - Oryza sativa (Rice)moderately similar to ( 432) loc_os01g50400 12001.m11222 protein mitogen-activated protein kinase kinase kinase 1, putative, …	1.88e-22	2.52e-21
GRMZM2G342687*	GRMZM2G342687_T01	2.01366	10.3167	4.30038	14.8464	not assigned.unknown	seq=cds; coord=1:206555679..206556465:-1; parent_gene=GRMZM2G342687	1.35e-07	7.32e-07
GRMZM2G146745*	GRMZM2G146745_T01	1.99808	40.4037	16.998	65.026	protein.degradation.cysteine protease	moderately similar to ( 396) AT3G54940 | Symbols: | cysteine-type endopeptidase/ cysteine-type peptidase | chr3:20354402-20356127 FORWARDmoderately similar to ( 348) CYSP_PEA Cysteine proteinase 15A precursor (EC 3.4.22.-) (Turgor-responsive protein 15A) - Pisum sativum (Garden pea)highly similar to ( 524) loc_os07g29760 12007.m07247 protein cysteine proteinase A494 precursor, putative, expressed…	8.73e-29	1.45e-27
GRMZM2G144821*	GRMZM2G144821_T01	1.99446	4.74994	2.00792	3.57965	transport.p- and v-ATPases	nearly identical (1400) AT5G62670 | Symbols: AHA11 | AHA11 (Arabidopsis H(+)-ATPase 11); ATPase | chr5:25159495-25164957 FORWARDnearly identical (1410) PMA1_NICPL Plasma membrane ATPase 1 (EC 3.6.3.6) (Proton pump 1) - Nicotiana plumbaginifolia (Leadwort-leaved tobacco)nearly identical (1457) loc_os07g09340 12007.m05390 protein plasma membrane ATPase 1, putative, expressed seq=cds; coord=2:232485…	1.67e-11	1.28e-10
GRMZM2G045704*	GRMZM2G045704_T01	1.99309	12.423	5.25435	6.65434	transport.amino acids	highly similar to ( 591) AT5G04770 | Symbols: ATCAT6, CAT6 | CAT6 (CATIONIC AMINO ACID TRANSPORTER 6); amino acid transmembrane transporter/ basic amino acid transmembrane transporter/ cationic amino acid transmembrane transporter | chr5:1379118-1382304 FORWARDhighly similar to ( 696) loc_os11g05690 12011.m04765 protein high-affinity cationic amino acid transporter 1, putative, expressed seq=cds;…	5.36e-16	5.34e-15
GRMZM2G053669*	GRMZM2G053669_T01	1.98543	12.6492	5.36776	0.76863	amino acid metabolism.synthesis.aspartate family.asparagine	highly similar to ( 787) AT3G47340 | Symbols: ASN1, DIN6, AT-ASN1 | ASN1 (GLUTAMINE-DEPENDENT ASPARAGINE SYNTHASE 1); asparagine synthase (glutamine-hydrolyzing) | chr3:17438445-17441043 REVERSEhighly similar to ( 871) ASNS_MAIZE Asparagine synthetase [glutamine-hydrolyzing] (EC 6.3.5.4) (Glutamine-dependent asparagine synthetase) - Zea mays (Maize)highly similar to ( 971) loc_os03g18130 12003.m1…	1.76e-19	2.06e-18
GRMZM2G058081*	GRMZM2G058081_T01	1.97746	18.7786	8.02642	20.3341	not assigned.unknown	seq=cds; coord=10:44451633..44452533:1; parent_gene=GRMZM2G058081	2.43e-11	1.84e-10
GRMZM2G146685*	GRMZM2G146685_T01	1.97563	8.32843	3.56697	11.5619	stress.biotic	moderately similar to ( 310) AT4G12070 | Symbols: | unknown protein | chr4:7231941-7234272 FORWARDmoderately similar to ( 436) loc_os09g10950 12009.m04358 protein expressed protein seq=cds; coord=2:171818043..171821156:1; parent_gene=GRMZM2G146685	5.78e-10	3.91e-09
GRMZM2G448913*	GRMZM2G448913_T01	1.97369	6.99655	3.00115	7.34781	cell.vesicle transport	moderately similar to ( 400) AT3G15980 | Symbols: | coatomer protein complex, subunit beta 2 (beta prime), putative | chr3:5412015-5418313 REVERSEmoderately similar to ( 451) loc_os06g05180 12006.m71402 protein coatomer subunit beta, putative, expressed seq=cds; coord=7:65923260..65930292:-1; parent_gene=GRMZM2G448913	1.27e-13	1.11e-12
GRMZM2G427087*	GRMZM2G427087_T01	1.96693	75.5709	32.5162	88.534	not assigned.unknown	weakly similar to ( 107) loc_os04g45940 12004.m09545 protein expressed protein seq=cds; coord=10:134039237..134040599:1; parent_gene=GRMZM2G427087	6.01e-35	1.2e-33
GRMZM2G069146*	GRMZM2G069146_T01	1.96243	13.122	5.66509	6.50084	RNA.regulation of transcription.AP2/EREBP, APETALA2/Ethylene-responsive element binding protein family	very weakly similar to (87.0) AT4G25480 | Symbols: DREB1A, CBF3, ATCBF3 | DREB1A (DEHYDRATION RESPONSE ELEMENT B1A); DNA binding / transcription activator/ transcription factor | chr4:13018353-13019003 REVERSEmoderately similar to ( 234) loc_os09g35030 12009.m06503 protein sbCBF6, putative, expressed seq=cds; coord=7:141137798..141138622:-1; parent_gene=GRMZM2G069146	4.91e-09	3.05e-08
GRMZM2G023791*	GRMZM2G023791_T01	1.95579	49.3853	21.3951	57.8844	not assigned.unknown	weakly similar to ( 136) loc_os08g37690 12008.m07754 protein expressed protein seq=cds; coord=1:182098597..182100186:-1; parent_gene=GRMZM2G023791	2.08e-30	3.64e-29
GRMZM2G356256*	GRMZM2G356256_T01	1.94812	5.80369	2.5324	0.96313	not assigned.unknown	seq=cds; coord=6:70215480..70217701:1; parent_gene=GRMZM2G356256	4.6e-08	2.62e-07
GRMZM2G115105*	GRMZM2G115105_T01	1.94213	5.23828	2.2931	8.68712	transport.misc	moderately similar to ( 455) AT1G15170 | Symbols: | MATE efflux family protein | chr1:5220690-5222756 FORWARDhighly similar to ( 719) loc_os01g31980 12001.m150603 protein transparent testa 12 protein, putative, expressed seq=cds; coord=1:17383726..17395138:1; parent_gene=GRMZM2G115105	1.72e-09	1.11e-08
GRMZM2G061704*	GRMZM2G061704_T01	1.94199	198	86.5914	210.232	cell.organisation	very weakly similar to (97.8) AT3G28880 | Symbols: | protein binding | chr3:10892435-10895895 FORWARDhighly similar to ( 636) loc_os12g38460 12012.m07632 protein RNA recognition motif family protein seq=cds; coord=1:155416769..155419461:-1; parent_gene=GRMZM2G061704	2.34e-49	6.6e-48
GRMZM2G312521*	GRMZM2G312521_T01	1.92126	172.795	76.5805	173.285	minor CHO metabolism.trehalose.potential TPS/TPP	highly similar to ( 948) AT2G18700 | Symbols: ATTPS11, TPS11, ATTPSB | ATTPS11; transferase, transferring glycosyl groups | chr2:8109043-8111799 FORWARDnearly identical (1365) loc_os02g54820 12002.m33906 protein trehalose-6-phosphate synthase, putative, expressed seq=cds; coord=4:174962372..174966892:-1; parent_gene=GRMZM2G312521	1.25e-49	3.56e-48
GRMZM2G103785*	GRMZM2G103785_T01	1.9114	9.16908	4.10709	12.9843	not assigned.unknown	moderately similar to ( 305) AT4G15240 | Symbols: | fringe-related protein | chr4:8703518-8705378 REVERSEhighly similar to ( 548) loc_os08g04300 12008.m04574 protein transferase, transferring glycosyl groups, putative, expressed seq=cds; coord=10:83739818..83743130:1; parent_gene=GRMZM2G103785	9.93e-13	8.24e-12
GRMZM2G416750*	GRMZM2G416750_T01	1.90597	9.36478	4.21339	84.4345	protein.degradation.ubiquitin.E3.RING	weakly similar to ( 115) AT1G53820 | Symbols: | zinc finger (C3HC4-type RING finger) family protein | chr1:20091491-20092423 FORWARDweakly similar to ( 102) EL5_ORYSA E3 ubiquitin-protein ligase EL5 (EC 6.3.2.-) - Oryza sativa (Rice)moderately similar to ( 263) loc_os06g09310 12006.m05650 protein znf, putative, expressed seq=cds; coord=6:107359941..107361317:1; parent_gene=GRMZM2G416750	6.49e-10	4.38e-09
GRMZM2G395508*	GRMZM2G395508_T01	1.90527	123.3	55.3085	561.837	misc.UDP glucosyl and glucoronyl transferases	moderately similar to ( 215) AT3G16520 | Symbols: UGT88A1 | UDP-glucoronosyl/UDP-glucosyl transferase family protein | chr3:5618847-5620833 REVERSEweakly similar to ( 114) CZOG2_MAIZE Cis-zeatin O-glucosyltransferase 2 (EC 2.4.1.215) (cisZOG2) - Zea mays (Maize)highly similar to ( 530) loc_os07g31960 12007.m07462 protein anthocyanidin 3-O-glucosyltransferase, putative, expressed seq=cds; coord=7:…	1.41e-41	3.34e-40
GRMZM2G105250*	GRMZM2G105250_T01	1.9044	134.77	60.8614	60.5315	RNA.regulation of transcription.Argonaute	highly similar to ( 863) AT1G48410 | Symbols: AGO1 | AGO1 (ARGONAUTE 1); endoribonuclease/ miRNA binding / protein binding / siRNA binding | chr1:17886285-17891892 REVERSEhighly similar to ( 949) loc_os07g28850 12007.m07156 protein argonaute-like protein, putative, expressed seq=cds; coord=2:198854426..198859983:1; parent_gene=GRMZM2G105250	9.34e-48	2.53e-46
GRMZM2G039618*	GRMZM2G039618_T02	1.90222	10.9256	4.92594	10.8254	not assigned.unknown	moderately similar to ( 218) AT1G18740 | Symbols: | unknown protein | chr1:6464125-6465273 FORWARDmoderately similar to ( 469) loc_os12g06780 12012.m04668 protein expressed protein seq=cds; coord=3:142260642..142262375:-1; parent_gene=GRMZM2G039618	2.99e-13	2.56e-12
GRMZM2G386674*	GRMZM2G386674_T01	1.89978	212.028	95.7735	451.266	RNA.regulation of transcription.AS2,Lateral Organ Boundaries Gene Family	weakly similar to ( 160) AT3G02550 | Symbols: LBD41 | LBD41 (LOB DOMAIN-CONTAINING PROTEIN 41) | chr3:536747-537650 REVERSEmoderately similar to ( 220) loc_os01g32770 12001.m09596 protein seed specific protein Bn15D17A, putative, expressed seq=cds; coord=6:159117664..159118989:-1; parent_gene=GRMZM2G386674	2.8e-43	6.87e-42
GRMZM2G417402*	GRMZM2G417402_T01	1.8861	19.338	8.80169	21.553	not assigned.unknown	weakly similar to ( 157) loc_os08g16940 12008.m05814 protein zinc finger, C2H2 type family protein, expressed seq=cds; coord=4:67143217..67145340:-1; parent_gene=GRMZM2G417402	2.03e-21	2.6e-20
GRMZM2G011513*	GRMZM2G011513_T01	1.87106	158.582	72.9514	195.269	not assigned.unknown	weakly similar to ( 176) AT1G63220 | Symbols: | C2 domain-containing protein | chr1:23449017-23450244 FORWARDweakly similar to ( 173) ERG3_ORYSA Elicitor-responsive protein 3 (16 kDa phloem protein) (RPP16) - Oryza sativa (Rice)moderately similar to ( 235) loc_os04g58570 12004.m10739 protein elicitor-responsive protein 3, putative, expressed seq=cds; coord=10:148535505..148536885:1; parent_gene=G…	2.9e-34	5.68e-33
GRMZM2G126582*	GRMZM2G126582_T01	1.85667	53.6023	24.8807	66.7204	transport.Major Intrinsic Proteins.NIP	moderately similar to ( 275) AT4G18910 | Symbols: NIP1;2, NLM2 | NIP1;2 (NOD26-LIKE INTRINSIC PROTEIN 1;2); arsenite transmembrane transporter/ water channel | chr4:10366211-10368179 FORWARDmoderately similar to ( 251) NO26_SOYBN Nodulin-26 (N-26) - Glycine max (Soybean)moderately similar to ( 356) loc_os05g11560 12005.m27739 protein aquaporin NIP-type, putative, expressed seq=cds; coord=6:131450…	4.23e-27	6.63e-26
GRMZM2G168261*	GRMZM2G168261_T01	1.84996	19.9278	9.30212	15.0517	not assigned.unknown	weakly similar to ( 115) loc_os11g14030 12011.m05542 protein hypothetical protein seq=cds; coord=7:134225333..134227071:-1; parent_gene=GRMZM2G168261	9.64e-17	1e-15
GRMZM2G379128*	GRMZM2G379128_T01	1.84939	12.6737	5.92145	13.6062	not assigned.unknown	weakly similar to ( 104) AT3G01170 | Symbols: | structural constituent of ribosome | chr3:58043-58690 FORWARDmoderately similar to ( 254) loc_os01g59950 12001.m12129 protein expressed protein seq=cds; coord=8:170951791..170953423:1; parent_gene=GRMZM2G379128	1.62e-13	1.41e-12
GRMZM2G378040*	GRMZM2G378040_T01	1.84353	48.0131	22.4846	36.1643	not assigned.unknown	moderately similar to ( 293) AT5G40290 | Symbols: | metal-dependent phosphohydrolase HD domain-containing protein | chr5:16105259-16108501 REVERSEmoderately similar to ( 366) loc_os01g01920 12001.m06834 protein HD domain containing protein, expressed seq=cds; coord=8:7873538..7878735:-1; parent_gene=GRMZM2G378040	1.56e-24	2.24e-23
GRMZM2G020150*	GRMZM2G020150_T01	1.84128	68.2903	32.0936	142.884	hormone metabolism.ethylene.signal transduction	very weakly similar to (90.5) AT1G28370 | Symbols: ERF11, ATERF11 | ERF11 (ERF DOMAIN PROTEIN 11); DNA binding / transcription factor/ transcription repressor | chr1:9956351-9956851 REVERSEvery weakly similar to (87.4) ERF4_NICSY Ethylene-responsive transcription factor 4 (Ethylene-responsive element-binding factor 4 homolog) (EREBP-3) (NsERF3) - Nicotiana sylvestris (Wood tobacco)weakly similar …	7.21e-34	1.4e-32
GRMZM2G135054*	GRMZM2G135054_T01	1.83633	9.26145	4.36447	4.48277	protein.targeting.secretory pathway.unspecified	moderately similar to ( 227) AT4G21560 | Symbols: VPS28-1 | VPS28-1 (VACUOLAR PROTEIN SORTING-ASSOCIATED PROTEIN 28 HOMOLOG 1); transporter | chr4:11469037-11469666 REVERSEmoderately similar to ( 315) loc_os01g57260 12001.m11879 protein VPS28 protein homolog 2, putative, expressed seq=cds; coord=3:190944342..190947332:-1; parent_gene=GRMZM2G135054	4.94e-16	4.94e-15
GRMZM2G010037*	GRMZM2G010037_T01	1.82588	22.4872	10.677	35.1959	not assigned.unknown	very weakly similar to (90.9) AT5G37480 | Symbols: | unknown protein | chr5:14884477-14885517 REVERSEweakly similar to ( 169) loc_os03g53740 12003.m34756 protein expressed protein seq=cds; coord=1:276208307..276209818:1; parent_gene=GRMZM2G010037	4.37e-12	3.49e-11
GRMZM2G301089*	GRMZM2G301089_T01	1.81652	31.2791	14.938	29.1315	RNA.regulation of transcription.bHLH,Basic Helix-Loop-Helix family	very weakly similar to (86.7) AT5G43650 | Symbols: | basic helix-loop-helix (bHLH) family protein | chr5:17533310-17534758 REVERSEmoderately similar to ( 241) loc_os03g53020 12003.m10276 protein helix-loop-helix DNA-binding domain containing protein, expressed seq=cds; coord=1:274734582..274736325:1; parent_gene=GRMZM2G301089	6.64e-22	8.67e-21
GRMZM2G703821*	GRMZM2G703821_T01	1.81536	40.331	19.3394	7.98094	not assigned.unknown	seq=cds; coord=1:176755903..176756502:1; parent_gene=GRMZM2G703821	1.35e-14	1.24e-13
GRMZM5G869299*	GRMZM5G869299_T01	1.81471	39.6416	19.0089	27.9401	not assigned.unknown	weakly similar to ( 116) loc_os09g20930 12009.m05300 protein expressed protein seq=cds; coord=2:177872301..177874932:1; parent_gene=GRMZM5G869299	1.84e-26	2.82e-25
GRMZM5G847982*	GRMZM5G847982_T01	1.81222	405.487	194.91	921.799	not assigned.unknown	weakly similar to ( 196) loc_os05g46340 12005.m27938 protein expressed protein seq=cds; coord=6:161802643..161804514:-1; parent_gene=GRMZM5G847982	2.18e-45	5.64e-44
GRMZM2G472248*	GRMZM2G472248_T01	1.81017	156.256	74.8666	226.977	not assigned.unknown	seq=cds; coord=3:36311392..36312364:-1; parent_gene=GRMZM2G472248	1.01e-34	2.01e-33
GRMZM2G448883*	GRMZM2G448883_T01	1.80747	110.531	53.1835	223.01	signalling.in sugar and nutrient physiology	moderately similar to ( 295) AT4G08950 | Symbols: EXO | EXO (EXORDIUM) | chr4:5740378-5741322 FORWARDmoderately similar to ( 433) loc_os02g52040 12002.m10235 protein phi-1-like phosphate-induced protein, putative, expressed seq=cds; coord=4:180245812..180247211:1; parent_gene=GRMZM2G448883	7.05e-35	1.4e-33
GRMZM2G329636*	GRMZM2G329636_T03	1.80528	10.514	5.05754	9.50984	mitochondrial electron transport / ATP synthesis.F1-ATPase	moderately similar to ( 311) ATMG00410 | Symbols: ATP6-1, ATP6 | ATPase subunit 6 | chrM:111750-112907 FORWARDmoderately similar to ( 430) ATP6_MAIZE ATP synthase a chain (EC 3.6.3.14) (ATPase protein 6) - Zea mays (Maize)moderately similar to ( 345) loc_osm1g00370 11706.m00031 protein ATP synthase F0 subunit 6 seq=cds; coord=6:50941227..50943361:-1; parent_gene=GRMZM2G329636	1.26e-13	1.11e-12
GRMZM2G066428*	GRMZM2G066428_T01	1.79781	21.4572	10.4005	34.3486	transport.amino acids	moderately similar to ( 304) AT5G15240 | Symbols: | amino acid transporter family protein | chr5:4947762-4950211 FORWARDhighly similar to ( 542) loc_os01g41420 12001.m10409 protein amino acid permease, putative, expressed seq=cds; coord=3:222949367..222951117:-1; parent_gene=GRMZM2G066428	6.43e-19	7.4e-18
GRMZM2G010855*	GRMZM2G010855_T01	1.79728	227.785	110.219	322.538	protein.postranslational modification	moderately similar to ( 324) AT1G07430 | Symbols: | protein phosphatase 2C, putative / PP2C, putative | chr1:2281151-2282656 REVERSEmoderately similar to ( 471) loc_os03g16170 12003.m07054 protein protein phosphatase 2C, putative, expressed seq=cds; coord=1:39139491..39141597:-1; parent_gene=GRMZM2G010855	1.22e-42	2.97e-41
GRMZM2G342807*	GRMZM2G342807_T01	1.79676	5.81734	2.81363	9.64323	not assigned.unknown	weakly similar to ( 171) AT2G21720 | Symbols: | unknown protein | chr2:9273696-9276802 FORWARDmoderately similar to ( 334) loc_os03g06180 12003.m06138 protein expressed protein seq=cds; coord=9:152823247..152827092:1; parent_gene=GRMZM2G342807	5.5e-10	3.75e-09
GRMZM2G109201*	GRMZM2G109201_T01	1.79499	20.0426	9.71203	8.91427	transport.sugars	moderately similar to ( 494) AT5G18840 | Symbols: | sugar transporter, putative | chr5:6282954-6286399 FORWARDweakly similar to ( 135) STC_RICCO Sugar carrier protein C - Ricinus communis (Castor bean)highly similar to ( 721) loc_os03g24870 12003.m07830 protein solute carrier family 2, facilitated glucose transporter member 8, putative, expressed seq=cds; coord=1:63033911..63037953:-1; parent_gen…	1.53e-17	1.65e-16
GRMZM2G134863*	GRMZM2G134863_T01	1.78459	6.79446	3.32048	8.17474	not assigned.unknown	weakly similar to ( 123) loc_os02g08540 12002.m06200 protein expressed protein seq=cds; coord=6:96552295..96559546:1; parent_gene=GRMZM2G134863	5.08e-07	2.6e-06
GRMZM2G356178*	GRMZM2G356178_T01	1.76334	4.79012	2.37702	4.9722	not assigned.unknown	very weakly similar to (97.8) AT2G27770 | Symbols: | unknown protein | chr2:11833089-11834051 REVERSEmoderately similar to ( 314) loc_os11g05280 12011.m04726 protein conserved hypothetical protein seq=cds; coord=2:144074877..144076571:-1; parent_gene=GRMZM2G356178	1.13e-06	5.57e-06
GRMZM2G159399*	GRMZM2G159399_T01	1.74334	102.803	51.4532	95.7022	RNA.regulation of transcription.ARF, Auxin Response Factor family	highly similar to ( 664) AT4G30080 | Symbols: ARF16 | ARF16 (AUXIN RESPONSE FACTOR 16); miRNA binding / transcription factor | chr4:14703369-14705564 REVERSEhighly similar to ( 977) loc_os10g33940 12010.m06222 protein auxin response factor 16, putative, expressed seq=cds; coord=5:27944757..27949513:-1; parent_gene=GRMZM2G159399	2.45e-37	5.16e-36
GRMZM2G158885*	GRMZM2G158885_T02	1.73704	21.5735	10.8636	26.0892	transport.misc	moderately similar to ( 218) AT1G26690 | Symbols: | emp24/gp25L/p24 family protein | chr1:9224299-9225682 REVERSEmoderately similar to ( 309) loc_os07g43890 12007.m08613 protein transmembrane emp24 domain-containing protein 10 precursor, putative, expressed seq=cds; coord=7:167835536..167839040:1; parent_gene=GRMZM2G158885	4.9e-16	4.9e-15
GRMZM2G354209*	GRMZM2G354209_T01	1.69783	36.5237	18.929	25.8614	hormone metabolism.auxin.induced-regulated-responsive-activated	weakly similar to ( 135) loc_os04g52670 12004.m10160 protein OsSAUR21 - Auxin-responsive SAUR gene family member, expressed seq=cds; coord=10:142510855..142511765:-1; parent_gene=GRMZM2G354209	2.6e-16	2.63e-15
GRMZM2G340048*	GRMZM2G340048_T01	1.69689	10.6361	5.52161	15.75	signalling.receptor kinases.DUF 26	highly similar to ( 503) AT4G23180 | Symbols: CRK10, RLK4 | CRK10 (CYSTEINE-RICH RLK10); ATP binding / kinase/ protein kinase/ protein serine/threonine kinase/ protein tyrosine kinase | chr4:12138171-12140780 FORWARDmoderately similar to ( 204) PSKR_DAUCA Phytosulfokine receptor precursor (EC 2.7.11.1) (Phytosulfokine LRR receptor kinase) - Daucus carota (Carrot)highly similar to ( 845) loc_os07g…	2.6e-13	2.23e-12
GRMZM2G105987*	GRMZM2G105987_T01	1.68973	19.8287	10.3259	59.4126	stress.biotic	weakly similar to ( 130) AT1G65690 | Symbols: | harpin-induced protein-related / HIN1-related / harpin-responsive protein-related | chr1:24431642-24432898 REVERSEweakly similar to ( 120) loc_os02g30450 12002.m08188 protein NHL25, putative seq=cds; coord=5:25028407..25030076:1; parent_gene=GRMZM2G105987	7.49e-16	7.41e-15
GRMZM2G348238*	GRMZM2G348238_T01	1.68421	5.05687	2.65099	5.10635	RNA.regulation of transcription.G2-like transcription factor family, GARP	moderately similar to ( 214) AT2G03500 | Symbols: | myb family transcription factor | chr2:1059926-1062259 FORWARDmoderately similar to ( 361) loc_os01g08160 12001.m07441 protein myb-like DNA-binding domain, SHAQKYF class family protein, expressed seq=cds; coord=3:10521217..10523452:-1; parent_gene=GRMZM2G348238	1.08e-06	5.33e-06
GRMZM2G134502*	GRMZM2G134502_T01	1.68117	5.67293	2.98044	6.56619	cell.organisation	very weakly similar to (95.9) AT5G12380 | Symbols: | annexin, putative | chr5:4009223-4010687 FORWARDvery weakly similar to (90.9) ANX4_FRAAN Annexin-like protein RJ4 - Fragaria ananassa (Strawberry)moderately similar to ( 334) loc_os09g27990 12009.m05950 protein fiber annexin, putative, expressed seq=cds; coord=2:185377231..185379834:1; parent_gene=GRMZM2G134502	2.51e-08	1.47e-07
GRMZM2G413829*	GRMZM2G413829_T01	1.6668	61.3971	32.4892	55.7076	not assigned.unknown	weakly similar to ( 163) loc_os02g46620 12002.m09699 protein expressed protein seq=cds; coord=5:198879312..198880566:1; parent_gene=GRMZM2G413829	5.11e-24	7.21e-23
GRMZM2G159477*	GRMZM2G159477_T01	1.63371	93.4467	50.6986	134.122	not assigned.unknown	weakly similar to ( 115) loc_os03g03200 12003.m05857 protein hydrolase, putative, expressed seq=cds; coord=1:5045580..5047986:1; parent_gene=GRMZM2G159477	8.82e-28	1.42e-26
GRMZM2G301934*	GRMZM2G301934_T01	1.62943	57.496	31.2216	171.875	Biodegradation of Xenobiotics	moderately similar to ( 264) AT5G23530 | Symbols: AtCXE18 | AtCXE18 (Arabidopsis thaliana carboxyesterase 18); carboxylesterase | chr5:7933366-7934373 REVERSEweakly similar to ( 174) GID1_ORYSA Gibberellin receptor GID1 (EC 3.-.-.-) (Gibberellin-insensitive dwarf protein 1) (Protein GIBBERELLIN INSENSITIVE DWARF1) - Oryza sativa (Rice)moderately similar to ( 484) loc_os07g44910 12007.m079767 prot…	1.04e-26	1.61e-25
GRMZM2G085042*	GRMZM2G085042_T01	1.60969	64.6164	35.6794	60.733	cell wall.pectin synthesis.rhamnogalacturonan II.Xylose Transferase with Fucose Acceptor	moderately similar to ( 459) AT4G01220 | Symbols: | FUNCTIONS IN: molecular_function unknown; INVOLVED IN: biological_process unknown; LOCATED IN: endoplasmic reticulum; EXPRESSED IN: 22 plant structures; EXPRESSED DURING: 13 growth stages; CONTAINS InterPro DOMAIN/s: Reticulon (InterPro:IPR003388); BEST Arabidopsis thaliana protein match is: RGXT1 (rhamnogalacturonan xylosyltransferase 1); UDP-x…	2.01e-25	2.98e-24
GRMZM2G114184*	GRMZM2G114184_T01	1.60266	13.8698	7.69182	11.6086	misc.GCN5-related N-acetyltransferase	moderately similar to ( 229) AT4G37580 | Symbols: HLS1, COP3, UNS2 | HLS1 (HOOKLESS 1); N-acetyltransferase | chr4:17658932-17660564 FORWARDmoderately similar to ( 366) loc_os03g10810 12003.m35083 protein HLS1, putative, expressed seq=cds; coord=1:21720856..21722289:1; parent_gene=GRMZM2G114184	3.24e-10	2.25e-09
GRMZM2G086714*	GRMZM2G086714_T01	1.60073	39.9034	22.1285	31.6343	not assigned.unknown	highly similar to ( 532) AT1G54130 | Symbols: RSH3, AT-RSH3, ATRSH3 | RSH3 (RELA/SPOT HOMOLOG 3); GTP diphosphokinase | chr1:20211177-20213761 FORWARDhighly similar to ( 662) loc_os09g27050 12009.m05857 protein RSH2, putative, expressed seq=cds; coord=7:122070786..122072579:-1; parent_gene=GRMZM2G086714	1.85e-20	2.28e-19
GRMZM2G417287*	GRMZM2G417287_T01	1.59952	80.065	44.5687	110.187	not assigned.unknown	seq=cds; coord=3:212686549..212687405:-1; parent_gene=GRMZM2G417287	1.4e-21	1.8e-20
GRMZM2G058597*	GRMZM2G058597_T01	1.59546	33.0211	18.3742	8.15634	protein.degradation	very weakly similar to (89.4) loc_os04g08340 12004.m06123 protein mitochondrial inner membrane protease subunit 2, putative, expressed seq=cds; coord=2:107417512..107418239:-1; parent_gene=GRMZM2G058597	3.33e-12	2.68e-11
GRMZM2G420786*	GRMZM2G420786_T01	1.59065	23.424	13.097	14.4189	Biodegradation of Xenobiotics	weakly similar to ( 165) AT1G19190 | Symbols: | hydrolase | chr1:6623876-6624832 FORWARDmoderately similar to ( 241) loc_os09g28760 12009.m06027 protein 2-hydroxyisoflavanone dehydratase, putative, expressed seq=cds; coord=7:126977721..126979734:1; parent_gene=GRMZM2G420786	4.38e-13	3.71e-12
GRMZM2G313553*	GRMZM2G313553_T01	1.58995	61.2271	34.2875	7.18366	RNA.regulation of transcription.Chromatin Remodeling Factors	highly similar to ( 521) AT5G07810 | Symbols: | SNF2 domain-containing protein / helicase domain-containing protein / HNH endonuclease domain-containing protein | chr5:2491412-2498484 REVERSEhighly similar to ( 875) loc_os07g40730 12007.m079739 protein ATP binding protein, putative, expressed seq=cds; coord=7:163214920..163233302:1; parent_gene=GRMZM2G313553	4.05e-29	6.79e-28
GRMZM2G034551*	GRMZM2G034551_T01	1.58464	18.9989	10.6521	7.97117	transport.metal	moderately similar to ( 255) AT2G30080 | Symbols: ZIP6, ATZIP6 | ZIP6; cation transmembrane transporter/ metal ion transmembrane transporter | chr2:12838730-12840112 REVERSEmoderately similar to ( 494) loc_os05g07210 12005.m05246 protein ZIP zinc/iron transport family protein, expressed seq=cds; coord=8:125741136..125744033:-1; parent_gene=GRMZM2G034551	4.08e-14	3.67e-13
GRMZM2G009530*	GRMZM2G009530_T01	1.58454	38.8116	21.7862	26.557	RNA.regulation of transcription.C2C2(Zn) GATA transcription factor family	weakly similar to ( 117) AT5G25830 | Symbols: | zinc finger (GATA type) family protein | chr5:9004398-9005502 REVERSEmoderately similar to ( 290) loc_os12g42970 12012.m08075 protein GATA zinc finger family protein, expressed seq=cds; coord=1:177032760..177034633:-1; parent_gene=GRMZM2G009530	6.89e-21	8.64e-20
GRMZM2G451975*	GRMZM2G451975_T01	1.56682	82.9012	47.0381	241.362	not assigned.unknown	moderately similar to ( 261) AT2G41640 | Symbols: | transferase, transferring glycosyl groups | chr2:17360654-17362391 FORWARDmoderately similar to ( 463) loc_os01g72610 12001.m13296 protein glycosyltransferase, putative, expressed seq=cds; coord=3:32720309..32722165:1; parent_gene=GRMZM2G451975	1.99e-27	3.16e-26
GRMZM2G091397*	GRMZM2G091397_T01	1.56572	15.9273	9.04667	16.3015	not assigned.unknown	highly similar to ( 512) AT3G27320 | Symbols: | hydrolase | chr3:10090307-10092391 FORWARDweakly similar to ( 123) GID1_ORYSA Gibberellin receptor GID1 (EC 3.-.-.-) (Gibberellin-insensitive dwarf protein 1) (Protein GIBBERELLIN INSENSITIVE DWARF1) - Oryza sativa (Rice)highly similar to ( 653) loc_os01g67600 12001.m12864 protein esterase, putative, expressed seq=cds; coord=8:163734332..163737645:1…	1.01e-14	9.44e-14
GRMZM2G106377*	GRMZM2G106377_T01	1.56171	6.27572	3.57813	12.2372	protein.degradation.ubiquitin.E3.RING	moderately similar to ( 384) AT2G31510 | Symbols: | IBR domain-containing protein / ARIADNE-like protein ARI7 (ARI7) | chr2:13416991-13421170 REVERSEhighly similar to ( 561) loc_os09g38630 12009.m06804 protein protein ariadne-2, putative seq=cds; coord=4:2659430..2661636:1; parent_gene=GRMZM2G106377	4.21e-08	2.41e-07
GRMZM2G179985*	GRMZM2G179985_T01	1.54953	105.901	60.9444	142.448	not assigned.unknown	moderately similar to ( 480) AT5G18520 | Symbols: | LOCATED IN: endomembrane system, integral to membrane; EXPRESSED IN: 24 plant structures; EXPRESSED DURING: 14 growth stages; CONTAINS InterPro DOMAIN/s: Transmembrane receptor, eukaryota (InterPro:IPR009637); BEST Arabidopsis thaliana protein match is: unknown protein (TAIR:AT3G09570.1); Has 385 Blast hits to 381 proteins in 83 species: Archae …	2.16e-28	3.54e-27
GRMZM2G415529*	GRMZM2G415529_T02	1.54538	6.8179	3.93471	4.90643	transport.ABC transporters and multidrug resistance systems	highly similar to ( 930) AT1G66950 | Symbols: PDR11, ATPDR11 | PDR11 (PLEIOTROPIC DRUG RESISTANCE 11); ATPase, coupled to transmembrane movement of substances | chr1:24978239-24984461 FORWARDnearly identical (1260) PDR5_ORYSA Pleiotropic drug resistance protein 5 - Oryza sativa (Rice)nearly identical (1129) loc_os11g37700 12011.m07615 protein ATPase, coupled to transmembrane movement of substance…	2.47e-14	2.24e-13
GRMZM2G429139*	GRMZM2G429139_T01	1.54197	10.9256	6.32008	9.50671	not assigned.unknown	weakly similar to ( 161) AT5G15510 | Symbols: | FUNCTIONS IN: molecular_function unknown; INVOLVED IN: biological_process unknown; EXPRESSED IN: 17 plant structures; EXPRESSED DURING: 7 growth stages; CONTAINS InterPro DOMAIN/s: Targeting for Xklp2 (InterPro:IPR009675); BEST Arabidopsis thaliana protein match is: unknown protein (TAIR:AT3G01015.1); Has 992 Blast hits to 819 proteins in 107 specie…	1.43e-09	9.31e-09
GRMZM2G027375*	GRMZM2G027375_T01	1.54045	37.5964	21.7201	70.8926	protein.degradation.ubiquitin.E3.RING	moderately similar to ( 414) AT5G01830 | Symbols: | armadillo/beta-catenin repeat family protein / U-box domain-containing protein | chr5:320983-323007 FORWARDweakly similar to ( 172) SPL11_ORYSA Spotted leaf protein 11 (Spotted leaf11) (Cell death-related protein SPL11) - Oryza sativa (Rice)highly similar to ( 900) loc_os01g60860 12001.m12214 protein spotted leaf protein 11, putative, expressed …	1.07e-22	1.44e-21
GRMZM2G071277*	GRMZM2G071277_T01	1.52879	71.2886	41.6929	95.6812	protein.degradation.ubiquitin.E3.RING	very weakly similar to (87.8) AT3G61460 | Symbols: BRH1 | BRH1 (BRASSINOSTEROID-RESPONSIVE RING-H2); protein binding / zinc ion binding | chr3:22741701-22742213 REVERSEweakly similar to ( 147) loc_os02g45710 12002.m09608 protein RING zinc finger protein-like, putative, expressed seq=cds; coord=5:196412745..196413807:-1; parent_gene=GRMZM2G071277	5.9e-21	7.42e-20
GRMZM5G855337*	GRMZM5G855337_T01	1.52702	89.8938	52.3313	44.4456	nucleotide metabolism.synthesis.pyrimidine.CTP synthetase	moderately similar to ( 261) AT3G12670 | Symbols: emb2742 | emb2742 (embryo defective 2742); CTP synthase/ catalytic | chr3:4020351-4024086 REVERSEmoderately similar to ( 315) loc_os05g49770 12005.m27984 protein CTP synthase, putative, expressed seq=cds; coord=6:165540310..165542286:-1; parent_gene=GRMZM5G855337	1.16e-24	1.67e-23
GRMZM2G406099*	GRMZM2G406099_T01	1.50063	25.7885	15.3156	37.6466	not assigned.unknown	weakly similar to ( 171) loc_os04g58890 12004.m10769 protein expressed protein seq=cds; coord=10:148846599..148847987:-1; parent_gene=GRMZM2G406099	5.43e-14	4.85e-13
GRMZM2G092433*	GRMZM2G092433_T01	1.49204	24.1622	14.4682	7.86527	transport.amino acids	highly similar to ( 779) AT1G58030 | Symbols: CAT2 | CAT2 (CATIONIC AMINO ACID TRANSPORTER 2); amino acid transmembrane transporter | chr1:21464185-21468141 REVERSEhighly similar to ( 978) loc_os03g45170 12003.m09548 protein high-affinity cationic amino acid transporter 1, putative, expressed seq=cds; coord=1:259532378..259538954:1; parent_gene=GRMZM2G092433	3.95e-18	4.39e-17
GRMZM2G117166*	GRMZM2G117166_T01	1.49059	14.2646	8.54497	2.59799	not assigned.unknown	seq=cds; coord=9:44917890..44920322:1; parent_gene=GRMZM2G117166	1.31e-13	1.15e-12
GRMZM2G162305*	GRMZM2G162305_T01	1.48737	48.3631	29.0181	44.7463	not assigned.unknown	weakly similar to ( 117) AT1G29195 | Symbols: | unknown protein | chr1:10202673-10203254 REVERSEweakly similar to ( 167) loc_os01g55370 12001.m11696 protein expressed protein seq=cds; coord=3:195750469..195751551:1; parent_gene=GRMZM2G162305	6.19e-17	6.5e-16
GRMZM2G097182*	GRMZM2G097182_T01	1.48539	20.7033	12.4666	51.9656	RNA.regulation of transcription.AP2/EREBP, APETALA2/Ethylene-responsive element binding protein family	weakly similar to ( 140) AT5G51990 | Symbols: CBF4, DREB1D | CBF4 (C- REPEAT-BINDING FACTOR 4); DNA binding / transcription activator/ transcription factor | chr5:21117113-21117787 REVERSEmoderately similar to ( 202) loc_os01g73770 12001.m13404 protein dehydration-responsive element-binding protein 1C, putative, expressed seq=cds; coord=3:145433993..145434884:-1; parent_gene=GRMZM2G097182	3.07e-09	1.94e-08
GRMZM2G138067*	GRMZM2G138067_T01	1.48432	101.551	61.0486	138.723	not assigned.unknown	weakly similar to ( 107) AT1G80120 | Symbols: | unknown protein | chr1:30139198-30139986 FORWARDmoderately similar to ( 219) loc_os05g43460 12005.m08474 protein expressed protein seq=cds; coord=6:157907508..157908526:1; parent_gene=GRMZM2G138067	2.99e-22	3.97e-21
GRMZM2G126371*	GRMZM2G126371_T01	1.48053	21.8143	13.1621	9.03831	misc.nitrilases, *nitrile lyases, berberine bridge enzymes, reticuline oxidases, troponine reductases	moderately similar to ( 215) AT2G23610 | Symbols: ATMES3, MES3 | MES3 (METHYL ESTERASE 3); hydrolase, acting on ester bonds / methyl indole-3-acetate esterase/ methyl jasmonate esterase | chr2:10044410-10046403 REVERSEmoderately similar to ( 265) PIR7B_ORYSA Esterase PIR7B (EC 3.1.-.-) - Oryza sativa (Rice)moderately similar to ( 265) loc_os01g70850 12001.m43372 protein esterase PIR7B, putative, …	4.81e-11	3.55e-10
GRMZM5G869788*	GRMZM5G869788_T01	1.46264	18.6517	11.3898	19.6899	not assigned.unknown	moderately similar to ( 293) AT2G41640 | Symbols: | transferase, transferring glycosyl groups | chr2:17360654-17362391 FORWARDhighly similar to ( 673) loc_os05g32544 12005.m28054 protein glycosyltransferase, putative, expressed seq=cds; coord=6:143956525..143961905:-1; parent_gene=GRMZM5G869788	4.03e-16	4.05e-15
GRMZM2G095873*	GRMZM2G095873_T01	1.45972	45.893	28.0351	65.6881	protein.degradation.ubiquitin.E3.RING	weakly similar to ( 153) loc_os11g37230 12011.m07570 protein protein binding protein, putative, expressed seq=cds; coord=4:202072623..202075098:1; parent_gene=GRMZM2G095873	1.94e-15	1.88e-14
GRMZM2G021621*	GRMZM2G021621_T02	1.45264	293.459	180.387	388.883	cell wall.modification	moderately similar to ( 201) AT1G65680 | Symbols: ATEXPB2, EXPB2, ATHEXP BETA 1.4 | ATEXPB2 (ARABIDOPSIS THALIANA EXPANSIN B2) | chr1:24427266-24428399 FORWARDhighly similar to ( 505) EXPB4_ORYSA Expansin-B4 precursor (OsEXPB4) (Beta-expansin-4) (OsaEXPb1.7) - Oryza sativa (Rice)highly similar to ( 505) loc_os10g40730 12010.m06841 protein beta-expansin 1a precursor, putative, expressed seq=cds; c…	1.66e-29	2.82e-28
GRMZM2G013986*	GRMZM2G013986_T01	1.44716	1348.17	832.766	1666.62	protein.degradation.subtilases	moderately similar to ( 481) AT1G04110 | Symbols: SDD1 | SDD1 (STOMATAL DENSITY AND DISTRIBUTION); serine-type endopeptidase | chr1:1061457-1063784 REVERSEnearly identical (1196) loc_os03g02750 12003.m05815 protein xylem serine proteinase 1 precursor, putative, expressed seq=cds; coord=1:4052734..4055543:-1; parent_gene=GRMZM2G013986	1.16e-31	2.1e-30
GRMZM2G096655*	GRMZM2G096655_T01	1.44657	13.8698	8.54647	31.6819	not assigned.unknown	very weakly similar to (96.7) AT5G11890 | Symbols: | FUNCTIONS IN: molecular_function unknown; LOCATED IN: plasma membrane; EXPRESSED IN: 12 plant structures; EXPRESSED DURING: 6 growth stages; CONTAINS InterPro DOMAIN/s: Harpin-induced 1 (InterPro:IPR010847); BEST Arabidopsis thaliana protein match is: unknown protein (TAIR:AT1G17620.1); Has 455 Blast hits to 454 proteins in 19 species: Archae -…	5.58e-10	3.78e-09
GRMZM2G169617*	GRMZM2G169617_T02	1.44182	20.8608	12.9334	22.2165	RNA.RNA binding	weakly similar to ( 149) AT1G22330 | Symbols: | RNA binding / nucleic acid binding / nucleotide binding | chr1:7886693-7889241 FORWARDmoderately similar to ( 285) loc_os02g51890 12002.m10220 protein RNA-binding region-containing protein 1, putative, expressed seq=cds; coord=4:180434457..180444011:-1; parent_gene=GRMZM2G169617	9.8e-13	8.15e-12
GRMZM2G143328*	GRMZM2G143328_T01	1.44174	28.0531	17.3941	79.3172	RNA.regulation of transcription.MYB domain transcription factor family	weakly similar to ( 183) AT3G27810 | Symbols: ATMYB21, ATMYB3, MYB21 | ATMYB21 (ARABIDOPSIS THALIANA MYB DOMAIN PROTEIN 21); DNA binding / transcription factor | chr3:10307596-10310093 FORWARDweakly similar to ( 148) MYBA2_ORYSA Myb-related protein MYBAS2 - Oryza sativa (Rice)moderately similar to ( 218) loc_os01g45090 12001.m10715 protein transcription factor MYB21, putative, expressed seq=cds; …	9.08e-11	6.55e-10
GRMZM2G041774*	GRMZM2G041774_T01	1.43253	25.6902	15.9586	50.4614	protein.postranslational modification	weakly similar to ( 192) AT2G32510 | Symbols: MAPKKK17 | MAPKKK17; ATP binding / kinase/ protein kinase/ protein serine/threonine kinase | chr2:13798821-13799939 REVERSEvery weakly similar to (89.7) M2K1_ORYSA Mitogen-activated protein kinase kinase 1 (EC 2.7.12.2) (MAP kinase kinase 1) (MAPKK1) (OsMEK1) - Oryza sativa (Rice)moderately similar to ( 452) loc_os01g50410 12001.m11223 protein mitogen…	4.07e-14	3.66e-13
GRMZM2G405090*	GRMZM2G405090_T01	1.42792	116.039	72.3488	277.153	not assigned.unknown	very weakly similar to (80.9) AT5G03230 | Symbols: | unknown protein | chr5:769636-770136 FORWARDvery weakly similar to (95.1) loc_os10g33990 12010.m06229 protein expressed protein seq=cds; coord=5:27767781..27768798:1; parent_gene=GRMZM2G405090	9.12e-22	1.18e-20
GRMZM2G135195*	GRMZM2G135195_T01	1.424	6.36161	3.99441	15.211	misc.UDP glucosyl and glucoronyl transferases	moderately similar to ( 478) AT5G47780 | Symbols: GAUT4 | GAUT4 (Galacturonosyltransferase 4); polygalacturonate 4-alpha-galacturonosyltransferase/ transferase, transferring glycosyl groups | chr5:19347991-19350517 FORWARDhighly similar to ( 765) loc_os11g37980 12011.m07645 protein transferase, transferring glycosyl groups, putative, expressed seq=cds; coord=2:228034886..228037997:-1; parent_gene…	7.17e-07	3.61e-06
GRMZM2G027627*	GRMZM2G027627_T01	1.41749	13.7366	8.68105	10.1264	TCA / org. transformation.TCA.pyruvate DH.E1	highly similar to ( 582) AT1G24180 | Symbols: IAR4 | IAR4; oxidoreductase, acting on the aldehyde or oxo group of donors, disulfide as acceptor / pyruvate dehydrogenase (acetyl-transferring) | chr1:8560777-8563382 REVERSEhighly similar to ( 582) ODPA_SOLTU Pyruvate dehydrogenase E1 component subunit alpha, mitochondrial precursor (EC 1.2.4.1) (PDHE1-A) - Solanum tuberosum (Potato)highly similar t…	3.77e-11	2.82e-10
GRMZM2G095964*	GRMZM2G095964_T01	1.40848	58.4409	37.0119	57.4974	not assigned.unknown	seq=cds; coord=8:11920520..11921625:1; parent_gene=GRMZM2G095964	4.73e-17	4.99e-16
GRMZM2G475594*	GRMZM2G475594_T01	1.34956	11.228	7.418	19.0547	not assigned.unknown	seq=cds; coord=9:111548018..111549364:1; parent_gene=GRMZM2G475594	3.69e-07	1.92e-06
GRMZM2G057569*	GRMZM2G057569_T01	1.34343	10.5008	6.96455	18.2975	not assigned.unknown	moderately similar to ( 373) AT4G17100 | Symbols: | unknown protein | chr4:9610164-9612513 REVERSEhighly similar to ( 520) loc_os04g45910 12004.m35397 protein placental protein 11 precursor, putative, expressed seq=cds; coord=7:120439171..120441521:1; parent_gene=GRMZM2G057569	1.43e-06	6.9e-06
GRMZM2G067626*	GRMZM2G067626_T01	1.33309	10.4885	7.01529	22.0837	protein.degradation.ubiquitin.E3.SCF.FBOX	moderately similar to ( 409) loc_os10g37570 12010.m06544 protein F-box domain containing protein, expressed seq=cds; coord=1:222945692..222947391:-1; parent_gene=GRMZM2G067626	9.08e-08	5.02e-07
GRMZM2G303149*	GRMZM2G303149_T01	1.32047	124.421	83.8478	260.351	stress.abiotic.heat	weakly similar to ( 109) loc_os08g43490 12008.m08323 protein chaperone protein dnaJ 11, chloroplast precursor, putative, expressed seq=cds; coord=1:207132939..207133826:-1; parent_gene=GRMZM2G303149	9.79e-19	1.12e-17
GRMZM2G505380*	GRMZM2G505380_T01	1.29114	29.3458	20.1762	6.32591	not assigned.unknown	moderately similar to ( 451) AT5G23850 | Symbols: | FUNCTIONS IN: molecular_function unknown; INVOLVED IN: biological_process unknown; LOCATED IN: cellular_component unknown; EXPRESSED IN: 23 plant structures; EXPRESSED DURING: 13 growth stages; CONTAINS InterPro DOMAIN/s: Lipopolysaccharide-modifying protein (InterPro:IPR006598), Protein of unknown function DUF821, CAP10-like (InterPro:IPR008539…	1.17e-11	9.05e-11
GRMZM2G078820*	GRMZM2G078820_T01	1.28462	50.9802	35.3108	44.5229	RNA.regulation of transcription.MYB domain transcription factor family	weakly similar to ( 155) AT5G67300 | Symbols: ATMYBR1, ATMYB44, MYBR1 | MYBR1 (MYB DOMAIN PROTEIN R1); DNA binding / transcription factor | chr5:26854109-26855026 FORWARDvery weakly similar to ( 100) MYB4_ORYSA Myb-related protein Myb4 (OsMyb4) (Transcription factor RLTR1) - Oryza sativa (Rice)weakly similar to ( 190) loc_os02g09480 12002.m06245 protein MYB transcription factor TaMYB1, putative, …	1.6e-15	1.56e-14
GRMZM2G479529*	GRMZM2G479529_T01	1.28238	97.5939	67.5138	183.307	not assigned.unknown	weakly similar to ( 125) loc_os03g07400 12003.m06254 protein expressed protein seq=cds; coord=9:151282444..151283257:1; parent_gene=GRMZM2G479529	5.3e-16	5.28e-15
GRMZM2G321041*	GRMZM2G321041_T01	1.25859	17.4126	12.276	76.6918	protein.degradation.ubiquitin.E3.RING	very weakly similar to (95.1) AT1G20823 | Symbols: | zinc finger (C3HC4-type RING finger) family protein | chr1:7238880-7239473 FORWARDweakly similar to ( 110) loc_os10g39450 12010.m06715 protein ring finger protein, putative, expressed seq=cds; coord=1:6217385..6218408:-1; parent_gene=GRMZM2G321041	2.74e-07	1.44e-06
GRMZM2G069295*	GRMZM2G069295_T01	1.25014	69.0036	48.648	121.567	not assigned.unknown	moderately similar to ( 213) loc_os01g12910 12001.m07904 protein thioesterase family protein, expressed seq=cds; coord=8:28477796..28479358:1; parent_gene=GRMZM2G069295	6.57e-12	5.17e-11
GRMZM2G315848*	GRMZM2G315848_T01	1.24016	87.7186	62.3973	48.9684	misc.acid and other phosphatases	highly similar to ( 884) AT1G13750 | Symbols: | calcineurin-like phosphoesterase family protein | chr1:4715490-4718091 REVERSEhighly similar to ( 514) NPP_HORVU Nucleotide pyrophosphatase/phosphodiesterase (EC 3.-.-.-) (Fragments) - Hordeum vulgare (Barley)nearly identical (1129) loc_os12g38750 12012.m26776 protein nucleotide pyrophosphatase/phosphodiesterase, putative, expressed seq=cds; coord=1…	2.58e-19	3e-18
GRMZM2G113355*	GRMZM2G113355_T01	1.23559	25.4217	18.1604	31.1284	not assigned.unknown	moderately similar to ( 215) AT5G39890 | Symbols: | unknown protein | chr5:15974543-15976013 FORWARDmoderately similar to ( 368) loc_os05g51470 12005.m09212 protein cupin, RmlC-type, putative, expressed seq=cds; coord=6:167471007..167473659:-1; parent_gene=GRMZM2G113355	7.45e-12	5.84e-11
GRMZM2G042660*	GRMZM2G042660_T01	1.21755	21.5947	15.6542	71.224	misc.oxidases - copper, flavone etc.	highly similar to ( 648) AT1G31690 | Symbols: | amine oxidase/ copper ion binding / quinone binding | chr1:11343980-11347767 FORWARDhighly similar to ( 628) AMO_PEA Amine oxidase [copper-containing] precursor (EC 1.4.3.6) - Pisum sativum (Garden pea)highly similar to ( 917) loc_os06g23114 12006.m06963 protein amine oxidase precursor, putative, expressed seq=cds; coord=2:206256271..206260005:1; pa…	3.88e-12	3.11e-11
GRMZM2G333049*	GRMZM2G333049_T01	1.21483	39.649	28.8008	48.0677	not assigned.unknown	very weakly similar to (99.8) loc_os06g45570 12006.m09085 protein VQ motif family protein, expressed seq=cds; coord=9:110319842..110320893:1; parent_gene=GRMZM2G333049	3.68e-11	2.76e-10
GRMZM2G146015*	GRMZM2G146015_T01	1.19508	110.084	80.9424	201.163	misc.plastocyanin-like	very weakly similar to (84.3) AT2G27035 | Symbols: | plastocyanin-like domain-containing protein | chr2:11535670-11536251 FORWARDweakly similar to ( 183) loc_os03g55120 12003.m10428 protein blue copper protein precursor, putative, expressed seq=cds; coord=1:278373114..278374335:-1; parent_gene=GRMZM2G146015	2.29e-16	2.33e-15
GRMZM2G008642*	GRMZM2G008642_T01	1.19269	15.3005	11.2647	20.2344	PS.carbon concentrating mechanism.C4	moderately similar to ( 207) AT3G01550 | Symbols: ATPPT2, PPT2 | PPT2 (PHOSPHOENOLPYRUVATE (PEP)/PHOSPHATE TRANSLOCATOR 2); antiporter/ triose-phosphate transmembrane transporter | chr3:216947-218856 REVERSEweakly similar to ( 146) TPT_PEA Triose phosphate/phosphate translocator, chloroplast precursor (cTPT) (p36) (E30) - Pisum sativum (Garden pea)moderately similar to ( 385) loc_os05g07870 12005…	5.22e-07	2.67e-06
GRMZM2G129083*	GRMZM2G129083_T01	1.18308	96.3207	71.1057	95.675	not assigned.unknown	seq=cds; coord=5:13726531..13727525:-1; parent_gene=GRMZM2G129083	7.52e-15	7.05e-14
GRMZM2G148925*	GRMZM2G148925_T01	1.17792	188.525	140.329	555.768	protein.degradation.cysteine protease	weakly similar to ( 128) loc_os03g31510 12003.m08398 protein cystatin, putative, expressed seq=cds; coord=1:79067709..79069201:-1; parent_gene=GRMZM2G148925	4.3e-19	4.97e-18
GRMZM5G827575*	GRMZM5G827575_T02	1.17232	53.0671	39.5923	30.6546	not assigned.unknown	weakly similar to ( 150) AT2G04340 | Symbols: | unknown protein | chr2:1514411-1515203 FORWARDmoderately similar to ( 238) loc_os09g30140 12009.m06165 protein expressed protein seq=cds; coord=2:188821194..188823296:-1; parent_gene=GRMZM5G827575	1.37e-11	1.05e-10
GRMZM2G460617*	GRMZM2G460617_T01	1.16646	20.5879	15.4514	35.8742	not assigned.unknown	seq=cds; coord=6:152250982..152251878:-1; parent_gene=GRMZM2G460617	1.46e-06	7.04e-06
GRMZM2G382673*	GRMZM2G382673_T01	1.15466	35.861	27.1354	39.2237	not assigned.unknown	weakly similar to ( 134) AT5G42850 | Symbols: | INVOLVED IN: cell redox homeostasis; LOCATED IN: cellular_component unknown; EXPRESSED IN: 22 plant structures; EXPRESSED DURING: 13 growth stages; CONTAINS InterPro DOMAIN/s: Thioredoxin fold (InterPro:IPR012335), Thioredoxin-like fold (InterPro:IPR012336), Protein of unknown function DUF953, thioredoxin-like (InterPro:IPR010357); Has 237 Blast hit…	6.91e-09	4.23e-08
GRMZM2G058685*	GRMZM2G058685_T01	1.13603	32.7292	25.0537	42.2949	not assigned.unknown	moderately similar to ( 254) AT5G12950 | Symbols: | catalytic | chr5:4093117-4096806 FORWARDmoderately similar to ( 344) loc_os02g10190 12002.m06317 protein secreted protein, putative, expressed seq=cds; coord=4:233441954..233443631:-1; parent_gene=GRMZM2G058685	4.96e-11	3.66e-10
GRMZM2G074245*	GRMZM2G074245_T01	1.12017	27.431	21.2894	58.3062	not assigned.unknown	moderately similar to ( 423) loc_os02g45000 12002.m09540 protein expressed protein seq=cds; coord=5:194096385..194097951:1; parent_gene=GRMZM2G074245	5.36e-10	3.66e-09
GRMZM2G173429*	GRMZM2G173429_T01	1.11709	10.4417	8.10391	22.697	RNA.regulation of transcription.GRAS transcription factor family	moderately similar to ( 255) AT5G52510 | Symbols: | scarecrow-like transcription factor 8 (SCL8) | chr5:21307196-21309118 FORWARDweakly similar to ( 182) CIGR2_ORYSA Chitin-inducible gibberellin-responsive protein 2 - Oryza sativa (Rice)highly similar to ( 647) loc_os04g49110 12004.m09846 protein chitin-inducible gibberellin-responsive protein 2, putative, expressed seq=cds; coord=10:135800706..1…	2.91e-07	1.53e-06
GRMZM2G021621*	GRMZM2G021621_T01	1.08943	16.25	12.8633	55.7135	cell wall.modification	weakly similar to ( 110) AT1G65680 | Symbols: ATEXPB2, EXPB2, ATHEXP BETA 1.4 | ATEXPB2 (ARABIDOPSIS THALIANA EXPANSIN B2) | chr1:24427266-24428399 FORWARDmoderately similar to ( 279) EXPB4_ORYSA Expansin-B4 precursor (OsEXPB4) (Beta-expansin-4) (OsaEXPb1.7) - Oryza sativa (Rice)moderately similar to ( 279) loc_os10g40730 12010.m06841 protein beta-expansin 1a precursor, putative, expressed seq=cd…	1.25e-06	6.11e-06
GRMZM2G080516*	GRMZM2G080516_T01	1.08548	18.4758	14.6661	22.425	RNA.regulation of transcription.AP2/EREBP, APETALA2/Ethylene-responsive element binding protein family	weakly similar to ( 124) AT4G17500 | Symbols: ATERF-1 | ATERF-1 (ETHYLENE RESPONSIVE ELEMENT BINDING FACTOR 1); DNA binding / transcription activator/ transcription factor | chr4:9759405-9760211 FORWARDweakly similar to ( 123) ERF2_TOBAC Ethylene-responsive transcription factor 2 (Ethylene-responsive element-binding factor 2) (EREBP-2) (NtERF2) - Nicotiana tabacum (Common tobacco)moderately simil…	1.07e-08	6.44e-08
GRMZM2G347541*	GRMZM2G347541_T01	1.08081	142.673	113.498	87.4686	protein.targeting.secretory pathway.vacuole	highly similar to ( 991) AT3G52850 | Symbols: VSR1, BP-80, ATELP, VSR-1, BP80, BP80B, ATELP1, ATVSR1 | VSR1 (VACUOLAR SORTING RECEPTOR HOMOLOG 1); amino-terminal vacuolar sorting propeptide binding | chr3:19587999-19591690 FORWARDhighly similar to ( 931) VSR1_PEA Vacuolar sorting receptor 1 precursor (BP-80) (80 kDa proaleurein-binding protein) - Pisum sativum (Garden pea)nearly identical (1179) …	4.55e-17	4.81e-16
GRMZM5G832281*	GRMZM5G832281_T01	1.06952	32.7446	26.2026	42.023	not assigned.unknown	seq=cds; coord=7:157469400..157470420:-1; parent_gene=GRMZM5G832281	4.69e-08	2.67e-07
GRMZM2G011085*	GRMZM2G011085_T01	1.06842	47.5454	38.2104	93.5653	not assigned.unknown	weakly similar to ( 189) AT5G13070 | Symbols: | MSF1-like family protein | chr5:4148216-4149062 FORWARDmoderately similar to ( 303) loc_os02g48670 12002.m09901 protein px19-like protein, putative, expressed seq=cds; coord=4:163642403..163644995:-1; parent_gene=GRMZM2G011085	1.77e-13	1.53e-12
GRMZM2G116971*	GRMZM2G116971_T01	1.06624	33.6488	27.1097	35.3585	protein.glycosylation	moderately similar to ( 410) AT5G53340 | Symbols: | galactosyltransferase family protein | chr5:21641045-21643195 REVERSEhighly similar to ( 584) loc_os08g29710 12008.m06973 protein beta-1,3-galactosyltransferase sqv-2, putative, expressed seq=cds; coord=1:216640114..216648410:1; parent_gene=GRMZM2G116971	8.18e-11	5.92e-10
GRMZM2G174347*	GRMZM2G174347_T01	1.06311	240.603	193.854	400.746	RNA.regulation of transcription.AP2/EREBP, APETALA2/Ethylene-responsive element binding protein family	weakly similar to ( 151) loc_os05g41780 12005.m08352 protein ethylene-responsive transcription factor 4, putative, expressed seq=cds; coord=8:120960110..120961302:-1; parent_gene=GRMZM2G174347	5.57e-16	5.54e-15
GRMZM2G466044*	GRMZM2G466044_T01	1.05277	16.3363	13.2722	54.8338	RNA.regulation of transcription.AP2/EREBP, APETALA2/Ethylene-responsive element binding protein family	weakly similar to ( 129) AT4G17500 | Symbols: ATERF-1 | ATERF-1 (ETHYLENE RESPONSIVE ELEMENT BINDING FACTOR 1); DNA binding / transcription activator/ transcription factor | chr4:9759405-9760211 FORWARDweakly similar to ( 131) ERF2_NICSY Ethylene-responsive transcription factor 2 (Ethylene-responsive element-binding factor 2) (EREBP-2) (NsERF2) - Nicotiana sylvestris (Wood tobacco)moderately simi…	7.62e-07	3.83e-06
GRMZM2G171236*	GRMZM2G171236_T01	1.0509	39.8003	32.3545	51.7552	mitochondrial electron transport / ATP synthesis.NADH-DH.localisation not clear	weakly similar to ( 126) AT3G03070 | Symbols: | NADH-ubiquinone oxidoreductase-related | chr3:696593-698069 REVERSEweakly similar to ( 128) loc_os08g06430 12008.m04782 protein mitochondrial NADH ubiquinone oxidoreductase 13kD-like subunit, putative, expressed seq=cds; coord=10:77111604..77115007:-1; parent_gene=GRMZM2G171236	9.57e-08	5.29e-07
GRMZM2G089248*	GRMZM2G089248_T01	1.0313	30.6666	25.2953	70.3765	misc.UDP glucosyl and glucoronyl transferases	moderately similar to ( 431) AT4G22580 | Symbols: | exostosin family protein | chr4:11889382-11890689 REVERSEmoderately similar to ( 222) KATAM_ORYSA Xyloglucan galactosyltransferase KATAMARI1 homolog (EC 2.4.1.-) - Oryza sativa (Rice)highly similar to ( 669) loc_os10g40559 12010.m06823 protein xyloglucan galactosyltransferase KATAMARI 1, putative, expressed seq=cds; coord=1:88995760..88997441:1;…	1.8e-09	1.16e-08
GRMZM2G468299*	GRMZM2G468299_T01	1.00835	20.4586	17.1398	3.39514	protein.postranslational modification	moderately similar to ( 332) AT5G55910 | Symbols: D6PK | D6PK (D6 PROTEIN KINASE); kinase/ protein kinase | chr5:22640055-22641634 REVERSEmoderately similar to ( 377) G11A_ORYSA Protein kinase G11A (EC 2.7.11.1) - Oryza sativa (Rice)moderately similar to ( 421) loc_os02g49310 12002.m09965 protein protein kinase G11A, putative, expressed seq=cds; coord=5:204207010..204208551:1; parent_gene=GRMZM2G…	8.43e-07	4.21e-06
GRMZM2G098676*	GRMZM2G098676_T01	1.00583	51.1742	42.981	71.898	not assigned.unknown	highly similar to ( 558) AT4G23490 | Symbols: | fringe-related protein | chr4:12251580-12253973 REVERSEhighly similar to ( 840) loc_os04g48950 12004.m09830 protein transferase, transferring glycosyl groups, putative, expressed seq=cds; coord=10:136016690..136019623:1; parent_gene=GRMZM2G098676	2.75e-12	2.22e-11
GRMZM2G087172*	GRMZM2G087172_T01	1.00064	78.4032	65.9826	125.774	not assigned.unknown	weakly similar to ( 148) loc_os11g05870 12011.m04783 protein harpin-induced protein, putative, expressed seq=cds; coord=4:196245096..196251589:-1; parent_gene=GRMZM2G087172	4.4e-12	3.51e-11
GRMZM2G364349	GRMZM2G364349_T01	38.5508	153.047		44.8542	cell wall.degradation.pectate lyases and polygalacturonases	moderately similar to ( 383) AT1G14420 | Symbols: AT59 | AT59; lyase/ pectate lyase | chr1:4931844-4933405 REVERSEmoderately similar to ( 401) PEL_LILLO Pectate lyase precursor (EC 4.2.2.2) - Lilium longiflorum (Trumpet lily)highly similar to ( 523) loc_os06g05260 12006.m05255 protein pectate lyase precursor, putative, expressed seq=cds; coord=6:72007208..72008992:1; parent_gene=GRMZM2G364349	3.61e-227	1.16e-224
AC199577.4	AC199577.4_FGT004	38.2876	682.701		677.014	not assigned.unknown	seq=cds; coord=5:81863099..81863686:-1; parent_gene=AC199577.4_FG004	3.89e-208	1.03e-205
GRMZM5G833699	GRMZM5G833699_T01	37.7402	54.5018		3.9008	stress.abiotic.heat	nearly identical (1063) AT5G52640 | Symbols: HSP81-1, ATHS83, HSP81.1, HSP83, ATHSP90.1 | ATHSP90.1 (HEAT SHOCK PROTEIN 90.1); ATP binding / unfolded protein binding | chr5:21352542-21355147 FORWARDnearly identical (1162) HSP82_MAIZE Heat shock protein 82 - Zea mays (Maize)nearly identical (1084) loc_os04g01740 12004.m05490 protein heat shock protein 82, putative, expressed seq=cds; coord=10:9368…	1.03e-170	1.7e-168
GRMZM2G400999	GRMZM2G400999_T01	37.4807	99.5465		20.2551	stress.biotic	weakly similar to ( 142) AT5G24090 | Symbols: | acidic endochitinase (CHIB1) | chr5:8143805-8145153 REVERSEmoderately similar to ( 285) XIP1_ORYSA Xylanase inhibitor protein 1 precursor (Class III chitinase homolog a) (RIXI protein) - Oryza sativa (Rice)moderately similar to ( 285) loc_os11g47580 12011.m08558 protein xylanase inhibitor protein 1 precursor, putative, expressed seq=cds; coord=10:19…	4.57e-154	6.28e-152
GRMZM2G117378	GRMZM2G117378_T01	37.378	81.9767		12.9947	development.storage proteins	moderately similar to ( 469) AT2G26560 | Symbols: PLP2, PLA IIA, PLA2A | PLA2A (PHOSPHOLIPASE A 2A); lipase/ nutrient reservoir | chr2:11293912-11295708 REVERSEmoderately similar to ( 303) PAT5_SOLTU Patatin T5 precursor (Potato tuber protein) - Solanum tuberosum (Potato)highly similar to ( 663) loc_os08g37180 12008.m07704 protein patatin T5 precursor, putative, expressed seq=cds; coord=1:2000752…	9.03e-148	1.18e-145
GRMZM2G307404	GRMZM2G307404_T01	37.2716	150.653		168.66	not assigned.unknown	seq=cds; coord=6:98774062..98774806:1; parent_gene=GRMZM2G307404	2.49e-141	2.94e-139
AC185611.3	AC185611.3_FGT001	37.1298	313.98		52.0239	not assigned.unknown	seq=cds; coord=1:206794909..206795232:1; parent_gene=AC185611.3_FG001	5.18e-133	5.52e-131
GRMZM2G375517	GRMZM2G375517_T01	37.0809	109.131		34.9995	stress.abiotic.heat	weakly similar to ( 125) AT4G10250 | Symbols: ATHSP22.0 | ATHSP22.0 | chr4:6370537-6371124 FORWARDweakly similar to ( 139) HSP41_SOYBN 22.0 kDa class IV heat shock protein precursor - Glycine max (Soybean)weakly similar to ( 196) loc_os11g13980 12011.m05537 protein 22.0 kDa class IV heat shock protein precursor, putative, expressed seq=cds; coord=2:219598589..219599491:-1; parent_gene=GRMZM2G3755…	3.24e-130	3.33e-128
AC209050.3	AC209050.3_FGT001	36.6227	25.8164		19.948	transport.p- and v-ATPases	nearly identical (1296) AT2G07560 | Symbols: AHA6 | AHA6 (Arabidopsis H(+)-ATPase 6); ATPase | chr2:3170394-3173952 REVERSEnearly identical (1301) PMA4_NICPL Plasma membrane ATPase 4 (EC 3.6.3.6) (Proton pump 4) - Nicotiana plumbaginifolia (Leadwort-leaved tobacco)nearly identical (1474) loc_os05g25550 12005.m06848 protein ATPase 7, plasma membrane-type, putative, expressed seq=cds; coord=6:96391…	1.28e-105	9.46e-104
GRMZM2G383303	GRMZM2G383303_T01	36.5906	199.001		51.6947	not assigned.unknown	seq=cds; coord=3:14942402..14942753:-1; parent_gene=GRMZM2G383303	4.44e-104	3.23e-102
GRMZM2G386229	GRMZM2G386229_T02	36.5717	23.5572		10.7755	nucleotide metabolism.degradation	highly similar to ( 754) AT5G18860 | Symbols: | inosine-uridine preferring nucleoside hydrolase family protein | chr5:6291023-6295581 FORWARDhighly similar to ( 971) loc_os05g33630 12005.m28055 protein hydrolase, putative, expressed seq=cds; coord=8:106851812..106855673:1; parent_gene=GRMZM2G386229	3.6e-103	2.58e-101
GRMZM2G172081	GRMZM2G172081_T01	36.5271	30.6885		8.77026	protein.postranslational modification.kinase.receptor like cytoplasmatic kinase VII	moderately similar to ( 468) AT3G18810 | Symbols: | protein kinase family protein | chr3:6480701-6483593 REVERSEmoderately similar to ( 237) PSKR_DAUCA Phytosulfokine receptor precursor (EC 2.7.11.1) (Phytosulfokine LRR receptor kinase) - Daucus carota (Carrot)highly similar to ( 563) loc_os10g01560 12010.m03580 protein BRASSINOSTEROID INSENSITIVE 1-associated receptor kinase 1 precursor, putativ…	6.17e-101	4.32e-99
GRMZM2G075563	GRMZM2G075563_T01	36.3847	46.247		12.8181	development.unspecified	moderately similar to ( 286) AT5G48850 | Symbols: ATSDI1 | ATSDI1 (SULPHUR DEFICIENCY-INDUCED 1); binding | chr5:19805576-19807699 REVERSEmoderately similar to ( 438) loc_os03g06970 12003.m06214 protein pollenless3, putative, expressed seq=cds; coord=9:153414694..153416443:-1; parent_gene=GRMZM2G075563	4.04e-94	2.58e-92
GRMZM2G080594	GRMZM2G080594_T01	36.366	52.787		77.3246	not assigned.unknown	weakly similar to ( 108) loc_os11g31060 12011.m07011 protein BAG domain containing protein, expressed seq=cds; coord=10:122816099..122817235:-1; parent_gene=GRMZM2G080594	2.82e-93	1.76e-91
GRMZM2G073548	GRMZM2G073548_T01	36.3411	62.3692		133.898	not assigned.unknown	weakly similar to ( 115) loc_os09g32000 12009.m06290 protein TMV response-related gene product, putative, expressed seq=cds; coord=7:134049199..134050145:1; parent_gene=GRMZM2G073548	3.83e-92	2.35e-90
GRMZM2G022799	GRMZM2G022799_T01	36.2433	39.8579		30.0758	protein.degradation	moderately similar to ( 271) AT5G04200 | Symbols: AtMC9 | AtMC9 (metacaspase 9); cysteine-type peptidase | chr5:1153893-1154870 FORWARDmoderately similar to ( 384) loc_os11g04010 12011.m04596 protein caspase, putative, expressed seq=cds; coord=4:186487329..186488873:1; parent_gene=GRMZM2G022799	1.2e-87	6.75e-86
GRMZM2G174883	GRMZM2G174883_T01	36.217	30.3921		0.322643	development.storage proteins	moderately similar to ( 241) AT1G03880 | Symbols: CRU2, CRB | CRU2 (CRUCIFERIN 2); nutrient reservoir | chr1:985786-987916 FORWARDmoderately similar to ( 401) GLUB5_ORYSA Glutelin type-B 5 precursor [Contains: Glutelin type-B 5 acidic chain; Glutelin type-B 5 basic chain] - Oryza sativa (Rice)moderately similar to ( 404) loc_os02g14600 12002.m06705 protein glutelin type-B 4 precursor, putative, e…	1.31e-86	7.25e-85
GRMZM2G322053	GRMZM2G322053_T01	36.1892	232.518		24.3629	not assigned.unknown	very weakly similar to (99.8) loc_os11g32070 12011.m07109 protein LGC1, putative seq=cds; coord=4:23351859..23352086:-1; parent_gene=GRMZM2G322053	2.06e-85	1.13e-83
GRMZM2G347488	GRMZM2G347488_T01	36.0927	51.4723		5.55771	not assigned.unknown	weakly similar to ( 112) loc_os04g37700 12004.m08759 protein expressed protein seq=cds; coord=2:44337299..44338263:-1; parent_gene=GRMZM2G347488	3.95e-81	2.01e-79
GRMZM2G106303	GRMZM2G106303_T01	36.0024	29.374		34.3763	hormone metabolism.jasmonate.synthesis-degradation.12-Oxo-PDA-reductase	moderately similar to ( 486) AT1G76680 | Symbols: OPR1, ATOPR1 | OPR1; 12-oxophytodienoate reductase | chr1:28776982-28778271 FORWARDhighly similar to ( 608) loc_os06g11290 12006.m05846 protein 12-oxophytodienoate reductase 2, putative, expressed seq=cds; coord=9:7393220..7394900:1; parent_gene=GRMZM2G106303	1.7e-77	8.28e-76
GRMZM2G172098	GRMZM2G172098_T01	35.9842	27.0483		9.34629	lipid metabolism.lipid degradation.lipases	moderately similar to ( 368) AT2G39420 | Symbols: | esterase/lipase/thioesterase family protein | chr2:16460442-16462872 FORWARDmoderately similar to ( 420) loc_os12g01030 12012.m04108 protein monoglyceride lipase, putative seq=cds; coord=1:111277922..111281151:-1; parent_gene=GRMZM2G172098	1.08e-76	5.19e-75
GRMZM2G413135	GRMZM2G413135_T01	35.9788	20.6253		6.11764	not assigned.unknown	moderately similar to ( 337) AT4G37420 | Symbols: | unknown protein | chr4:17593123-17594889 FORWARDhighly similar to ( 541) loc_os06g51210 12006.m09644 protein ubiquitin-protein ligase/ zinc ion binding protein, putative seq=cds; coord=6:82500719..82504406:-1; parent_gene=GRMZM2G413135	1.57e-76	7.48e-75
GRMZM2G386229	GRMZM2G386229_T01	35.959	16.7767		8.59987	nucleotide metabolism.degradation	highly similar to ( 717) AT5G18860 | Symbols: | inosine-uridine preferring nucleoside hydrolase family protein | chr5:6291023-6295581 FORWARDhighly similar to ( 899) loc_os05g33630 12005.m28055 protein hydrolase, putative, expressed seq=cds; coord=8:106851353..106855685:1; parent_gene=GRMZM2G386229	1.01e-75	4.74e-74
GRMZM2G092813	GRMZM2G092813_T01	35.9123	21.3876		203.426	lipid metabolism.FA synthesis and FA elongation.acyl coa ligase	highly similar to ( 578) AT1G65880 | Symbols: BZO1 | BZO1 (BENZOYLOXYGLUCOSINOLATE 1); benzoate-CoA ligase | chr1:24508633-24510737 REVERSEweakly similar to ( 148) 4CL1_ORYSA 4-coumarate--CoA ligase 1 (EC 6.2.1.12) (4CL 1) (4-coumaroyl-CoA synthase 1) - Oryza sativa (Rice)highly similar to ( 839) loc_os03g03790 12003.m05911 protein acyl-activating enzyme 11, putative, expressed seq=cds; coord=1:6…	6.41e-74	2.94e-72
GRMZM2G475380	GRMZM2G475380_T01	35.8603	38.0075		89.3865	secondary metabolism.flavonoids.dihydroflavonols	moderately similar to ( 409) AT5G24530 | Symbols: DMR6 | DMR6 (DOWNY MILDEW RESISTANT 6); oxidoreductase/ oxidoreductase, acting on paired donors, with incorporation or reduction of molecular oxygen, 2-oxoglutarate as one donor, and incorporation of one atom each of oxygen into both donors | chr5:8378964-8383154 FORWARDweakly similar to ( 192) FLS_PETHY Flavonol synthase/flavanone 3-hydroxylase (…	6.36e-72	2.8e-70
GRMZM2G048763	GRMZM2G048763_T01	35.8018	35.7362		41.4784	cell.organisation	moderately similar to ( 252) AT5G12380 | Symbols: | annexin, putative | chr5:4009223-4010687 FORWARDmoderately similar to ( 267) ANX4_FRAAN Annexin-like protein RJ4 - Fragaria ananassa (Strawberry)moderately similar to ( 342) loc_os01g31270 12001.m09458 protein annexin-like protein RJ4, putative seq=cds; coord=8:15981227..15982875:-1; parent_gene=GRMZM2G048763	1.01e-69	4.21e-68
GRMZM2G412075	GRMZM2G412075_T01	35.7869	16.315		12.0736	RNA.processing	moderately similar to ( 456) AT2G36660 | Symbols: PAB7 | PAB7 (POLY(A) BINDING PROTEIN 7); RNA binding / translation initiation factor | chr2:15361476-15364398 REVERSEvery weakly similar to (80.5) ROC1_NICPL 30 kDa ribonucleoprotein, chloroplast precursor (CP-RBP30) - Nicotiana plumbaginifolia (Leadwort-leaved tobacco)highly similar to ( 956) loc_os03g17030 12003.m07135 protein polyadenylate-bind…	4.87e-69	2.01e-67
GRMZM2G175321	GRMZM2G175321_T01	35.7798	23.2458		26.4081	transport.amino acids	highly similar to ( 689) AT1G24400 | Symbols: LHT2, AATL2 | LHT2 (LYSINE HISTIDINE TRANSPORTER 2); acidic amino acid transmembrane transporter/ amino acid transmembrane transporter/ neutral amino acid transmembrane transporter | chr1:8651563-8653561 REVERSEhighly similar to ( 704) loc_os12g14100 12012.m05381 protein AATL2, putative, expressed seq=cds; coord=2:7306497..7308962:-1; parent_gene=GRMZ…	7.24e-69	2.97e-67
GRMZM2G118183	GRMZM2G118183_T01	35.7257	40.0485		77.6524	misc.short chain dehydrogenase/reductase (SDR)	moderately similar to ( 266) AT4G13180 | Symbols: | short-chain dehydrogenase/reductase (SDR) family protein | chr4:7657373-7658164 REVERSEmoderately similar to ( 227) SDR1_PICAB Short-chain type dehydrogenase/reductase (EC 1.-.-.-) - Picea abies (Norway spruce) (Picea excelsa)moderately similar to ( 390) loc_os10g31780 12010.m06029 protein versicolorin reductase, putative, expressed seq=cds; coo…	8.71e-67	3.45e-65
GRMZM2G441115	GRMZM2G441115_T01	35.7237	44.1006		12.3292	RNA.regulation of transcription.MADS box transcription factor family	weakly similar to ( 124) AT2G03060 | Symbols: AGL30 | DNA binding / transcription factor | chr2:901614-903569 FORWARDweakly similar to ( 183) loc_os11g43740 12011.m08209 protein DNA binding protein, putative, expressed seq=cds; coord=4:2887800..2890099:-1; parent_gene=GRMZM2G441115	8.71e-67	3.45e-65
GRMZM2G136372	GRMZM2G136372_T01	35.6557	39.6709		5.18804	stress.biotic	weakly similar to ( 147) AT4G11650 | Symbols: ATOSM34 | ATOSM34 (osmotin 34) | chr4:7025127-7026113 REVERSEmoderately similar to ( 263) TLP_ORYSA Thaumatin-like protein precursor - Oryza sativa (Rice)moderately similar to ( 263) loc_os12g43380 12012.m08112 protein thaumatin-like protein precursor, putative, expressed seq=cds; coord=1:177876178..177877100:-1; parent_gene=GRMZM2G136372	2.59e-64	9.76e-63
GRMZM2G082517	GRMZM2G082517_T01	35.5985	33.6041		16.8309	cell wall.cell wall proteins.AGPs.AGP	weakly similar to ( 199) loc_os02g26290 12002.m07773 protein fasciclin-like arabinogalactan protein 8 precursor, putative, expressed seq=cds; coord=5:126773571..126774617:1; parent_gene=GRMZM2G082517	2.46e-62	9e-61
GRMZM2G022828	GRMZM2G022828_T01	35.5646	67.4264		2.25344	misc.peroxidases	very weakly similar to (96.3) AT1G05260 | Symbols: RCI3, RCI3A | RCI3 (RARE COLD INDUCIBLE GENE 3); peroxidase | chr1:1529827-1531271 FORWARDvery weakly similar to (90.1) PER1_ORYSA Peroxidase 1 precursor (EC 1.11.1.7) - Oryza sativa (Rice)weakly similar to ( 191) loc_os05g04490 12005.m04982 protein peroxidase 1 precursor, putative, expressed seq=cds; coord=10:85950692..85951201:-1; parent_gene=G…	3.04e-61	1.1e-59
AC226235.2	AC226235.2_FGT001	35.5496	36.6334		14.0053	secondary metabolism.flavonoids.isoflavones.isoflavone reductase	moderately similar to ( 376) AT1G75280 | Symbols: | isoflavone reductase, putative | chr1:28252030-28253355 FORWARDhighly similar to ( 594) IFRH_MAIZE Isoflavone reductase homolog IRL (EC 1.3.1.-) - Zea mays (Maize)moderately similar to ( 423) loc_os01g01660 12001.m06810 protein isoflavone reductase homolog IRL, putative, expressed seq=cds; coord=3:30996380..30997528:1; parent_gene=AC226235.2_FG0…	1.08e-60	3.86e-59
GRMZM2G046743	GRMZM2G046743_T01	35.5155	19.8172		17.5685	transport.amino acids	highly similar to ( 623) AT5G40780 | Symbols: LHT1 | LHT1; amino acid transmembrane transporter | chr5:16323823-16327082 FORWARDhighly similar to ( 742) loc_os08g03350 12008.m04478 protein LHT1, putative, expressed seq=cds; coord=4:36877303..36881083:1; parent_gene=GRMZM2G046743	1.38e-59	4.81e-58
GRMZM2G060702	GRMZM2G060702_T01	35.5017	14.5047		11.4656	not assigned.unknown	seq=cds; coord=1:293162401..293166106:1; parent_gene=GRMZM2G060702	4.99e-59	1.72e-57
GRMZM2G135739	GRMZM2G135739_T01	35.4843	11.7288		62.7407	transport.sugars	highly similar to ( 672) AT1G11260 | Symbols: STP1, ATSTP1 | STP1 (SUGAR TRANSPORTER 1); carbohydrate transmembrane transporter/ sugar:hydrogen symporter | chr1:3777460-3780133 FORWARDhighly similar to ( 677) STC_RICCO Sugar carrier protein C - Ricinus communis (Castor bean)highly similar to ( 882) loc_os07g01560 12007.m28944 protein sugar transport protein 1, putative, expressed seq=cds; coord=7…	1.81e-58	6.17e-57
AC212323.4	AC212323.4_FGT005	35.4382	75.5919		150.202	not assigned.unknown	seq=cds; coord=1:179885901..179886317:1; parent_gene=AC212323.4_FG005	5.8e-57	1.91e-55
GRMZM2G306679	GRMZM2G306679_T01	35.4161	32.6438		52.5685	stress.abiotic.heat	moderately similar to ( 204) AT3G46230 | Symbols: ATHSP17.4, HSP17.4 | ATHSP17.4 | chr3:16984263-16984733 REVERSEmoderately similar to ( 248) HSP23_ORYSA 17.4 kDa class I heat shock protein 3 - Oryza sativa (Rice)moderately similar to ( 248) loc_os03g15960 12003.m101284 protein 17.4 kDa class I heat shock protein 3, putative, expressed seq=cds; coord=1:38847219..38848169:1; parent_gene=GRMZM2G306…	2.15e-56	7e-55
GRMZM2G133129	GRMZM2G133129_T01	35.3938	50.1092		16.9562	not assigned.unknown	seq=cds; coord=7:130462475..130463084:1; parent_gene=GRMZM2G133129	1.25e-55	4.01e-54
GRMZM2G012544	GRMZM2G012544_T01	35.3787	17.265		13.01	RNA.regulation of transcription.unclassified	moderately similar to ( 348) AT3G26935 | Symbols: | zinc finger (DHHC type) family protein | chr3:9933001-9935218 REVERSEhighly similar to ( 552) loc_os11g32960 12011.m07197 protein palmitoyltransferase ZDHHC14, putative, expressed seq=cds; coord=4:192103062..192105098:1; parent_gene=GRMZM2G012544	3.02e-55	9.6e-54
GRMZM2G126077	GRMZM2G126077_T01	35.3709	26.6039		46.5731	cell wall.degradation.pectate lyases and polygalacturonases	moderately similar to ( 399) AT3G55140 | Symbols: | pectate lyase family protein | chr3:20439060-20440225 FORWARDweakly similar to ( 113) PEL_LILLO Pectate lyase precursor (EC 4.2.2.2) - Lilium longiflorum (Trumpet lily)moderately similar to ( 413) loc_os01g62000 12001.m12323 protein pectate lyase 4 precursor, putative seq=cds; coord=3:181751086..181752487:-1; parent_gene=GRMZM2G126077	7.32e-55	2.31e-53
AC190609.3	AC190609.3_FGT001	35.3649	24.6336		13.0848	RNA.regulation of transcription.bZIP transcription factor family	weakly similar to ( 188) AT2G31370 | Symbols: | bZIP transcription factor (POSF21) | chr2:13379448-13381037 FORWARDmoderately similar to ( 262) RF2A_ORYSA Transcription factor RF2a - Oryza sativa (Rice)moderately similar to ( 262) loc_os09g34060 12009.m06455 protein transcription factor RF2a, putative, expressed seq=cds; coord=4:194283465..194286652:-1; parent_gene=AC190609.3_FG001	1.14e-54	3.58e-53
GRMZM2G480434	GRMZM2G480434_T01	35.3397	48.3616		0.943559	RNA.regulation of transcription.AP2/EREBP, APETALA2/Ethylene-responsive element binding protein family	very weakly similar to (86.7) AT4G31060 | Symbols: | AP2 domain-containing transcription factor, putative | chr4:15116896-15117459 FORWARDvery weakly similar to (94.4) loc_os08g41030 12008.m08082 protein ethylene-responsive transcription factor 3, putative, expressed seq=cds; coord=1:189796291..189796899:-1; parent_gene=GRMZM2G480434	6.78e-54	2.09e-52
GRMZM2G017557	GRMZM2G017557_T01	35.2844	20.7451		0.420664	secondary metabolism.phenylpropanoids	weakly similar to ( 164) AT4G35160 | Symbols: | O-methyltransferase family 2 protein | chr4:16730989-16732808 REVERSEhighly similar to ( 647) ZRP4_MAIZE O-methyltransferase ZRP4 (EC 2.1.1.-) (OMT) - Zea mays (Maize)moderately similar to ( 410) loc_os05g43930 12005.m08519 protein O-methyltransferase ZRP4, putative, expressed seq=cds; coord=4:11916303..11917798:-1; parent_gene=GRMZM2G017557	2.48e-52	7.43e-51
GRMZM2G448511	GRMZM2G448511_T01	35.1944	32.3045		5.58569	not assigned.unknown	seq=cds; coord=5:15573934..15574756:-1; parent_gene=GRMZM2G448511	9.51e-50	2.71e-48
GRMZM2G451097	GRMZM2G451097_T01	35.1485	13.7844		5.11872	misc.peroxidases	moderately similar to ( 238) AT4G11290 | Symbols: | peroxidase, putative | chr4:6869993-6871476 FORWARDmoderately similar to ( 211) PERX_NICSY Lignin-forming anionic peroxidase precursor (EC 1.11.1.7) - Nicotiana sylvestris (Wood tobacco)moderately similar to ( 369) loc_os07g44460 12007.m08667 protein peroxidase 66 precursor, putative seq=cds; coord=7:169031101..169033108:-1; parent_gene=GRMZM2G4…	2.47e-48	6.77e-47
GRMZM2G070013	GRMZM2G070013_T01	35.1469	28.6881		57.3136	not assigned.unknown	weakly similar to ( 167) AT5G46090 | Symbols: | unknown protein | chr5:18693485-18694129 FORWARDmoderately similar to ( 254) loc_os05g48840 12005.m08955 protein expressed protein seq=cds; coord=8:68975307..68976205:1; parent_gene=GRMZM2G070013	2.47e-48	6.77e-47
GRMZM2G047961	GRMZM2G047961_T01	35.1041	15.1025		11.9208	not assigned.unknown	very weakly similar to (83.6) AT2G36330 | Symbols: | FUNCTIONS IN: molecular_function unknown; LOCATED IN: plasma membrane, membrane; EXPRESSED IN: 22 plant structures; EXPRESSED DURING: 13 growth stages; CONTAINS InterPro DOMAIN/s: Uncharacterised protein family UPF0497, trans-membrane plant (InterPro:IPR006702); BEST Arabidopsis thaliana protein match is: integral membrane protein, putative (TA…	4.14e-47	1.1e-45
GRMZM2G108203	GRMZM2G108203_T01	35.0185	20.4529		25.4392	not assigned.unknown	very weakly similar to (85.5) loc_os03g57050 12003.m10625 protein expressed protein seq=cds; coord=7:138371267..138372450:-1; parent_gene=GRMZM2G108203	7.86e-45	2.01e-43
GRMZM2G343236	GRMZM2G343236_T01	34.9979	17.32		5.13825	not assigned.unknown	weakly similar to ( 108) loc_os07g14130 12007.m05858 protein pectinesterase inhibitor domain containing protein seq=cds; coord=7:24142394..24143735:1; parent_gene=GRMZM2G343236	3.34e-44	8.44e-43
GRMZM2G383338	GRMZM2G383338_T01	34.9808	18.0512		6.33448	not assigned.unknown	seq=cds; coord=1:251102469..251103738:-1; parent_gene=GRMZM2G383338	5.43e-44	1.36e-42
GRMZM2G371912	GRMZM2G371912_T01	34.9571	9.22341		4.06373	RNA.regulation of transcription.PHD finger transcription factor	moderately similar to ( 286) AT3G14980 | Symbols: | PHD finger transcription factor, putative | chr3:5039931-5044811 REVERSEhighly similar to ( 533) loc_os01g73480 12001.m13376 protein acetyltransferase, GNAT family protein seq=cds; coord=3:145821512..145824374:-1; parent_gene=GRMZM2G371912	3.8e-43	9.31e-42
GRMZM2G020761	GRMZM2G020761_T01	34.9277	10.7841		6.72079	misc.cytochrome P450	moderately similar to ( 477) AT2G46950 | Symbols: CYP709B2 | CYP709B2; electron carrier/ heme binding / iron ion binding / monooxygenase/ oxygen binding | chr2:19289466-19291541 REVERSEmoderately similar to ( 351) C72A1_CATRO Cytochrome P450 72A1 (EC 1.3.3.9) (CYPLXXII) (Secologanin synthase) (SLS) - Catharanthus roseus (Rosy periwinkle) (Madagascar periwinkle)highly similar to ( 593) loc_os03g25…	1.65e-42	3.99e-41
GRMZM2G322866	GRMZM2G322866_T01	34.9065	30.7191		28.3267	not assigned.unknown	seq=cds; coord=6:97338913..97339622:-1; parent_gene=GRMZM2G322866	4.4e-42	1.06e-40
AC234163.1	AC234163.1_FGT002	34.8967	19.7189		16.9213	secondary metabolism.phenylpropanoids.lignin biosynthesis.CAD	moderately similar to ( 365) AT4G37980 | Symbols: ELI3-1, ELI3, ATCAD7, CAD7 | ELI3-1 (ELICITOR-ACTIVATED GENE 3-1); binding / catalytic/ oxidoreductase/ zinc ion binding | chr4:17852670-17853914 FORWARDmoderately similar to ( 368) MTDH_FRAAN Probable mannitol dehydrogenase (EC 1.1.1.255) (NAD-dependent mannitol dehydrogenase) - Fragaria ananassa (Strawberry)moderately similar to ( 491) loc_os09g…	1.18e-41	2.8e-40
GRMZM2G160563	GRMZM2G160563_T01	34.896	22.344		17.395	cell.cycle	weakly similar to ( 147) AT5G07450 | Symbols: CYCP4;3 | CYCP4;3 (cyclin p4;3); cyclin-dependent protein kinase | chr5:2358418-2359253 REVERSEmoderately similar to ( 227) loc_os02g43550 12002.m09390 protein nuc-1 negative regulatory protein preg, putative, expressed seq=cds; coord=5:195401851..195404340:1; parent_gene=GRMZM2G160563	1.18e-41	2.8e-40
GRMZM2G131309	GRMZM2G131309_T01	34.8751	6.41014		2.64752	transport.p- and v-ATPases	nearly identical (1413) AT2G07560 | Symbols: AHA6 | AHA6 (Arabidopsis H(+)-ATPase 6); ATPase | chr2:3170394-3173952 REVERSEnearly identical (1422) PMA4_NICPL Plasma membrane ATPase 4 (EC 3.6.3.6) (Proton pump 4) - Nicotiana plumbaginifolia (Leadwort-leaved tobacco)nearly identical (1600) loc_os05g25550 12005.m06848 protein ATPase 7, plasma membrane-type, putative, expressed seq=cds; coord=9:92547…	3.18e-41	7.43e-40
GRMZM2G179063	GRMZM2G179063_T01	34.8511	12.3036		53.9414	misc.UDP glucosyl and glucoronyl transferases	moderately similar to ( 273) AT2G36790 | Symbols: UGT73C6 | UGT73C6 (UDP-glucosyl transferase 73C6); UDP-glucosyltransferase/ UDP-glycosyltransferase/ quercetin 3-O-glucosyltransferase/ quercetin 4-O-glucosyltransferase/ quercetin 7-O-glucosyltransferase/ transferase, transferring glycosyl groups | chr2:15420339-15421826 REVERSEweakly similar to ( 127) IAAG_MAIZE Indole-3-acetate beta-glucosyltra…	1.41e-40	3.24e-39
GRMZM2G040871	GRMZM2G040871_T01	34.8304	8.11296		4.73037	transport.sugars	highly similar to ( 723) AT4G35300 | Symbols: | TMT2 (TONOPLAST MONOSACCHARIDE TRANSPORTER2); carbohydrate transmembrane transporter/ nucleoside transmembrane transporter/ sugar:hydrogen symporter | chr4:16796432-16799071 REVERSEvery weakly similar to (93.6) STC_RICCO Sugar carrier protein C - Ricinus communis (Castor bean)highly similar to ( 890) loc_os11g28610 12011.m06778 protein hexose transp…	3.83e-40	8.71e-39
GRMZM2G142693	GRMZM2G142693_T02	34.7982	11.8863		5.8555	signalling.calcium	moderately similar to ( 278) AT4G26470 | Symbols: | calcium ion binding | chr4:13371377-13372197 FORWARDmoderately similar to ( 393) loc_os02g10470 12002.m06345 protein calcium ion binding protein, putative, expressed seq=cds; coord=5:119447926..119455987:-1; parent_gene=GRMZM2G142693	1.72e-39	3.86e-38
GRMZM2G168980	GRMZM2G168980_T01	34.6794	13.1916		5.01917	protein.degradation.ubiquitin.E3.RING	weakly similar to ( 166) AT2G35930 | Symbols: PUB23 | PUB23 (PLANT U-BOX 23); ubiquitin-protein ligase | chr2:15083101-15084336 REVERSEhighly similar to ( 542) loc_os02g46500 12002.m09687 protein ubiquitin-protein ligase, putative, expressed seq=cds; coord=5:198317006..198318417:1; parent_gene=GRMZM2G168980	1.29e-36	2.66e-35
GRMZM2G456923	GRMZM2G456923_T01	34.6675	11.3436		5.7651	transport.ABC transporters and multidrug resistance systems	moderately similar to ( 482) AT3G43790 | Symbols: ZIFL2 | ZIFL2 (ZINC INDUCED FACILITATOR-like 2); carbohydrate transmembrane transporter/ sugar:hydrogen symporter | chr3:15655443-15658848 FORWARDhighly similar to ( 755) loc_os01g17214 12001.m08314 protein carbohydrate transporter/ sugar porter/ transporter, putative, expressed seq=cds; coord=8:1823816..1829610:1; parent_gene=GRMZM2G456923	2.15e-36	4.43e-35
GRMZM2G041493	GRMZM2G041493_T01	34.6658	22.7151		1.6492	not assigned.unknown	seq=cds; coord=2:117455994..117456806:-1; parent_gene=GRMZM2G041493	2.15e-36	4.43e-35
GRMZM2G091837	GRMZM2G091837_T01	34.5902	10.7502		3.17474	not assigned.unknown	moderately similar to ( 274) AT4G22920 | Symbols: ATNYE1, NYE1 | NYE1 (NON-YELLOWING 1) | chr4:12016776-12017969 REVERSEmoderately similar to ( 352) loc_os09g36200 12009.m06569 protein senescence-inducible chloroplast stay-green protein 1, putative, expressed seq=cds; coord=7:143020452..143022372:-1; parent_gene=GRMZM2G091837	8.14e-35	1.62e-33
GRMZM2G112100	GRMZM2G112100_T01	34.589	5.9023		0.451904	protein.degradation.subtilases	moderately similar to ( 453) AT3G14067 | Symbols: | subtilase family protein | chr3:4658421-4660754 REVERSEnearly identical (1032) loc_os04g47150 12004.m09661 protein subtilisin-like protease precursor, putative, expressed seq=cds; coord=10:138214972..138217938:-1; parent_gene=GRMZM2G112100	8.14e-35	1.62e-33
GRMZM2G166661	GRMZM2G166661_T01	34.5514	9.96754		6.50057	RNA.regulation of transcription.unclassified	moderately similar to ( 340) AT3G26935 | Symbols: | zinc finger (DHHC type) family protein | chr3:9933001-9935218 REVERSEhighly similar to ( 524) loc_os11g32960 12011.m07197 protein palmitoyltransferase ZDHHC14, putative, expressed seq=cds; coord=2:224145708..224147676:-1; parent_gene=GRMZM2G166661	6.64e-34	1.29e-32
GRMZM2G704181	GRMZM2G704181_T01	34.5268	69.9419		31.2559	not assigned.unknown	seq=cds; coord=9:55448807..55449045:1; parent_gene=GRMZM2G704181	1.91e-33	3.65e-32
AC233959.1	AC233959.1_FGT006	34.5093	16.8261		28.4199	not assigned.unknown	weakly similar to ( 110) loc_os02g05670 12002.m05915 protein expressed protein seq=cds; coord=5:80491807..80492790:-1; parent_gene=AC233959.1_FG006	5.49e-33	1.04e-31
GRMZM2G085845	GRMZM2G085845_T01	34.4521	8.83469		4.25178	misc.cytochrome P450	moderately similar to ( 322) AT5G07990 | Symbols: TT7, CYP75B1, D501 | TT7 (TRANSPARENT TESTA 7); flavonoid 3-monooxygenase/ oxygen binding | chr5:2560437-2562859 FORWARDmoderately similar to ( 325) F3PH_PETHY Flavonoid 3-monooxygenase (EC 1.14.13.21) (Flavonoid 3-hydroxylase) (Cytochrome P450 75B2) - Petunia hybrida (Petunia)highly similar to ( 570) loc_os02g29960 12002.m08139 protein flavonoid …	4.62e-32	8.51e-31
GRMZM2G342744	GRMZM2G342744_T01	34.4389	72.9672		65.6211	not assigned.unknown	seq=cds; coord=2:117502444..117502659:-1; parent_gene=GRMZM2G342744	7.89e-32	1.44e-30
GRMZM2G114988	GRMZM2G114988_T01	34.4388	7.69952		0.935723	misc.cytochrome P450	moderately similar to ( 309) AT4G37310 | Symbols: CYP81H1 | CYP81H1; electron carrier/ heme binding / iron ion binding / monooxygenase/ oxygen binding | chr4:17556152-17558833 REVERSEmoderately similar to ( 226) C93A1_SOYBN Cytochrome P450 93A1 (EC 1.14.-.-) - Glycine max (Soybean)highly similar to ( 567) loc_os03g55240 12003.m10439 protein cytochrome P450 81E1, putative, expressed seq=cds; coord…	7.89e-32	1.44e-30
GRMZM2G084979	GRMZM2G084979_T01	34.4093	17.832		135.584	development.unspecified	very weakly similar to (86.7) AT2G35980 | Symbols: YLS9, NHL10, ATNHL10 | YLS9 (YELLOW-LEAF-SPECIFIC GENE 9) | chr2:15110635-15111318 FORWARDweakly similar to ( 166) loc_os01g64470 12001.m12561 protein YLS9, putative, expressed seq=cds; coord=8:166617400..166618265:1; parent_gene=GRMZM2G084979	3.95e-31	7.07e-30
AC208916.3	AC208916.3_FGT003	34.4088	23.187		9.77845	not assigned.unknown	seq=cds; coord=6:150103861..150104526:1; parent_gene=AC208916.3_FG003	3.95e-31	7.07e-30
GRMZM2G321978	GRMZM2G321978_T01	34.3623	68.3329		17.4925	not assigned.unknown	seq=cds; coord=1:182995052..182995270:1; parent_gene=GRMZM2G321978	3.43e-30	5.97e-29
GRMZM2G039639	GRMZM2G039639_T01	34.3339	12.3704		0.323552	stress.biotic	moderately similar to ( 278) AT4G11650 | Symbols: ATOSM34 | ATOSM34 (osmotin 34) | chr4:7025127-7026113 REVERSEmoderately similar to ( 315) ZEAM_MAIZE Zeamatin precursor - Zea mays (Maize)moderately similar to ( 379) loc_os03g46070 12003.m09627 protein protein P21, putative, expressed seq=cds; coord=1:258447609..258448792:1; parent_gene=GRMZM2G039639	1.02e-29	1.75e-28
GRMZM2G096952	GRMZM2G096952_T01	34.3329	5.77544		33.1574	transport.ABC transporters and multidrug resistance systems	highly similar to ( 622) AT1G17840 | Symbols: WBC11, ABCG11, DSO, COF1, ATWBC11 | WBC11 (WHITE-BROWN COMPLEX HOMOLOG PROTEIN 11); ATPase, coupled to transmembrane movement of substances / fatty acid transporter | chr1:6142870-6145894 FORWARDweakly similar to ( 185) PDR3_TOBAC Pleiotropic drug resistance protein 3 (NtPDR3) - Nicotiana tabacum (Common tobacco)nearly identical (1100) loc_os09g29660 …	1.02e-29	1.75e-28
GRMZM2G046609	GRMZM2G046609_T01	34.3174	4.5429		10.6913	stress.abiotic.drought/salt	highly similar to ( 842) AT5G64030 | Symbols: | dehydration-responsive protein-related | chr5:25624965-25628257 FORWARDnearly identical (1100) loc_os12g07840 12012.m04771 protein ankyrin-like protein, putative, expressed seq=cds; coord=3:139672838..139676283:1; parent_gene=GRMZM2G046609	1.76e-29	2.98e-28
GRMZM2G133657	GRMZM2G133657_T01	34.3172	27.0791		9.30861	not assigned.unknown	seq=cds; coord=10:111866630..111867164:-1; parent_gene=GRMZM2G133657	1.76e-29	2.98e-28
GRMZM2G180975	GRMZM2G180975_T01	34.2861	12.5278		20.8309	not assigned.unknown	moderately similar to ( 206) loc_os09g15830 12009.m04844 protein hypothetical protein seq=cds; coord=7:89710744..89711874:-1; parent_gene=GRMZM2G180975	5.24e-29	8.75e-28
GRMZM2G397848	GRMZM2G397848_T01	34.2525	23.3961		2.58841	not assigned.unknown	seq=cds; coord=10:140184269..140185171:-1; parent_gene=GRMZM2G397848	2.73e-28	4.45e-27
GRMZM2G435986	GRMZM2G435986_T01	34.2332	16.6561		13.9812	not assigned.unknown	very weakly similar to (93.2) loc_os07g46800 12007.m08897 protein expressed protein seq=cds; coord=7:171705168..171705989:-1; parent_gene=GRMZM2G435986	8.23e-28	1.33e-26
GRMZM2G139284	GRMZM2G139284_T01	34.1675	9.03425		8.21843	RNA.regulation of transcription.MYB domain transcription factor family	moderately similar to ( 268) AT3G28910 | Symbols: ATMYB30, MYB30 | MYB30 (MYB DOMAIN PROTEIN 30); DNA binding / transcription factor | chr3:10911443-10912856 FORWARDweakly similar to ( 186) MYB4_ORYSA Myb-related protein Myb4 (OsMyb4) (Transcription factor RLTR1) - Oryza sativa (Rice)moderately similar to ( 326) loc_os07g43580 12007.m08585 protein MYB94, putative, expressed seq=cds; coord=2:21274…	7.59e-27	1.18e-25
GRMZM2G057841	GRMZM2G057841_T01	34.1667	25.2017		85.7874	not assigned.unknown	seq=cds; coord=5:171119248..171119873:-1; parent_gene=GRMZM2G057841	7.59e-27	1.18e-25
GRMZM2G113135	GRMZM2G113135_T01	34.0957	15.2552		11.0596	hormone metabolism.auxin.induced-regulated-responsive-activated	very weakly similar to (82.0) AT4G00880 | Symbols: | auxin-responsive family protein | chr4:366692-367060 REVERSEweakly similar to ( 151) loc_os10g36703 12010.m65409 protein OsSAUR56 - Auxin-responsive SAUR gene family member, expressed seq=cds; coord=5:22998056..22998869:1; parent_gene=GRMZM2G113135	1.25e-25	1.87e-24
GRMZM2G077495	GRMZM2G077495_T01	34.094	13.0164		7.02724	not assigned.unknown	weakly similar to ( 104) AT3G60670 | Symbols: | zinc-binding protein, putative | chr3:22424695-22426074 REVERSEweakly similar to ( 195) loc_os09g02790 12009.m03651 protein zinc ion binding protein, putative, expressed seq=cds; coord=9:122085016..122090591:1; parent_gene=GRMZM2G077495	1.25e-25	1.87e-24
AC207342.3	AC207342.3_FGT001	34.0746	10.3447		1.45475	RNA.regulation of transcription.NIN-like bZIP-related family	weakly similar to ( 122) AT5G53040 | Symbols: | RWP-RK domain-containing protein | chr5:21506967-21507948 REVERSEmoderately similar to ( 206) loc_os01g37100 12001.m10005 protein RWP-RK domain containing protein, expressed seq=cds; coord=8:136380345..136381870:1; parent_gene=AC207342.3_FG001	2.2e-25	3.25e-24
GRMZM2G149216	GRMZM2G149216_T01	34.0739	7.26214		16.794	transport.amino acids	highly similar to ( 564) AT5G40780 | Symbols: LHT1 | LHT1; amino acid transmembrane transporter | chr5:16323823-16327082 FORWARDhighly similar to ( 638) loc_os08g03350 12008.m04478 protein LHT1, putative, expressed seq=cds; coord=10:55152600..55155474:1; parent_gene=GRMZM2G149216	2.2e-25	3.25e-24
GRMZM2G087824	GRMZM2G087824_T01	34.0569	14.0038		3.76878	not assigned.unknown	weakly similar to ( 130) loc_os04g37760 12004.m08765 protein expressed protein seq=cds; coord=10:121411447..121414693:1; parent_gene=GRMZM2G087824	3.87e-25	5.69e-24
GRMZM2G035584	GRMZM2G035584_T07	34.0385	10.9042		5.77252	secondary metabolism.phenylpropanoids.lignin biosynthesis.HCT	weakly similar to ( 172) AT5G48930 | Symbols: HCT | HCT (HYDROXYCINNAMOYL-COA SHIKIMATE/QUINATE HYDROXYCINNAMOYL TRANSFERASE); quinate O-hydroxycinnamoyltransferase/ shikimate O-hydroxycinnamoyltransferase/ transferase | chr5:19836654-19838092 REVERSEweakly similar to ( 114) HCBT1_DIACA Anthranilate N-benzoyltransferase protein 1 (EC 2.3.1.144) (Anthranilate N-hydroxycinnamoyl/benzoyltransferase …	6.82e-25	9.9e-24
AC207755.3	AC207755.3_FGT005	34.0384	13.5837		18.3044	transport.amino acids	moderately similar to ( 331) AT5G04770 | Symbols: ATCAT6, CAT6 | CAT6 (CATIONIC AMINO ACID TRANSPORTER 6); amino acid transmembrane transporter/ basic amino acid transmembrane transporter/ cationic amino acid transmembrane transporter | chr5:1379118-1382304 FORWARDmoderately similar to ( 410) loc_os12g06060 12012.m04597 protein high-affinity cationic amino acid transporter 1, putative, expressed …	6.82e-25	9.9e-24
GRMZM2G351469	GRMZM2G351469_T01	34.0368	19.3833		0.310946	not assigned.unknown	seq=cds; coord=7:163608526..163609141:-1; parent_gene=GRMZM2G351469	1.2e-24	1.73e-23
GRMZM2G325118	GRMZM2G325118_T01	33.981	5.93604		9.1258	not assigned.unknown	moderately similar to ( 218) loc_os11g37270 12011.m07574 protein expressed protein seq=cds; coord=4:201936215..201938145:1; parent_gene=GRMZM2G325118	6.64e-24	9.31e-23
GRMZM2G114356	GRMZM2G114356_T01	33.9806	9.80538		0.98311	cell wall.cell wall proteins.proline rich proteins	moderately similar to ( 221) loc_os10g05990 12010.m21829 protein proline-rich protein, putative, expressed seq=cds; coord=1:119998869..120000361:-1; parent_gene=GRMZM2G114356	6.64e-24	9.31e-23
GRMZM2G348512	GRMZM2G348512_T01	33.9785	10.8752		21.2623	PS.carbon concentrating mechanism.C4	moderately similar to ( 260) AT5G14740 | Symbols: CA2, CA18, BETA CA2 | CA2 (CARBONIC ANHYDRASE 2); carbonate dehydratase/ zinc ion binding | chr5:4758257-4762315 FORWARDmoderately similar to ( 338) CAHC_HORVU Carbonic anhydrase, chloroplast precursor (EC 4.2.1.1) (Carbonate dehydratase) - Hordeum vulgare (Barley)moderately similar to ( 331) loc_os01g45274 12001.m150428 protein carbonic anhydrase…	6.64e-24	9.31e-23
GRMZM2G180283	GRMZM2G180283_T01	33.9386	7.34129		2.14507	misc.UDP glucosyl and glucoronyl transferases	moderately similar to ( 224) AT5G65550 | Symbols: | UDP-glucoronosyl/UDP-glucosyl transferase family protein | chr5:26198410-26199810 REVERSEweakly similar to ( 160) UFOG_PETHY Anthocyanidin 3-O-glucosyltransferase (EC 2.4.1.115) (Flavonol 3-O-glucosyltransferase) (UDP-glucose flavonoid 3-O-glucosyltransferase) (Anthocyanin rhamnosyl transferase) - Petunia hybrida (Petunia)moderately similar to (…	3.71e-23	5.09e-22
GRMZM2G017170	GRMZM2G017170_T01	33.9175	6.04229		3.26613	transport.amino acids	moderately similar to ( 450) AT2G39130 | Symbols: | amino acid transporter family protein | chr2:16323171-16326744 REVERSEhighly similar to ( 682) loc_os12g38570 12012.m07642 protein amino acid permease, putative, expressed seq=cds; coord=1:156217741..156220585:-1; parent_gene=GRMZM2G017170	6.59e-23	8.98e-22
GRMZM2G132093	GRMZM2G132093_T03	33.8966	8.59181		2.5843	misc.glutathione S transferases	weakly similar to ( 102) AT3G62760 | Symbols: ATGSTF13 | ATGSTF13; glutathione transferase | chr3:23217425-23218246 REVERSEmoderately similar to ( 260) GSTF4_MAIZE Glutathione S-transferase IV (EC 2.5.1.18) (GST-IV) (GST-27) (GST class-phi) - Zea mays (Maize)weakly similar to ( 135) loc_os01g27210 12001.m09172 protein glutathione S-transferase IV, putative, expressed seq=cds; coord=10:90200516..9…	1.17e-22	1.58e-21
GRMZM2G041699	GRMZM2G041699_T01	33.8087	5.8389		4.39066	misc.UDP glucosyl and glucoronyl transferases	highly similar to ( 527) AT1G22360 | Symbols: AtUGT85A2 | AtUGT85A2 (UDP-glucosyl transferase 85A2); UDP-glycosyltransferase/ glucuronosyltransferase/ transferase, transferring glycosyl groups | chr1:7895068-7897527 REVERSEmoderately similar to ( 228) UFO1_MAIZE Anthocyanidin 3-O-glucosyltransferase (EC 2.4.1.115) (Flavonol 3-O-glucosyltransferase) (UDP-glucose flavonoid 3-O-glucosyltransferase) …	2.14e-21	2.73e-20
AC205413.4	AC205413.4_FGT001	33.7642	9.64856		0.748944	misc.peroxidases	moderately similar to ( 279) AT1G05260 | Symbols: RCI3, RCI3A | RCI3 (RARE COLD INDUCIBLE GENE 3); peroxidase | chr1:1529827-1531271 FORWARDmoderately similar to ( 260) PER1_ORYSA Peroxidase 1 precursor (EC 1.11.1.7) - Oryza sativa (Rice)highly similar to ( 502) loc_os05g04490 12005.m04982 protein peroxidase 1 precursor, putative, expressed seq=cds; coord=10:86099715..86100737:-1; parent_gene=AC2…	6.88e-21	8.63e-20
GRMZM2G101142	GRMZM2G101142_T01	33.7406	6.01317		0.474409	secondary metabolism.N misc.alkaloid-like	weakly similar to ( 164) AT3G59530 | Symbols: | strictosidine synthase family protein | chr3:21993710-21995164 FORWARDvery weakly similar to (96.7) STSY_CATRO Strictosidine synthase precursor (EC 4.3.3.2) - Catharanthus roseus (Rosy periwinkle) (Madagascar periwinkle)moderately similar to ( 493) loc_os07g42250 12007.m08460 protein strictosidine synthase 1 precursor, putative, expressed seq=cds; c…	1.24e-20	1.53e-19
GRMZM2G066775	GRMZM2G066775_T01	33.7401	12.3396		0.73015	development.unspecified	weakly similar to ( 127) AT5G64700 | Symbols: | nodulin MtN21 family protein | chr5:25865190-25866845 REVERSEmoderately similar to ( 249) loc_os10g07998 12010.m04147 protein nodulin protein, N21, putative, expressed seq=cds; coord=9:26946019..26947090:-1; parent_gene=GRMZM2G066775	1.24e-20	1.53e-19
GRMZM2G041068	GRMZM2G041068_T01	33.7161	7.43931		9.09976	not assigned.unknown	moderately similar to ( 312) loc_os09g04339 12009.m03804 protein expressed protein seq=cds; coord=9:100684092..100685375:-1; parent_gene=GRMZM2G041068	4.01e-20	4.88e-19
GRMZM2G123410	GRMZM2G123410_T01	33.7161	8.29893		3.82752	cell.organisation	weakly similar to ( 118) AT2G02250 | Symbols: AtPP2-B2 | AtPP2-B2 (Phloem protein 2-B2); carbohydrate binding | chr2:594655-595825 REVERSEmoderately similar to ( 285) loc_os08g05480 12008.m04691 protein phloem-specific lectin, putative, expressed seq=cds; coord=10:81181254..81183562:1; parent_gene=GRMZM2G123410	4.01e-20	4.88e-19
GRMZM2G071322	GRMZM2G071322_T01	33.6934	7.98713		3.58328	RNA.regulation of transcription.NIN-like bZIP-related family	weakly similar to ( 125) AT5G53040 | Symbols: | RWP-RK domain-containing protein | chr5:21506967-21507948 REVERSEmoderately similar to ( 218) loc_os01g37100 12001.m10005 protein RWP-RK domain containing protein, expressed seq=cds; coord=3:226822416..226824199:-1; parent_gene=GRMZM2G071322	7.23e-20	8.71e-19
GRMZM2G700791	GRMZM2G700791_T01	33.6681	16.0029		3.98355	not assigned.unknown	seq=cds; coord=8:167864391..167864967:1; parent_gene=GRMZM2G700791	1.31e-19	1.55e-18
GRMZM2G047875	GRMZM2G047875_T01	33.6678	3.78119		6.58869	transport.metal	highly similar to ( 854) AT3G17630 | Symbols: ATCHX19, CHX19 | ATCHX19 (CATION/H+ EXCHANGER 19); monovalent cation:proton antiporter/ sodium:hydrogen antiporter | chr3:6029201-6031773 FORWARDnearly identical (1197) loc_os12g42200 12012.m07999 protein ATCHX19, putative, expressed seq=cds; coord=1:174224914..174229713:1; parent_gene=GRMZM2G047875	1.31e-19	1.55e-18
GRMZM2G173358	GRMZM2G173358_T01	33.6678	5.23748		2.82479	secondary metabolism.isoprenoids.tocopherol biosynthesis.homogentisate phytyltransferase	moderately similar to ( 351) AT2G18950 | Symbols: HPT1, TPT1, ATHPT, VTE2 | HPT1 (HOMOGENTISATE PHYTYLTRANSFERASE 1); homogentisate phytyltransferase/ prenyltransferase | chr2:8207491-8210047 FORWARDhighly similar to ( 523) loc_os06g43880 12006.m08918 protein homogentisic acid geranylgeranyl transferase, putative, expressed seq=cds; coord=9:92483549..92487268:1; parent_gene=GRMZM2G173358	1.31e-19	1.55e-18
GRMZM2G176060	GRMZM2G176060_T01	33.6424	26.3793		3.34086	not assigned.unknown	seq=cds; coord=6:12834482..12835599:1; parent_gene=GRMZM2G176060	2.36e-19	2.76e-18
GRMZM2G152041	GRMZM2G152041_T01	33.6409	12.1642		16.9461	not assigned.unknown	seq=cds; coord=6:71014229..71016297:-1; parent_gene=GRMZM2G152041	2.36e-19	2.76e-18
GRMZM2G148441	GRMZM2G148441_T01	33.617	4.61692		0.0991935	misc.cytochrome P450	moderately similar to ( 350) AT5G06900 | Symbols: CYP93D1 | CYP93D1; electron carrier/ heme binding / iron ion binding / monooxygenase/ oxygen binding | chr5:2136160-2137925 REVERSEmoderately similar to ( 430) C93A3_SOYBN Cytochrome P450 93A3 (EC 1.14.-.-) (P450 CP5) - Glycine max (Soybean)highly similar to ( 709) loc_os04g01140 12004.m101444 protein cytochrome P450 93A2, putative, expressed seq=…	4.28e-19	4.95e-18
GRMZM2G307992	GRMZM2G307992_T02	33.6166	8.85329		6.08675	not assigned.unknown	moderately similar to ( 245) AT1G07080 | Symbols: | gamma interferon responsive lysosomal thiol reductase family protein / GILT family protein | chr1:2170069-2171861 FORWARDmoderately similar to ( 325) loc_os03g18454 12003.m35570 protein gamma-interferon-inducible lysosomal thiol reductase precursor, putative, expressed seq=cds; coord=1:45929950..45938029:-1; parent_gene=GRMZM2G307992	4.28e-19	4.95e-18
GRMZM2G428670	GRMZM2G428670_T01	33.5918	8.74732		15.6908	protein.degradation.ubiquitin	very weakly similar to (80.5) AT4G05230 | Symbols: | ubiquitin family protein | chr4:2687003-2687623 FORWARDweakly similar to ( 115) loc_os12g17840 12012.m05740 protein ubiquitin family protein, expressed seq=cds; coord=5:47124548..47125548:-1; parent_gene=GRMZM2G428670	7.76e-19	8.88e-18
GRMZM2G023436	GRMZM2G023436_T01	33.5914	4.85369		1.59265	signalling.G-proteins	weakly similar to ( 133) AT5G60860 | Symbols: AtRABA1f | AtRABA1f (Arabidopsis Rab GTPase homolog A1f); GTP binding | chr5:24484750-24485565 FORWARDweakly similar to ( 130) RB11B_TOBAC Ras-related protein Rab11B - Nicotiana tabacum (Common tobacco)weakly similar to ( 161) loc_os01g47730 12001.m10966 protein ras-related protein Rab11B, putative, expressed seq=cds; coord=3:210535929..210537732:-1; …	7.76e-19	8.88e-18
GRMZM2G097122	GRMZM2G097122_T01	33.5907	10.2052		8.25999	cell.organisation	moderately similar to ( 218) AT1G01750 | Symbols: ADF11 | ADF11 (ACTIN DEPOLYMERIZING FACTOR 11); actin binding | chr1:275528-276126 FORWARDmoderately similar to ( 283) ADF2_MAIZE Actin-depolymerizing factor 2 (ADF 2) (ZmABP2) (ZmADF2) - Zea mays (Maize)moderately similar to ( 237) loc_os07g30090 12007.m29171 protein actin-depolymerizing factor 1, putative, expressed seq=cds; coord=2:199484159..1…	1.41e-18	1.6e-17
AC190688.3	AC190688.3_FGT006	33.5905	5.76816		7.94939	protein.postranslational modification	moderately similar to ( 214) AT3G51710 | Symbols: | curculin-like (mannose-binding) lectin family protein / PAN domain-containing protein | chr3:19182484-19183996 FORWARDmoderately similar to ( 327) loc_os01g61020 12001.m12229 protein sugar binding protein, putative seq=cds; coord=8:170130922..170136676:1; parent_gene=AC190688.3_FG006	1.41e-18	1.6e-17
GRMZM2G030099	GRMZM2G030099_T01	33.5645	5.004		6.80099	not assigned.unknown	moderately similar to ( 263) AT4G30850 | Symbols: HHP2 | HHP2 (HEPTAHELICAL TRANSMEMBRANE PROTEIN2); receptor | chr4:15020540-15022278 REVERSEmoderately similar to ( 402) loc_os06g44250 12006.m08953 protein haemolysin-III related family protein, expressed seq=cds; coord=9:105051195..105054788:-1; parent_gene=GRMZM2G030099	2.56e-18	2.87e-17
GRMZM2G101741	GRMZM2G101741_T01	33.5371	9.70962		4.84918	not assigned.unknown	seq=cds; coord=7:134038900..134039768:1; parent_gene=GRMZM2G101741	4.66e-18	5.15e-17
GRMZM2G163015	GRMZM2G163015_T01	33.5363	4.59568		9.38934	hormone metabolism.ethylene.synthesis-degradation.1-aminocyclopropane-1-carboxylate synthase	highly similar to ( 587) AT4G26200 | Symbols: ACS7, ATACS7 | ACS7; 1-aminocyclopropane-1-carboxylate synthase | chr4:13275307-13276946 FORWARDmoderately similar to ( 499) 1A11_ORYSA 1-aminocyclopropane-1-carboxylate synthase 1 (EC 4.4.1.14) (ACC synthase 1) (S-adenosyl-L-methionine methylthioadenosine-lyase 1) - Oryza sativa (Rice)highly similar to ( 719) loc_os01g09700 12001.m07594 protein 1-ami…	4.66e-18	5.15e-17
GRMZM2G165960	GRMZM2G165960_T01	33.51	3.94212		1.45937	not assigned.unknown	moderately similar to ( 235) AT2G15020 | Symbols: | unknown protein | chr2:6491706-6493286 REVERSEhighly similar to ( 519) loc_os03g25850 12003.m07930 protein expressed protein seq=cds; coord=1:75316756..75318855:1; parent_gene=GRMZM2G165960	8.5e-18	9.26e-17
GRMZM2G439246	GRMZM2G439246_T01	33.5089	6.17335		13.9979	not assigned.unknown	weakly similar to ( 129) loc_os06g50410 12006.m09565 protein conserved hypothetical protein seq=cds; coord=5:62082401..62083741:-1; parent_gene=GRMZM2G439246	8.5e-18	9.26e-17
GRMZM2G327349	GRMZM2G327349_T01	33.4825	4.65021		8.55688	RNA.regulation of transcription.WRKY domain transcription factor family	weakly similar to ( 198) AT4G22070 | Symbols: WRKY31, ATWRKY31 | WRKY31; transcription factor | chr4:11691381-11694234 REVERSEmoderately similar to ( 312) loc_os01g18584 12001.m08398 protein OsWRKY9 - Superfamily of rice TFs having WRKY and zinc finger domains, expressed seq=cds; coord=3:49562769..49566492:1; parent_gene=GRMZM2G327349	1.55e-17	1.67e-16
GRMZM2G121256(GPI)	GRMZM2G121256_T01	33.4817	8.54659		2.41948	not assigned.unknown	very weakly similar to (90.1) loc_os04g42210 12004.m09194 protein GPI-anchored protein, putative, expressed seq=cds; coord=2:31920710..31921880:-1; parent_gene=GRMZM2G121256	1.55e-17	1.67e-16
GRMZM2G042154	GRMZM2G042154_T01	33.4808	7.68142		3.80548	transport.peptides and oligopeptides	moderately similar to ( 258) AT1G68570 | Symbols: | proton-dependent oligopeptide transport (POT) family protein | chr1:25746811-25750110 FORWARDmoderately similar to ( 411) loc_os05g33960 12005.m07628 protein peptide transporter PTR2, putative, expressed seq=cds; coord=6:146616069..146617318:1; parent_gene=GRMZM2G042154	1.55e-17	1.67e-16
GRMZM2G348846	GRMZM2G348846_T01	33.4808	3.6822		6.51505	misc.nitrilases, *nitrile lyases, berberine bridge enzymes, reticuline oxidases, troponine reductases	moderately similar to ( 321) AT4G20860 | Symbols: | FAD-binding domain-containing protein | chr4:11172726-11174318 FORWARDhighly similar to ( 591) loc_os06g35560 12006.m08093 protein reticuline oxidase precursor, putative, expressed seq=cds; coord=6:105537997..105540201:1; parent_gene=GRMZM2G348846	1.55e-17	1.67e-16
GRMZM2G354519	GRMZM2G354519_T01	33.4533	4.7665			stress.abiotic.heat	very weakly similar to (85.5) AT1G56410 | Symbols: ERD2, HSP70T-1 | ERD2 (EARLY-RESPONSIVE TO DEHYDRATION 2); ATP binding | chr1:21117147-21119241 FORWARDvery weakly similar to (92.8) HSP7C_PETHY Heat shock cognate 70 kDa protein - Petunia hybrida (Petunia)very weakly similar to (95.1) loc_os05g38530 12005.m08032 protein heat shock cognate 70 kDa protein, putative, expressed seq=cds; coord=7:7576…	5.19e-17	5.46e-16
GRMZM2G074248	GRMZM2G074248_T01	33.4523	8.05674		159.36	not assigned.unknown	weakly similar to ( 123) loc_os01g64470 12001.m12561 protein YLS9, putative, expressed seq=cds; coord=3:176301626..176302613:1; parent_gene=GRMZM2G074248	5.19e-17	5.46e-16
GRMZM2G129064	GRMZM2G129064_T01	33.4242	3.42895		28.8787	misc.oxidases - copper, flavone etc.	highly similar to ( 684) AT3G13390 | Symbols: sks11 | sks11 (SKU5 Similar 11); copper ion binding / oxidoreductase | chr3:4351401-4353289 REVERSEhighly similar to ( 683) NTP3_TOBAC Pollen-specific protein NTP303 precursor - Nicotiana tabacum (Common tobacco)highly similar to ( 927) loc_os05g40740 12005.m083761 protein pollen-specific protein NTP303 precursor, putative, expressed seq=cds; coord=6:…	9.5e-17	9.88e-16
GRMZM2G118479	GRMZM2G118479_T01	33.3953	39.8003		15.9619	RNA.regulation of transcription.AP2/EREBP, APETALA2/Ethylene-responsive element binding protein family	very weakly similar to (86.3) loc_os02g29550 12002.m33690 protein DNA binding protein, putative, expressed seq=cds; coord=5:162763150..162763341:1; parent_gene=GRMZM2G118479	1.74e-16	1.78e-15
GRMZM2G348890	GRMZM2G348890_T01	33.3951	10.7026		16.096	not assigned.unknown	weakly similar to ( 124) loc_os05g49350 12005.m09005 protein expressed protein seq=cds; coord=6:165246727..165247440:1; parent_gene=GRMZM2G348890	1.74e-16	1.78e-15
GRMZM2G176548	GRMZM2G176548_T01	33.3936	7.03004		11.2776	not assigned.unknown	seq=cds; coord=1:5441468..5442997:1; parent_gene=GRMZM2G176548	1.74e-16	1.78e-15
GRMZM2G039878	GRMZM2G039878_T01	33.3641	2.94585		5.0525	not assigned.unknown	moderately similar to ( 261) AT4G23440 | Symbols: | nucleoside-triphosphatase/ nucleotide binding / transmembrane receptor | chr4:12237765-12240659 FORWARDhighly similar to ( 625) loc_os11g36760 12011.m07525 protein conserved hypothetical protein seq=cds; coord=4:201635307..201637846:1; parent_gene=GRMZM2G039878	3.2e-16	3.23e-15
GRMZM2G083474	GRMZM2G083474_T01	33.3641	11.1678		4.57415	not assigned.unknown	seq=cds; coord=3:1964146..1964815:-1; parent_gene=GRMZM2G083474	3.2e-16	3.23e-15
GRMZM2G132093	GRMZM2G132093_T01	33.3324	6.4865		1.52691	misc.glutathione S transferases	weakly similar to ( 173) AT3G62760 | Symbols: ATGSTF13 | ATGSTF13; glutathione transferase | chr3:23217425-23218246 REVERSEmoderately similar to ( 447) GSTF4_MAIZE Glutathione S-transferase IV (EC 2.5.1.18) (GST-IV) (GST-27) (GST class-phi) - Zea mays (Maize)moderately similar to ( 273) loc_os01g27210 12001.m09172 protein glutathione S-transferase IV, putative, expressed seq=cds; coord=10:9020052…	5.89e-16	5.85e-15
GRMZM2G165433	GRMZM2G165433_T01	33.332	2.5777		0.943891	protein.postranslational modification.kinase.receptor like cytoplasmatic kinase IX	highly similar to ( 751) AT2G24370 | Symbols: | ATP binding / kinase/ protein kinase/ protein serine/threonine kinase | chr2:10369979-10373063 REVERSEweakly similar to ( 171) PSKR_DAUCA Phytosulfokine receptor precursor (EC 2.7.11.1) (Phytosulfokine LRR receptor kinase) - Daucus carota (Carrot)highly similar to ( 977) loc_os02g54590 12002.m10488 protein serine threonine kinase, putative, expresse…	5.89e-16	5.85e-15
GRMZM2G339751	GRMZM2G339751_T01	33.2692	13.445		17.2793	RNA.regulation of transcription.HB,Homeobox transcription factor family	weakly similar to ( 103) AT5G59340 | Symbols: WOX2 | WOX2 (WUSCHEL RELATED HOMEOBOX 2); transcription factor | chr5:23933408-23934627 REVERSEweakly similar to ( 113) loc_os01g62310 12001.m12353 protein homeobox domain containing protein, expressed seq=cds; coord=8:168944581..168945101:1; parent_gene=GRMZM2G339751	3.7e-15	3.53e-14
GRMZM2G355469	GRMZM2G355469_T01	33.2688	5.98194		2.94429	RNA.regulation of transcription.bHLH,Basic Helix-Loop-Helix family	weakly similar to ( 118) AT2G22750 | Symbols: | basic helix-loop-helix (bHLH) family protein | chr2:9672145-9673624 FORWARDmoderately similar to ( 202) loc_os03g46860 12003.m09702 protein DNA binding protein, putative, expressed seq=cds; coord=10:118369285..118370757:1; parent_gene=GRMZM2G355469	3.7e-15	3.53e-14
GRMZM2G070475	GRMZM2G070475_T01	33.2359	5.62965			stress.abiotic.heat	weakly similar to ( 147) AT3G14200 | Symbols: | DNAJ heat shock N-terminal domain-containing protein | chr3:4712881-4714361 REVERSEmoderately similar to ( 208) loc_os06g09560 12006.m05675 protein dnaJ protein, putative, expressed seq=cds; coord=9:11396677..11399043:1; parent_gene=GRMZM2G070475	6.83e-15	6.42e-14
GRMZM2G153527	GRMZM2G153527_T01	33.235	3.0643		1.37184	signalling.receptor kinases.leucine rich repeat III	moderately similar to ( 354) AT3G02880 | Symbols: | leucine-rich repeat transmembrane protein kinase, putative | chr3:634819-636982 FORWARDweakly similar to ( 127) RPK1_IPONI Receptor-like protein kinase precursor (EC 2.7.11.1) - Ipomoea nil (Japanese morning glory) (Pharbitis nil)highly similar to ( 647) loc_os09g23570 12009.m05514 protein receptor kinase, putative, expressed seq=cds; coord=7:10…	6.83e-15	6.42e-14
GRMZM2G131281	GRMZM2G131281_T01	33.2344	7.22878		14.9674	RNA.regulation of transcription.AP2/EREBP, APETALA2/Ethylene-responsive element binding protein family	very weakly similar to (95.5) AT5G07310 | Symbols: | AP2 domain-containing transcription factor, putative | chr5:2305684-2306660 FORWARDvery weakly similar to (80.5) ERF4_TOBAC Ethylene-responsive transcription factor 4 (Ethylene-responsive element-binding factor 4 homolog) (EREBP-3) (NtERF3) - Nicotiana tabacum (Common tobacco)very weakly similar to (98.6) loc_os08g42550 12008.m080223 protein AP…	6.83e-15	6.42e-14
GRMZM2G471367	GRMZM2G471367_T01	33.2015	7.3076		17.5842	signalling.calcium	moderately similar to ( 202) AT4G33050 | Symbols: EDA39 | EDA39 (embryo sac development arrest 39); calmodulin binding | chr4:15945235-15946736 REVERSEvery weakly similar to (88.6) SPS_BETVU Sucrose-phosphate synthase (EC 2.4.1.14) (UDP-glucose-fructose-phosphate glucosyltransferase) - Beta vulgaris (Sugar beet)moderately similar to ( 235) loc_os01g38980 12001.m10178 protein calmodulin binding pr…	1.27e-14	1.17e-13
GRMZM2G178817	GRMZM2G178817_T01	33.1684	6.63338		47.4963	stress.abiotic.unspecified	moderately similar to ( 228) AT5G39110 | Symbols: | germin-like protein, putative | chr5:15657802-15658584 REVERSEweakly similar to ( 184) RHRE_PEA Rhicadhesin receptor precursor (Germin-like protein) - Pisum sativum (Garden pea)moderately similar to ( 358) loc_os12g05860 12012.m04577 protein germin-like protein subfamily 1 member 8 precursor, putative, expressed seq=cds; coord=10:58452597..58453…	2.35e-14	2.14e-13
GRMZM2G155822	GRMZM2G155822_T01	33.1676	5.09543		1.79431	signalling.calcium	moderately similar to ( 275) AT4G26470 | Symbols: | calcium ion binding | chr4:13371377-13372197 FORWARDmoderately similar to ( 394) loc_os02g10470 12002.m06345 protein calcium ion binding protein, putative, expressed seq=cds; coord=4:233204450..233208527:-1; parent_gene=GRMZM2G155822	2.35e-14	2.14e-13
GRMZM2G033665	GRMZM2G033665_T01	33.1665	4.2886		0.755095	stress.biotic.signalling.MLO-like	moderately similar to ( 274) AT4G02600 | Symbols: MLO1, ATMLO1 | MLO1; calmodulin binding | chr4:1144141-1147156 FORWARDweakly similar to ( 187) MLOH1_ORYSA MLO protein homolog 1 (OsMLO1) - Oryza sativa (Rice)moderately similar to ( 298) loc_os04g36680 12004.m08708 protein MLO-like protein 1, putative seq=cds; coord=4:120126032..120129836:-1; parent_gene=GRMZM2G033665	2.35e-14	2.14e-13
GRMZM2G069922	GRMZM2G069922_T01	33.1313	5.60075		0.842316	signalling.calcium	weakly similar to ( 114) loc_os08g44390 12008.m26857 protein grancalcin, putative, expressed seq=cds; coord=4:52095933..52097069:1; parent_gene=GRMZM2G069922	4.36e-14	3.91e-13
GRMZM2G134244	GRMZM2G134244_T01	33.1313	4.76294		0.573052	not assigned.unknown	seq=cds; coord=5:85491425..85492761:1; parent_gene=GRMZM2G134244	4.36e-14	3.91e-13
AC225564.3	AC225564.3_FGT003	33.1302	13.6947		0.411919	not assigned.unknown	seq=cds; coord=7:27339822..27340286:-1; parent_gene=AC225564.3_FG003	8.1e-14	7.19e-13
GRMZM2G074356	GRMZM2G074356_T01	33.0959	5.35245		1.65123	not assigned.unknown	moderately similar to ( 245) AT1G03070 | Symbols: | glutamate binding | chr1:730148-731379 FORWARDmoderately similar to ( 278) loc_os03g58140 12003.m10726 protein transmembrane BAX inhibitor motif-containing protein 4, putative, expressed seq=cds; coord=1:287703578..287704925:-1; parent_gene=GRMZM2G074356	1.51e-13	1.31e-12
GRMZM5G882364	GRMZM5G882364_T01	33.0957	10.5413		0.3252	not assigned.unknown	very weakly similar to (81.6) loc_os02g37300 12002.m08818 protein ATFP4, putative, expressed seq=cds; coord=5:178620530..178621292:-1; parent_gene=GRMZM5G882364	1.51e-13	1.31e-12
GRMZM2G045565	GRMZM2G045565_T01	33.0947	10.3309		0.956119	not assigned.unknown	moderately similar to ( 245) AT3G08890 | Symbols: | unknown protein | chr3:2706701-2707775 FORWARDmoderately similar to ( 296) loc_os01g38500 12001.m10133 protein cp protein, putative, expressed seq=cds; coord=3:218891348..218892450:-1; parent_gene=GRMZM2G045565	1.51e-13	1.31e-12
GRMZM2G126302	GRMZM2G126302_T01	33.0945	5.91319		1.64179	not assigned.unknown	seq=cds; coord=6:147391102..147392151:-1; parent_gene=GRMZM2G126302	1.51e-13	1.31e-12
GRMZM2G166044	GRMZM2G166044_T01	33.0935	3.63303		1.68118	not assigned.unknown	weakly similar to ( 105) loc_os02g05670 12002.m05915 protein expressed protein seq=cds; coord=4:237498084..237500110:1; parent_gene=GRMZM2G166044	1.51e-13	1.31e-12
GRMZM2G079499(GPI)	GRMZM2G079499_T01	33.0565	6.805		12.2811	not assigned.unknown	weakly similar to ( 155) AT5G56170 | Symbols: | FUNCTIONS IN: molecular_function unknown; INVOLVED IN: biological_process unknown; LOCATED IN: anchored to membrane; EXPRESSED IN: 22 plant structures; EXPRESSED DURING: 13 growth stages; BEST Arabidopsis thaliana protein match is: LRE (LORELEI) (TAIR:AT4G26466.1); Has 71 Blast hits to 71 proteins in 9 species: Archae - 0; Bacteria - 0; Metazoa - 0;…	2.81e-13	2.41e-12
GRMZM2G411668	GRMZM2G411668_T01	33.0197	2.10148		2.11838	signalling.receptor kinases.S-locus glycoprotein like	highly similar to ( 675) AT2G19130 | Symbols: | S-locus lectin protein kinase family protein | chr2:8293789-8296275 FORWARDmoderately similar to ( 256) SLSG3_BRAOL S-locus-specific glycoprotein S13 precursor (SLSG-13) (Fragment) - Brassica oleracea (Wild cabbage)nearly identical (1122) loc_os03g12150 12003.m06665 protein serine/threonine-protein kinase receptor precursor, putative, expressed seq=…	5.25e-13	4.42e-12
GRMZM2G081930	GRMZM2G081930_T01	33.0193	4.39258			RNA.regulation of transcription.NAC domain transcription factor family	moderately similar to ( 244) AT4G28530 | Symbols: anac074 | anac074 (Arabidopsis NAC domain containing protein 74); transcription factor | chr4:14090725-14094603 REVERSEweakly similar to ( 179) NAC77_ORYSA NAC domain-containing protein 77 (ONAC077) (ONAC300) - Oryza sativa (Rice)moderately similar to ( 361) loc_os04g43560 12004.m09316 protein NAC domain-containing protein 21/22, putative, express…	5.25e-13	4.42e-12
GRMZM2G397055	GRMZM2G397055_T01	33.0189	3.54632		2.19103	fermentation.ADH	moderately similar to ( 453) AT5G42250 | Symbols: | alcohol dehydrogenase, putative | chr5:16894087-16897450 FORWARDmoderately similar to ( 361) ADH3_SOLTU Alcohol dehydrogenase 3 (EC 1.1.1.1) - Solanum tuberosum (Potato)highly similar to ( 629) loc_os03g08999 12003.m06405 protein alcohol dehydrogenase 1, putative, expressed seq=cds; coord=1:19346059..19356228:-1; parent_gene=GRMZM2G397055	5.25e-13	4.42e-12
GRMZM5G804618	GRMZM5G804618_T01	33.0187	3.97466		8.1425	RNA.regulation of transcription.C2H2 zinc finger family	weakly similar to ( 115) AT2G28710 | Symbols: | zinc finger (C2H2 type) family protein | chr2:12322974-12323444 FORWARDweakly similar to ( 179) loc_os01g62130 12001.m12336 protein zinc finger, C2H2 type family protein, expressed seq=cds; coord=3:181558959..181560440:1; parent_gene=GRMZM5G804618	5.25e-13	4.42e-12
GRMZM2G552956	GRMZM2G552956_T02	33.0187	10.0691		19.6454	not assigned.unknown	seq=cds; coord=4:163681494..163682220:1; parent_gene=GRMZM2G552956	5.25e-13	4.42e-12
GRMZM2G414315	GRMZM2G414315_T01	33.0185	5.45917		0.887593	RNA.regulation of transcription.WRKY domain transcription factor family	weakly similar to ( 119) AT2G34830 | Symbols: WRKY35, MEE24, AtWRKY35 | WRKY35 (WRKY DNA-binding protein 35); transcription factor | chr2:14693839-14696378 REVERSEweakly similar to ( 196) loc_os05g50700 12005.m09137 protein WRKY transcription factor 22, putative, expressed seq=cds; coord=8:74902322..74903635:1; parent_gene=GRMZM2G414315	5.25e-13	4.42e-12
GRMZM2G427409	GRMZM2G427409_T01	33.0178	5.94994		3.09564	protein.degradation.ubiquitin.E3.RING	moderately similar to ( 238) AT3G14250 | Symbols: | protein binding / zinc ion binding | chr3:4745963-4746958 REVERSEmoderately similar to ( 353) loc_os08g35060 12008.m07495 protein ubiquitin-conjugating enzyme 7-interacting protein 4, putative, expressed seq=cds; coord=4:62694501..62696054:1; parent_gene=GRMZM2G427409	5.25e-13	4.42e-12
GRMZM2G021095	GRMZM2G021095_T01	32.9787	5.68576		3.99047	RNA.regulation of transcription.AS2,Lateral Organ Boundaries Gene Family	weakly similar to ( 190) AT1G07900 | Symbols: LBD1 | LBD1 (LOB DOMAIN-CONTAINING PROTEIN 1) | chr1:2442624-2443631 FORWARDmoderately similar to ( 252) loc_os03g17810 12003.m07206 protein LOB domain protein 11, putative, expressed seq=cds; coord=1:44161418..44162532:-1; parent_gene=GRMZM2G021095	9.82e-13	8.16e-12
GRMZM2G410152	GRMZM2G410152_T01	32.9787	7.0495		18.848	not assigned.unknown	seq=cds; coord=9:50761995..50762807:-1; parent_gene=GRMZM2G410152	9.82e-13	8.16e-12
GRMZM2G319786	GRMZM2G319786_T01	32.9787	5.04511		14.8378	not assigned.unknown	seq=cds; coord=4:151713456..151714591:1; parent_gene=GRMZM2G319786	9.82e-13	8.16e-12
GRMZM5G822593	GRMZM5G822593_T01	32.9785	2.00604		3.08399	hormone metabolism.jasmonate.synthesis-degradation.lipoxygenase	highly similar to ( 892) AT3G45140 | Symbols: LOX2, ATLOX2 | LOX2 (LIPOXYGENASE 2); lipoxygenase | chr3:16525437-16529233 FORWARDnearly identical (1356) LOXC2_ORYSA Probable lipoxygenase 8, chloroplast precursor (EC 1.13.11.12) - Oryza sativa (Rice)nearly identical (1356) loc_os08g39850 12008.m26741 protein lipoxygenase 8, chloroplast precursor, putative, expressed seq=cds; coord=1:188114875..188…	9.82e-13	8.16e-12
GRMZM2G323479	GRMZM2G323479_T01	32.9391	1.7842		2.75998	cell.organisation	highly similar to ( 749) AT2G41740 | Symbols: VLN2, ATVLN2 | VLN2 (VILLIN 2); actin binding | chr2:17410962-17416878 REVERSEhighly similar to ( 902) loc_os03g24220 12003.m34866 protein villin-3, putative, expressed seq=cds; coord=9:128468958..128525294:-1; parent_gene=GRMZM2G323479	1.84e-12	1.5e-11
GRMZM2G157803	GRMZM2G157803_T01	32.9388	2.95913		1.831	protein.postranslational modification	highly similar to ( 508) AT3G12690 | Symbols: AGC1.5 | AGC1.5 (AGC KINASE 1.5); kinase | chr3:4030596-4032400 REVERSEmoderately similar to ( 460) G11A_ORYSA Protein kinase G11A (EC 2.7.11.1) - Oryza sativa (Rice)highly similar to ( 632) loc_os05g14750 12005.m05886 protein protein kinase G11A, putative, expressed seq=cds; coord=6:133514181..133516063:1; parent_gene=GRMZM2G157803	1.84e-12	1.5e-11
GRMZM2G149073	GRMZM2G149073_T01	32.9388	3.04816		1.04783	not assigned.unknown	moderately similar to ( 250) AT1G55790 | Symbols: | ATP binding / nucleotide binding / phenylalanine-tRNA ligase | chr1:20853792-20856069 REVERSEmoderately similar to ( 386) loc_os09g30210 12009.m06172 protein expressed protein seq=cds; coord=7:130945141..130948279:1; parent_gene=GRMZM2G149073	1.84e-12	1.5e-11
GRMZM2G078566	GRMZM2G078566_T01	32.9388	2.98609		3.18211	misc.beta 1,3 glucan hydrolases	highly similar to ( 590) AT1G64760 | Symbols: | glycosyl hydrolase family 17 protein | chr1:24054220-24056194 REVERSEweakly similar to ( 176) E13B_WHEAT Glucan endo-1,3-beta-glucosidase precursor (EC 3.2.1.39) ((1->3)-beta-glucan endohydrolase) ((1->3)-beta-glucanase) (Beta-1,3-endoglucanase) - Triticum aestivum (Wheat)highly similar to ( 704) loc_os03g45390 12003.m09567 protein glucan endo-1,3-b…	1.84e-12	1.5e-11
GRMZM2G156599	GRMZM2G156599_T01	32.9386	2.19718		8.61035	transport.peptides and oligopeptides	highly similar to ( 805) AT5G24380 | Symbols: YSL2, ATYSL2 | YSL2 (YELLOW STRIPE LIKE 2); oligopeptide transporter | chr5:8324098-8326525 FORWARDhighly similar to ( 962) loc_os04g45900 12004.m09541 protein transposon protein, putative, unclassified, expressed seq=cds; coord=5:190674766..190677896:-1; parent_gene=GRMZM2G156599	1.84e-12	1.5e-11
GRMZM2G380284	GRMZM2G380284_T01	32.9386	8.40429		2.60013	misc.invertase/pectin methylesterase inhibitor family protein	weakly similar to ( 143) loc_os02g33390 12002.m08432 protein pectinesterase inhibitor domain containing protein seq=cds; coord=5:161557194..161557856:-1; parent_gene=GRMZM2G380284	1.84e-12	1.5e-11
GRMZM2G496350	GRMZM2G496350_T01	32.8976	8.10305		3.44088	not assigned.unknown	seq=cds; coord=1:279924551..279925218:-1; parent_gene=GRMZM2G496350	6.48e-12	5.1e-11
GRMZM2G122712	GRMZM2G122712_T01	32.8974	4.42949		4.38886	transport.peptides and oligopeptides	moderately similar to ( 302) AT1G68570 | Symbols: | proton-dependent oligopeptide transport (POT) family protein | chr1:25746811-25750110 FORWARDmoderately similar to ( 463) loc_os05g33960 12005.m07628 protein peptide transporter PTR2, putative, expressed seq=cds; coord=6:146665414..146666635:1; parent_gene=GRMZM2G122712	6.48e-12	5.1e-11
AC187485.3	AC187485.3_FGT001	32.8972	11.4922		4.06672	not assigned.unknown	seq=cds; coord=8:67737908..67739327:-1; parent_gene=AC187485.3_FG001	6.48e-12	5.1e-11
GRMZM2G055018	GRMZM2G055018_T01	32.855	2.30726		0.588844	RNA.processing	highly similar to ( 501) AT2G23350 | Symbols: PAB4, PABP4 | PAB4 (POLY(A) BINDING PROTEIN 4); RNA binding / translation initiation factor | chr2:9943209-9946041 FORWARDhighly similar to ( 582) loc_os06g38980 12006.m08436 protein polyadenylate-binding protein 3, putative, expressed seq=cds; coord=1:19773275..19777255:-1; parent_gene=GRMZM2G055018	1.22e-11	9.39e-11
GRMZM2G302549	GRMZM2G302549_T01	32.8548	3.44727		3.77052	RNA.regulation of transcription.MYB domain transcription factor family	weakly similar to ( 174) AT4G18770 | Symbols: MYB98, AtMYB98 | MYB98 (myb domain protein 98); DNA binding / transcription factor | chr4:10311068-10312557 FORWARDvery weakly similar to (92.8) ODO1_PETHY ODORANT1 protein (MYB-like protein ODO1) - Petunia hybrida (Petunia)moderately similar to ( 227) loc_os12g07610 12012.m04750 protein myb family transcription factor, putative seq=cds; coord=5:41558…	1.22e-11	9.39e-11
[truncated: 2,597 more rows]
