# Supplementary material for: Transcript profiles of maize embryo sacs and preliminary identification of genes involved in the embryo sac–pollen tube interaction
Source: Front Plant Sci. 2014 Dec 17;5:702. doi: 10.3389/fpls.2014.00702 (PMC4269116; doi:10.3389/fpls.2014.00702)
Supplement: Supplementary file 10 [file DataSheet10.XLS]

## Sheet: Sheet1
			Additional file 10 The transcripts induced by the entrance of pollen tube
Transcript ID	ES-RPKM	PES-RPKM	logFC(PES/ES)	Classification	Description	P-value	FDR
GRMZM2G129304_T01	0.311701	9.00053	5.02266	amino acid metabolism.misc	moderately similar to ( 379) AT1G69040 | Symbols: ACR4 | ACR4 (ACT REPEAT 4); amino acid binding | chr1:25957843-25960079 FORWARDhighly similar to ( 605) loc_os08g42080 12008.m08186 protein ACR5, putative, expressed seq=cds; coord=4:45846905..45849999:-1; parent_gene=GRMZM2G129304	1.13789e-27	5.17658e-26
GRMZM2G436730_T01	0.650243	6.25871	3.43596	cell wall.cell wall proteins.LRR	moderately similar to ( 361) AT4G29240 | Symbols: | leucine-rich repeat family protein / extensin family protein | chr4:14418826-14420073 FORWARDweakly similar to ( 112) RPK1_IPONI Receptor-like protein kinase precursor (EC 2.7.11.1) - Ipomoea nil (Japanese morning glory) (Pharbitis nil)highly similar to ( 520) loc_os05g09640 12005.m05477 protein BRASSINOSTEROID INSENSITIVE 1 precursor, putative,…	1.83202e-11	2.29743e-10
GRMZM2G009465_T01	0.446776	14.4239	5.18383	cell wall.cell wall proteins.proline rich proteins	weakly similar to ( 192) loc_os10g05980 12010.m03998 protein proline-rich protein, putative, expressed seq=cds; coord=1:120192918..120195211:1; parent_gene=GRMZM2G009465	7.60868e-43	7.57692e-41
AC203408.4_FGT003	0.798001	13.7616	4.27916	cell wall.degradation.cellulases and beta -1,4-glucanases	moderately similar to ( 380) AT2G44550 | Symbols: AtGH9B10 | AtGH9B10 (Arabidopsis thaliana glycosyl hydrolase 9B10); catalytic/ hydrolase, hydrolyzing O-glycosyl compounds | chr2:18389381-18391142 REVERSEmoderately similar to ( 492) GUN14_ORYSA Endoglucanase 14 precursor (EC 3.2.1.4) (Endo-1,4-beta glucanase 14) - Oryza sativa (Rice)moderately similar to ( 492) loc_os05g03840 12005.m04918 protei…	1.65935e-22	5.29945e-21
GRMZM2G147687_T01	0.53543	2.64838	2.47539	cell wall.degradation.cellulases and beta -1,4-glucanases	highly similar to ( 924) AT5G20950 | Symbols: | glycosyl hydrolase family 3 protein | chr5:7107609-7110775 REVERSEnearly identical (1088) loc_os03g53800 12003.m101132 protein periplasmic beta-glucosidase precursor, putative, expressed seq=cds; coord=1:276305013..276310701:1; parent_gene=GRMZM2G147687	8.64701e-07	5.76331e-06
GRMZM2G412207_T04	0.0693687	1.83614	4.89606	cell wall.degradation.pectate lyases and polygalacturonases	highly similar to ( 635) AT4G13710 | Symbols: | pectate lyase family protein | chr4:7962550-7966012 FORWARDmoderately similar to ( 434) PEL_LILLO Pectate lyase precursor (EC 4.2.2.2) - Lilium longiflorum (Trumpet lily)highly similar to ( 716) loc_os04g05050 12004.m35243 protein pectate lyase 8 precursor, putative, expressed seq=cds; coord=10:101889767..101897989:-1; parent_gene=GRMZM2G412207	1.21719e-06	7.90032e-06
GRMZM2G039919_T01	0.533635	6.20641	3.71008	cell wall.modification	moderately similar to ( 240) AT1G14720 | Symbols: XTR2, EXGT-A2, ATXTH28 | XTR2 (XYLOGLUCAN ENDOTRANSGLYCOSYLASE RELATED 2); hydrolase, acting on glycosyl bonds / xyloglucan:xyloglucosyl transferase | chr1:5066806-5068466 REVERSEweakly similar to ( 134) XTH_WHEAT Probable xyloglucan endotransglucosylase/hydrolase precursor (EC 2.4.1.207) - Triticum aestivum (Wheat)moderately similar to ( 317) loc…	1.32287e-07	1.00906e-06
GRMZM2G125356_T01	0.0764288	2.20692	5.02123	cell wall.pectin*esterases.PME	moderately similar to ( 438) AT5G49180 | Symbols: | pectinesterase family protein | chr5:19940783-19942876 REVERSEmoderately similar to ( 404) PME1_CITSI Pectinesterase-1 precursor (EC 3.1.1.11) (Pectin methylesterase) (PE) - Citrus sinensis (Sweet orange)highly similar to ( 942) loc_os04g38560 12004.m08845 protein pectinesterase-1 precursor, putative, expressed seq=cds; coord=10:122230413..12223…	2.51623e-08	2.14728e-07
GRMZM2G321870_T01		4.60755	33.3986	cell wall.pectin*esterases.PME	highly similar to ( 516) AT3G05610 | Symbols: | pectinesterase family protein | chr3:1625876-1627976 REVERSEmoderately similar to ( 372) PME3_PHAVU Pectinesterase-3 precursor (EC 3.1.1.11) (Pectin methylesterase 3) (PE 3) - Phaseolus vulgaris (Kidney bean) (French bean)highly similar to ( 875) loc_os03g18860 12003.m07306 protein pectinesterase U1 precursor, putative, expressed seq=cds; coord=1:47…	8.66464e-16	1.67941e-14
GRMZM2G161233_T01		3.32911	32.5924	cell wall.precursor synthesis.GAE	moderately similar to ( 483) AT3G23820 | Symbols: GAE6 | GAE6 (UDP-D-GLUCURONATE 4-EPIMERASE 6); UDP-glucuronate 4-epimerase/ catalytic | chr3:8603645-8605027 FORWARDhighly similar to ( 659) loc_os08g41440 12008.m08122 protein NAD-dependent epimerase/dehydratase family protein, putative, expressed seq=cds; coord=1:192730986..192732596:-1; parent_gene=GRMZM2G161233	1.8568e-09	1.83891e-08
GRMZM2G133413_T01	0.152638	2.20375	4.02161	cell.cycle	weakly similar to ( 171) AT5G10440 | Symbols: CYCD4;2 | CYCD4;2 (cyclin d4;2); cyclin-dependent protein kinase | chr5:3280611-3282342 REVERSEmoderately similar to ( 294) loc_os08g37390 12008.m07725 protein cyclin delta-2, putative, expressed seq=cds; coord=1:200723661..200726916:1; parent_gene=GRMZM2G133413	3.51177e-07	2.50095e-06
GRMZM2G078389_T01		4.82779	33.1074	cell.division	weakly similar to ( 152) AT5G03340 | Symbols: | cell division cycle protein 48, putative / CDC48, putative | chr5:810091-813133 REVERSEweakly similar to ( 153) CDC48_SOYBN Cell division cycle protein 48 homolog (Valosin-containing protein homolog) (VCP) - Glycine max (Soybean)moderately similar to ( 286) loc_os08g01590 12008.m080057 protein expressed protein seq=cds; coord=1:220897931..220903033:…	2.39838e-13	3.67665e-12
GRMZM2G036564_T01	0.398003	2.29851	2.69885	cell.organisation	highly similar to ( 916) loc_os06g18900 12006.m06553 protein embryogenesis transmembrane protein, putative, expressed seq=cds; coord=6:120132638..120136791:-1; parent_gene=GRMZM2G036564	2.02846e-09	2.00187e-08
GRMZM2G015972_T04	0.299063	3.11841	3.55173	cell.organisation	moderately similar to ( 267) AT1G60430 | Symbols: ARPC3 | ARPC3 (actin-related protein C3); structural molecule | chr1:22264797-22265682 REVERSEmoderately similar to ( 286) loc_os02g14000 12002.m34005 protein actin-related protein 2/3 complex subunit 3, putative, expressed seq=cds; coord=5:146917971..146922336:-1; parent_gene=GRMZM2G015972	7.81261e-07	5.23892e-06
GRMZM2G163172_T01	0.36514	3.07522	3.24305	cell.vesicle transport	weakly similar to ( 122) AT5G50380 | Symbols: ATEXO70F1 | ATEXO70F1 (exocyst subunit EXO70 family protein F1); protein binding | chr5:20516382-20518433 REVERSEmoderately similar to ( 437) loc_os06g08460 12006.m05565 protein exo70 exocyst complex subunit family protein, expressed seq=cds; coord=4:86877721..86879464:-1; parent_gene=GRMZM2G163172	1.34425e-06	8.64734e-06
GRMZM2G093418_T01	0.179079	7.11013	5.48011	development.late embryogenesis abundant	very weakly similar to (96.7) AT2G46150 | Symbols: | FUNCTIONS IN: molecular_function unknown; INVOLVED IN: biological_process unknown; LOCATED IN: plasma membrane; EXPRESSED IN: 15 plant structures; EXPRESSED DURING: 7 growth stages; CONTAINS InterPro DOMAIN/s: Harpin-induced 1 (InterPro:IPR010847); BEST Arabidopsis thaliana protein match is: unknown protein (TAIR:AT3G54200.1); Has 137 Blast hit…	7.1685e-10	7.44641e-09
GRMZM2G131421_T01	0.964856	14.5108	4.07915	development.unspecified	very weakly similar to (97.4) NO93_SOYBN Early nodulin 93 (N-93) - Glycine max (Soybean)weakly similar to ( 179) loc_os06g05010 12006.m31974 protein early nodulin 93, putative, expressed seq=cds; coord=9:20693835..20695096:1; parent_gene=GRMZM2G131421	1.21657e-19	3.20542e-18
GRMZM2G009103_T01	0.212552	3.58023	4.24383	development.unspecified	moderately similar to ( 278) AT5G64700 | Symbols: | nodulin MtN21 family protein | chr5:25865190-25866845 REVERSEmoderately similar to ( 489) loc_os07g34070 12007.m07665 protein nodulin-like protein, putative, expressed seq=cds; coord=7:153854652..153857016:-1; parent_gene=GRMZM2G009103	2.93147e-08	2.47409e-07
GRMZM2G045155_T02		21.8302	33.7395	development.unspecified	weakly similar to ( 103) AT3G29970 | Symbols: | germination protein-related | chr3:11745299-11746481 FORWARDweakly similar to ( 138) loc_os07g41340 12007.m08370 protein B12D protein, expressed seq=cds; coord=7:164234834..164235526:1; parent_gene=GRMZM2G045155	9.18053e-20	2.44177e-18
GRMZM2G019413_T01	0.462346	6.67525	4.02016	development.unspecified	moderately similar to ( 293) AT2G30300 | Symbols: | nodulin-related | chr2:12919401-12921222 FORWARDhighly similar to ( 666) loc_os01g61010 12001.m42745 protein nodulin-like protein, putative, expressed seq=cds; coord=8:170160297..170162518:1; parent_gene=GRMZM2G019413	1.12229e-18	2.76408e-17
GRMZM2G447984_T01	0.189525	7.52489	5.48199	DNA.synthesis/chromatin structure.histone	moderately similar to ( 228) AT5G65360 | Symbols: | histone H3 | chr5:26120099-26120509 REVERSEmoderately similar to ( 226) H32_WHEAT Histone H3.2 - Triticum aestivum (Wheat)moderately similar to ( 228) loc_os11g05730 12011.m04769 protein histone H3, putative, expressed seq=cds; coord=2:54484066..54484905:-1; parent_gene=GRMZM2G447984	3.87605e-11	4.67752e-10
GRMZM2G173192_T01		5.6678	33.0696	fermentation.LDH	moderately similar to ( 422) AT4G17260 | Symbols: | L-lactate dehydrogenase, putative | chr4:9674057-9675309 FORWARDhighly similar to ( 528) LDH_MAIZE L-lactate dehydrogenase (EC 1.1.1.27) (LDH) - Zea mays (Maize)highly similar to ( 561) loc_os02g01510 12002.m05501 protein L-lactate dehydrogenase A, putative, expressed seq=cds; coord=5:67473287..67474604:1; parent_gene=GRMZM2G173192	8.48521e-13	1.22293e-11
GRMZM2G401970_T01	0.471009	25.5012	5.92894	glycolysis.unclear/dually targeted.phosphofructokinase (PFK)	highly similar to ( 686) AT4G26270 | Symbols: PFK3 | PFK3 (PHOSPHOFRUCTOKINASE 3); 6-phosphofructokinase | chr4:13301094-13304030 REVERSEvery weakly similar to (80.9) PFPB_RICCO Pyrophosphate--fructose 6-phosphate 1-phosphotransferase subunit beta (EC 2.7.1.90) (PFP) (6-phosphofructokinase, pyrophosphate dependent) (Pyrophosphate-dependent 6-phosphofructose-1-kinase) (PPi-PFK) - Ricinus communis …	2.00089e-68	5.11216e-66
GRMZM2G089273_T01	0.525416	20.8611	5.47993	hormone metabolism.auxin.induced-regulated-responsive-activated	seq=cds; coord=2:9606505..9606807:-1; parent_gene=GRMZM2G089273	7.1685e-10	7.44641e-09
GRMZM2G365188_T01	0.499324	52.8669	6.89209	hormone metabolism.auxin.induced-regulated-responsive-activated	very weakly similar to (99.8) loc_os04g56690 12004.m10556 protein OsSAUR23 - Auxin-responsive SAUR gene family member, expressed seq=cds; coord=2:3564744..3566656:1; parent_gene=GRMZM2G365188	3.51017e-115	3.17094e-112
GRMZM2G154332_T01	0.400506	7.95082	4.4799	hormone metabolism.auxin.induced-regulated-responsive-activated	weakly similar to ( 113) loc_os02g52990 12002.m10329 protein OsSAUR12 - Auxin-responsive SAUR gene family member, expressed seq=cds; coord=5:210475561..210476355:-1; parent_gene=GRMZM2G154332	7.1685e-10	7.44641e-09
GRMZM2G012636_T01		7.18864	32.7401	hormone metabolism.auxin.induced-regulated-responsive-activated	weakly similar to ( 145) loc_os09g37470 12009.m06694 protein OsSAUR52 - Auxin-responsive SAUR gene family member, expressed seq=cds; coord=7:147383997..147384822:-1; parent_gene=GRMZM2G012636	1.40021e-10	1.59249e-09
GRMZM2G024476_T01	0.705601	3.92636	2.64517	hormone metabolism.cytokinin.synthesis-degradation	highly similar to ( 600) AT1G75450 | Symbols: CKX5, ATCKX5, ATCKX6 | CKX5 (CYTOKININ OXIDASE 5); cytokinin dehydrogenase | chr1:28315248-28318064 REVERSEmoderately similar to ( 418) CKX1_MAIZE Cytokinin dehydrogenase 1 precursor (EC 1.5.99.12) (Cytokinin oxidase 1) (CKO 1) (COX 1) (ZmCKX1) - Zea mays (Maize)highly similar to ( 822) loc_os01g56810 12001.m11838 protein cytokinin dehydrogenase 5 pre…	2.53154e-07	1.8528e-06
GRMZM2G050997_T01	0.627051	3.856	2.78964	hormone metabolism.cytokinin.synthesis-degradation	highly similar to ( 652) AT2G41510 | Symbols: ATCKX1, CKX1 | CKX1 (CYTOKININ OXIDASE/DEHYDROGENASE 1); cytokinin dehydrogenase | chr2:17314626-17316861 FORWARDmoderately similar to ( 404) CKX1_MAIZE Cytokinin dehydrogenase 1 precursor (EC 1.5.99.12) (Cytokinin oxidase 1) (CKO 1) (COX 1) (ZmCKX1) - Zea mays (Maize)highly similar to ( 865) loc_os01g71310 12001.m13174 protein cytokinin dehydrogenase…	5.6261e-09	5.24923e-08
GRMZM2G072529_T01	0.245871	64.1926	8.19827	hormone metabolism.ethylene.synthesis-degradation	moderately similar to ( 395) AT1G77330 | Symbols: | 1-aminocyclopropane-1-carboxylate oxidase, putative / ACC oxidase, putative | chr1:29063215-29064447 REVERSEmoderately similar to ( 308) ACCO1_MALDO 1-aminocyclopropane-1-carboxylate oxidase 1 (EC 1.14.17.4) (ACC oxidase 1) (Ethylene-forming enzyme) (EFE) (Protein AP4) (PAE12) - Malus domestica (Apple) (Malus sylvestris)highly similar to ( 510) …	1.30411e-100	8.24654e-98
GRMZM2G166639_T01		3.71346	32.7387	hormone metabolism.ethylene.synthesis-degradation	moderately similar to ( 395) AT1G77330 | Symbols: | 1-aminocyclopropane-1-carboxylate oxidase, putative / ACC oxidase, putative | chr1:29063215-29064447 REVERSEmoderately similar to ( 303) ACCO1_MALDO 1-aminocyclopropane-1-carboxylate oxidase 1 (EC 1.14.17.4) (ACC oxidase 1) (Ethylene-forming enzyme) (EFE) (Protein AP4) (PAE12) - Malus domestica (Apple) (Malus sylvestris)highly similar to ( 501) …	2.66663e-10	2.92751e-09
GRMZM2G052422_T01	0.11025	9.15266	6.54462	hormone metabolism.ethylene.synthesis-degradation.1-aminocyclopropane-1-carboxylate oxidase	moderately similar to ( 392) AT1G05010 | Symbols: EFE, ACO4, EAT1 | EFE (ETHYLENE-FORMING ENZYME); 1-aminocyclopropane-1-carboxylate oxidase | chr1:1431419-1432695 REVERSEmoderately similar to ( 423) ACCO1_ORYSA 1-aminocyclopropane-1-carboxylate oxidase 1 (EC 1.14.17.4) (ACC oxidase 1) (Ethylene-forming enzyme) (EFE) - Oryza sativa (Rice)highly similar to ( 518) loc_os02g53180 12002.m33892 protei…	7.75593e-22	2.3526e-20
GRMZM2G075417_T01	0.164975	3.07659	4.39005	lipid metabolism.FA synthesis and FA elongation.acyl coa ligase	highly similar to ( 571) AT1G65890 | Symbols: AAE12 | AAE12 (ACYL ACTIVATING ENZYME 12); catalytic | chr1:24512598-24514611 REVERSEweakly similar to ( 134) 4CL1_PETCR 4-coumarate--CoA ligase 1 (EC 6.2.1.12) (4CL 1) (4-coumaroyl-CoA synthase 1) - Petroselinum crispum (Parsley) (Petroselinum hortense)highly similar to ( 800) loc_os03g03790 12003.m05911 protein acyl-activating enzyme 11, putative, e…	2.46402e-09	2.40451e-08
GRMZM2G105330_T01		3.46556	32.9943	lipid metabolism.FA synthesis and FA elongation.acyl coa ligase	highly similar to ( 718) AT5G16370 | Symbols: AAE5 | AAE5 (ACYL ACTIVATING ENZYME 5); catalytic | chr5:5356823-5358481 REVERSEweakly similar to ( 177) 4CL1_TOBAC 4-coumarate--CoA ligase 1 (EC 6.2.1.12) (4CL 1) (4-coumaroyl-CoA synthase 1) - Nicotiana tabacum (Common tobacco)highly similar to ( 995) loc_os04g57850 12004.m10669 protein AMP-binding protein, putative, expressed seq=cds; coord=2:19185…	3.01747e-12	4.10123e-11
GRMZM2G075140_T01	0.433791	15.1355	5.29441	lipid metabolism.FA synthesis and FA elongation.beta ketoacyl CoA synthase	moderately similar to ( 293) AT1G04220 | Symbols: KCS2 | KCS2 (3-KETOACYL-COA SYNTHASE 2); fatty acid elongase | chr1:1119853-1122483 REVERSEmoderately similar to ( 350) loc_os11g37900 12011.m07636 protein fatty acid elongase, putative, expressed seq=cds; coord=4:9739340..9742575:1; parent_gene=GRMZM2G075140	6.53175e-24	2.27255e-22
GRMZM2G097469_T01	0.209751	6.05668	5.02128	lipid metabolism.FA synthesis and FA elongation.beta ketoacyl CoA synthase	very weakly similar to (98.6) AT1G04220 | Symbols: KCS2 | KCS2 (3-KETOACYL-COA SYNTHASE 2); fatty acid elongase | chr1:1119853-1122483 REVERSEweakly similar to ( 112) loc_os11g37900 12011.m07636 protein fatty acid elongase, putative, expressed seq=cds; coord=4:9751997..9752755:1; parent_gene=GRMZM2G097469	3.51177e-07	2.50095e-06
GRMZM2G062718_T01	0.179281	4.85327	4.92656	lipid metabolism.FA synthesis and FA elongation.beta ketoacyl CoA synthase	moderately similar to ( 453) AT1G68530 | Symbols: CUT1, POP1, CER6, G2, KCS6 | KCS6 (3-KETOACYL-COA SYNTHASE 6); catalytic/ transferase, transferring acyl groups other than amino-acyl groups | chr1:25713600-25714733 REVERSEhighly similar to ( 660) loc_os01g34560 12001.m09761 protein 3-ketoacyl-CoA synthase, putative, expressed seq=cds; coord=3:228373735..228375510:-1; parent_gene=GRMZM2G062718	2.52057e-13	3.85461e-12
GRMZM2G141320_T01	0.822509	5.82764	2.99378	lipid metabolism.glycolipid synthesis.MGDG synthase	highly similar to ( 528) AT5G20410 | Symbols: MGD2, ATMGD2 | MGD2; 1,2-diacylglycerol 3-beta-galactosyltransferase/ UDP-galactosyltransferase/ transferase, transferring glycosyl groups | chr5:6896765-6898581 FORWARDhighly similar to ( 642) loc_os08g20420 12008.m26650 protein MGD2, putative, expressed seq=cds; coord=1:187667515..187670309:-1; parent_gene=GRMZM2G141320	3.51135e-11	4.26385e-10
AC231411.1_FGT011	0.39701	4.45818	3.6586	lipid metabolism.lipid degradation.lipases.triacylglycerol lipase	moderately similar to ( 368) AT4G18550 | Symbols: | lipase class 3 family protein | chr4:10225006-10226862 REVERSEhighly similar to ( 525) loc_os05g49830 12005.m09053 protein triacylglycerol lipase, putative, expressed seq=cds; coord=6:165625344..165626546:1; parent_gene=AC231411.1_FG011	2.39224e-07	1.7576e-06
GRMZM2G359904_T01	0.38877	5.33232	3.94886	lipid metabolism.lipid degradation.lipases.triacylglycerol lipase	moderately similar to ( 472) AT1G06800 | Symbols: | lipase class 3 family protein | chr1:2090109-2091443 REVERSEweakly similar to ( 101) POLB_MAIZE Putative Pol polyprotein from transposon element Bs1 (ORF 1) - Zea mays (Maize)moderately similar to ( 457) loc_os05g32380 12005.m07471 protein triacylglycerol lipase, putative, expressed seq=cds; coord=6:77144115..77148553:-1; parent_gene=GRMZM2G3599…	9.66357e-27	4.05357e-25
GRMZM2G174860_T01	0.199126	5.27071	4.89527	lipid metabolism.lipid degradation.lipases.triacylglycerol lipase	moderately similar to ( 375) AT4G16820 | Symbols: | lipase class 3 family protein | chr4:9467563-9469116 FORWARDhighly similar to ( 635) loc_os08g04800 12008.m04623 protein triacylglycerol lipase like protein, putative, expressed seq=cds; coord=4:34996783..34998381:-1; parent_gene=GRMZM2G174860	4.62418e-13	6.85604e-12
GRMZM2G010868_T01	0.186856	13.0393	6.29408	lipid metabolism.lipid transfer proteins etc	very weakly similar to (96.3) AT2G38540 | Symbols: LP1, LTP1, ATLTP1 | LP1; calmodulin binding | chr2:16130418-16130893 FORWARDweakly similar to ( 157) NLTP_MAIZE Nonspecific lipid-transfer protein precursor (LTP) (Phospholipid transfer protein) (PLTP) (Allergen Zea m 14) - Zea mays (Maize)weakly similar to ( 143) loc_os11g24070 12011.m06333 protein nonspecific lipid-transfer protein 1 precursor,…	7.934e-35	5.38023e-33
GRMZM2G462258_T01		4.72945	32.37	major CHO metabolism.degradation.starch.starch cleavage	weakly similar to ( 117) AT5G18670 | Symbols: BMY3, BAM9 | BMY3; beta-amylase/ catalytic/ cation binding | chr5:6226138-6227999 FORWARDweakly similar to ( 186) loc_os03g22790 12003.m07677 protein beta-amylase, putative, expressed seq=cds; coord=2:19253013..19255143:-1; parent_gene=GRMZM2G462258	2.51623e-08	2.14728e-07
GRMZM2G050108_T01	0.560286	3.94834	2.98586	metal handling.binding, chelation and storage	moderately similar to ( 247) AT1G56430 | Symbols: ATNAS4, NAS4 | NAS4 (NICOTIANAMINE SYNTHASE 4); nicotianamine synthase | chr1:21137023-21137997 FORWARDmoderately similar to ( 435) NAS9_HORVU Nicotianamine synthase 9 (EC 2.5.1.43) (S-adenosyl-L-methionine:S-adenosyl-L-methionine:S-adenosyl-methionine 3-amino-3-carboxypropyltransferase 9) - Hordeum vulgare (Barley)moderately similar to ( 422) loc…	7.64422e-09	7.02846e-08
GRMZM2G361984_T01	0.532445	5.33842	3.4947	minor CHO metabolism.raffinose family.galactinol synthases.putative	moderately similar to ( 390) AT2G47180 | Symbols: AtGolS1 | AtGolS1 (Arabidopsis thaliana galactinol synthase 1); transferase, transferring glycosyl groups / transferase, transferring hexosyl groups | chr2:19369049-19370372 REVERSEmoderately similar to ( 411) loc_os07g48830 12007.m09092 protein galactinol synthase 3, putative, expressed seq=cds; coord=7:174158639..174179366:1; parent_gene=GRMZM2G…	1.4106e-06	9.03967e-06
GRMZM2G172537_T01		2.91393	32.6918	misc.beta 1,3 glucan hydrolases	moderately similar to ( 360) AT1G32860 | Symbols: | glycosyl hydrolase family 17 protein | chr1:11907308-11908803 REVERSEmoderately similar to ( 243) GUB_NICPL Lichenase precursor (EC 3.2.1.73) (Endo-beta-1,3-1,4 glucanase) - Nicotiana plumbaginifolia (Leadwort-leaved tobacco)highly similar to ( 564) loc_os03g14210 12003.m06863 protein glucan endo-1,3-beta-glucosidase 7 precursor, putative, expre…	5.08525e-10	5.38186e-09
GRMZM2G061403_T01	0.556648	7.09913	3.8429	misc.beta 1,3 glucan hydrolases.glucan endo-1,3-beta-glucosidase	moderately similar to ( 256) AT3G57260 | Symbols: BGL2, PR2, BG2, PR-2 | BGL2 (BETA-1,3-GLUCANASE 2); cellulase/ glucan 1,3-beta-glucosidase/ hydrolase, hydrolyzing O-glycosyl compounds | chr3:21188709-21189822 REVERSEmoderately similar to ( 339) E13E_HORVU Glucan endo-1,3-beta-glucosidase GV (EC 3.2.1.39) ((1->3)-beta-glucan endohydrolase GV) ((1->3)-beta-glucanase isoenzyme GV) (Beta-1,3-endogl…	1.54208e-13	2.39738e-12
GRMZM2G125482_T01	0.915906	536.86	9.3623	misc.cytochrome P450	moderately similar to ( 397) AT5G07990 | Symbols: TT7, CYP75B1, D501 | TT7 (TRANSPARENT TESTA 7); flavonoid 3-monooxygenase/ oxygen binding | chr5:2560437-2562859 FORWARDmoderately similar to ( 405) F3PH_PETHY Flavonoid 3-monooxygenase (EC 1.14.13.21) (Flavonoid 3-hydroxylase) (Cytochrome P450 75B2) - Petunia hybrida (Petunia)highly similar to ( 893) loc_os09g26960 12009.m05848 protein flavonoid …	0	0
GRMZM2G104783_T01	0.85486	10.6017	3.80071	misc.cytochrome P450	highly similar to ( 574) AT3G61880 | Symbols: CYP78A9 | CYP78A9 (CYTOCHROME P450 78A9); monooxygenase/ oxygen binding | chr3:22906114-22907890 REVERSEhighly similar to ( 545) C78A3_SOYBN Cytochrome P450 78A3 (EC 1.14.-.-) - Glycine max (Soybean)highly similar to ( 766) loc_os08g43390 12008.m08313 protein cytochrome P450 78A3, putative, expressed seq=cds; coord=4:215580165..215582701:-1; parent_ge…	9.85623e-29	4.83147e-27
GRMZM2G150907_T01	0.604999	10.2946	4.2602	misc.cytochrome P450	moderately similar to ( 476) AT2G46950 | Symbols: CYP709B2 | CYP709B2; electron carrier/ heme binding / iron ion binding / monooxygenase/ oxygen binding | chr2:19289466-19291541 REVERSEmoderately similar to ( 345) C72A1_CATRO Cytochrome P450 72A1 (EC 1.3.3.9) (CYPLXXII) (Secologanin synthase) (SLS) - Catharanthus roseus (Rosy periwinkle) (Madagascar periwinkle)highly similar to ( 716) loc_os07g23…	6.30735e-25	2.36703e-23
GRMZM2G181236_T01	0.583766	3.51178	2.75961	misc.cytochrome P450	moderately similar to ( 422) AT2G12190 | Symbols: | cytochrome P450, putative | chr2:4891807-4893345 REVERSEmoderately similar to ( 293) C77A3_SOYBN Cytochrome P450 77A3 (EC 1.14.-.-) - Glycine max (Soybean)highly similar to ( 655) loc_os10g37110 12010.m06511 protein transposon protein, putative, unclassified, expressed seq=cds; coord=1:223784008..223786458:-1; parent_gene=GRMZM2G181236	3.20175e-07	2.30792e-06
GRMZM2G062151_T01	0.162285	5.9552	5.36713	misc.cytochrome P450	highly similar to ( 744) AT4G00360 | Symbols: CYP86A2, ATT1 | CYP86A2 (CYTOCHROME P450 86 A2); fatty acid (omega-1)-hydroxylase/ oxygen binding | chr4:160951-162778 FORWARDvery weakly similar to (99.8) C75A1_PETHY Flavonoid 3,5-hydroxylase 1 (EC 1.14.13.88) (F35H) (Cytochrome P450 75A1) (CYPLXXVA1) - Petunia hybrida (Petunia)highly similar to ( 971) loc_os02g44654 12002.m100306 protein cytochrome…	5.32138e-18	1.24513e-16
GRMZM2G007236_T01	0.447613	11.848	4.89557	misc.GDSL-motif lipase	weakly similar to ( 137) AT1G28640 | Symbols: | GDSL-motif lipase, putative | chr1:10067563-10069109 REVERSEweakly similar to ( 172) loc_os01g11740 12001.m07791 protein esterase precursor, putative, expressed seq=cds; coord=8:25130829..25132051:-1; parent_gene=GRMZM2G007236	2.73266e-18	6.54545e-17
GRMZM2G174782_T01		2.70471	32.2442	misc.GDSL-motif lipase	weakly similar to ( 169) loc_os11g03520 12011.m04548 protein acyltransferase/ carboxylic ester hydrolase/ lipase, putative, expressed seq=cds; coord=4:185725611..185727980:-1; parent_gene=GRMZM2G174782	1.80309e-07	1.34654e-06
GRMZM2G066950_T01	0.077849	6.18181	6.48106	misc.invertase/pectin methylesterase inhibitor family protein	very weakly similar to (96.7) AT3G36659 | Symbols: | invertase/pectin methylesterase inhibitor family protein | chr3:2100189-2100983 FORWARDweakly similar to ( 155) loc_os11g45220 12011.m08355 protein IWS1-like protein A, putative, expressed seq=cds; coord=2:230872984..230875028:-1; parent_gene=GRMZM2G066950	4.60669e-21	1.33473e-19
GRMZM2G475948_T01	0.889392	3.70409	2.22764	misc.myrosinases-lectin-jacalin	highly similar to ( 726) AT2G37710 | Symbols: RLK | RLK (receptor lectin kinase); kinase | chr2:15814934-15816961 REVERSEmoderately similar to ( 210) PSKR_DAUCA Phytosulfokine receptor precursor (EC 2.7.11.1) (Phytosulfokine LRR receptor kinase) - Daucus carota (Carrot)highly similar to ( 844) loc_os04g44900 12004.m09446 protein lectin-like receptor kinase 7, putative, expressed seq=cds; coord=1:…	3.12849e-07	2.25898e-06
GRMZM2G022514_T01	0.254722	2.60498	3.52388	misc.myrosinases-lectin-jacalin	moderately similar to ( 311) AT5G06740 | Symbols: | lectin protein kinase family protein | chr5:2084094-2086052 FORWARDweakly similar to ( 166) PSKR_DAUCA Phytosulfokine receptor precursor (EC 2.7.11.1) (Phytosulfokine LRR receptor kinase) - Daucus carota (Carrot)highly similar to ( 822) loc_os02g48210 12002.m09855 protein lectin-like protein kinase, putative, expressed seq=cds; coord=4:161548954…	2.51182e-08	2.14728e-07
GRMZM2G337768_T01		2.42883	32.6425	misc.myrosinases-lectin-jacalin	highly similar to ( 601) AT2G37710 | Symbols: RLK | RLK (receptor lectin kinase); kinase | chr2:15814934-15816961 REVERSEweakly similar to ( 157) PSKR_DAUCA Phytosulfokine receptor precursor (EC 2.7.11.1) (Phytosulfokine LRR receptor kinase) - Daucus carota (Carrot)highly similar to ( 916) loc_os07g03900 12007.m04860 protein lectin-like receptor kinase 7, putative seq=cds; coord=6:120450834..1204…	9.71059e-10	9.95621e-09
GRMZM2G152258_T01	0.737043	8.86771	3.75883	misc.nitrilases, *nitrile lyases, berberine bridge enzymes, reticuline oxidases, troponine reductases	moderately similar to ( 235) AT5G06060 | Symbols: | tropinone reductase, putative / tropine dehydrogenase, putative | chr5:1824066-1825833 REVERSEvery weakly similar to (93.2) FABG4_BRANA 3-oxoacyl-[acyl-carrier-protein] reductase 4 (EC 1.1.1.100) (3-ketoacyl-acyl carrier protein reductase 4) (Fragment) - Brassica napus (Rape)moderately similar to ( 281) loc_os11g43360 12011.m08171 protein tropin…	3.19598e-17	6.94495e-16
GRMZM2G173105_T01	0.260701	7.63243	5.04159	misc.nitrilases, *nitrile lyases, berberine bridge enzymes, reticuline oxidases, troponine reductases	moderately similar to ( 358) AT5G44400 | Symbols: | FAD-binding domain-containing protein | chr5:17886365-17888071 REVERSEhighly similar to ( 615) loc_os11g30310 12011.m06940 protein reticuline oxidase precursor, putative seq=cds; coord=4:17740852..17742683:-1; parent_gene=GRMZM2G173105	1.52142e-21	4.54341e-20
GRMZM2G142584_T01	0.380864	2.44392	2.84978	misc.oxidases - copper, flavone etc.	highly similar to ( 684) AT3G13390 | Symbols: sks11 | sks11 (SKU5 Similar 11); copper ion binding / oxidoreductase | chr3:4351401-4353289 REVERSEhighly similar to ( 686) NTP3_TOBAC Pollen-specific protein NTP303 precursor - Nicotiana tabacum (Common tobacco)highly similar to ( 927) loc_os05g40740 12005.m083761 protein pollen-specific protein NTP303 precursor, putative, expressed seq=cds; coord=8:…	3.86015e-07	2.73345e-06
GRMZM2G124667_T01		4.84672	32.429	misc.plastocyanin-like	weakly similar to ( 108) AT1G48940 | Symbols: | plastocyanin-like domain-containing protein | chr1:18105808-18106422 REVERSEweakly similar to ( 126) loc_os06g17730 12006.m06485 protein blue copper protein precursor, putative, expressed seq=cds; coord=4:164089536..164090676:-1; parent_gene=GRMZM2G124667	1.30877e-08	1.16934e-07
GRMZM2G136364_T02	0.311244	6.36603	4.52324	misc.protease inhibitor/seed storage/lipid transfer protein (LTP) family protein	weakly similar to ( 132) AT5G05960 | Symbols: | protease inhibitor/seed storage/lipid transfer protein (LTP) family protein | chr5:1790256-1790694 FORWARDweakly similar to ( 174) loc_os04g33920 12004.m08486 protein lipid binding protein, putative, expressed seq=cds; coord=2:55687675..55688855:-1; parent_gene=GRMZM2G136364	3.87032e-10	4.15694e-09
GRMZM2G406313_T01		4.27914	32.1777	misc.protease inhibitor/seed storage/lipid transfer protein (LTP) family protein	weakly similar to ( 129) AT2G45180 | Symbols: | protease inhibitor/seed storage/lipid transfer protein (LTP) family protein | chr2:18626377-18626781 FORWARDweakly similar to ( 127) 14KD_DAUCA 14 kDa proline-rich protein DC2.15 precursor - Daucus carota (Carrot)weakly similar to ( 176) loc_os02g44310 12002.m09471 protein cortical cell-delineating protein precursor, putative, expressed seq=cds; coo…	3.48591e-07	2.48724e-06
GRMZM2G009940_T01	0.610746	3.79656	2.80454	misc.short chain dehydrogenase/reductase (SDR)	moderately similar to ( 409) AT4G11410 | Symbols: | short-chain dehydrogenase/reductase (SDR) family protein | chr4:6945127-6947186 REVERSEweakly similar to ( 120) POR_PEA Protochlorophyllide reductase, chloroplast precursor (EC 1.3.1.33) (PCR) (NADPH-protochlorophyllide oxidoreductase) (POR) - Pisum sativum (Garden pea)highly similar to ( 517) loc_os09g39670 12009.m06905 protein retinol dehydrog…	6.66721e-07	4.54067e-06
GRMZM2G135277_T01	0.487749	6.92464	3.99579	misc.short chain dehydrogenase/reductase (SDR)	moderately similar to ( 246) AT3G59710 | Symbols: | short-chain dehydrogenase/reductase (SDR) family protein | chr3:22055220-22057156 REVERSEmoderately similar to ( 380) loc_os02g39490 12002.m09037 protein carbonyl reductase 3, putative, expressed seq=cds; coord=2:33004446..33008192:1; parent_gene=GRMZM2G135277	2.9058e-15	5.33377e-14
GRMZM2G337048_T01	0.897414	6.5863	3.0444	misc.UDP glucosyl and glucoronyl transferases	highly similar to ( 521) AT2G36970 | Symbols: | UDP-glucoronosyl/UDP-glucosyl transferase family protein | chr2:15529050-15530712 FORWARDmoderately similar to ( 222) IAAG_MAIZE Indole-3-acetate beta-glucosyltransferase (EC 2.4.1.121) (IAA-Glu synthetase) ((Uridine 5-diphosphate-glucose:indol-3-ylacetyl)-beta-D-glucosyl transferase) - Zea mays (Maize)highly similar to ( 791) loc_os10g30560 12010.m…	1.51178e-12	2.11968e-11
GRMZM2G060993_T01	0.820202	5.0328	2.78473	misc.UDP glucosyl and glucoronyl transferases	moderately similar to ( 269) AT3G16520 | Symbols: UGT88A1 | UDP-glucoronosyl/UDP-glucosyl transferase family protein | chr3:5618847-5620833 REVERSEweakly similar to ( 151) ZOX_PHAVU Zeatin O-xylosyltransferase (EC 2.4.2.40) (Zeatin O-beta-D-xylosyltransferase) - Phaseolus vulgaris (Kidney bean) (French bean)highly similar to ( 535) loc_os01g64910 12001.m12604 protein anthocyanidin 5,3-O-glucosylt…	4.36741e-10	4.66312e-09
GRMZM2G383404_T01	0.506473	4.57021	3.34374	misc.UDP glucosyl and glucoronyl transferases	weakly similar to ( 179) AT4G15280 | Symbols: UGT71B5 | UGT71B5 (UDP-GLUCOSYL TRANSFERASE 71B5); UDP-glycosyltransferase/ quercetin 3-O-glucosyltransferase/ transferase, transferring glycosyl groups | chr4:8719182-8720618 FORWARDweakly similar to ( 115) ZOX_PHAVU Zeatin O-xylosyltransferase (EC 2.4.2.40) (Zeatin O-beta-D-xylosyltransferase) - Phaseolus vulgaris (Kidney bean) (French bean)highly s…	1.68966e-10	1.90202e-09
GRMZM2G120016_T01		5.78567	33.3403	misc.UDP glucosyl and glucoronyl transferases	weakly similar to ( 171) AT4G01070 | Symbols: GT72B1, UGT72B1 | GT72B1; UDP-glucosyltransferase/ UDP-glycosyltransferase/ transferase, transferring glycosyl groups | chr4:461858-463300 REVERSEhighly similar to ( 565) CZOG_SORBI Putative cis-zeatin O-glucosyltransferase (EC 2.4.1.215) - Sorghum bicolor (Sorghum) (Sorghum vulgare)highly similar to ( 545) loc_os04g46990 12004.m09645 protein cis-zeat…	2.9968e-15	5.49284e-14
GRMZM2G338465_T01	0.826304	6.73823	3.19593	misc.UDP glucosyl and glucoronyl transferases	moderately similar to ( 385) AT2G36800 | Symbols: DOGT1, UGT73C5 | DOGT1 (DON-GLUCOSYLTRANSFERASE 1); UDP-glycosyltransferase/ cis-zeatin O-beta-D-glucosyltransferase/ glucosyltransferase/ quercetin 4-O-glucosyltransferase/ quercetin 7-O-glucosyltransferase/ trans-zeatin O-beta-D-glucosyltransferase/ transferase, transf | chr2:15423493-15424980 REVERSEweakly similar to ( 190) CZOG_SORBI Putative …	3.03198e-13	4.59778e-12
GRMZM2G015709_T01	0.5887	4.75568	3.18426	misc.UDP glucosyl and glucoronyl transferases	weakly similar to ( 132) AT5G54010 | Symbols: | glycosyltransferase family protein | chr5:21919819-21921180 REVERSEmoderately similar to ( 224) UFOG_PETHY Anthocyanidin 3-O-glucosyltransferase (EC 2.4.1.115) (Flavonol 3-O-glucosyltransferase) (UDP-glucose flavonoid 3-O-glucosyltransferase) (Anthocyanin rhamnosyl transferase) - Petunia hybrida (Petunia)moderately similar to ( 307) loc_os11g26950 1…	1.76168e-10	1.97692e-09
GRMZM2G568636_T01	0.245151	2.47761	3.50598	N-metabolism.nitrate metabolism.NR	nearly identical (1263) AT1G77760 | Symbols: NIA1, GNR1, NR1 | NIA1 (NITRATE REDUCTASE 1); nitrate reductase | chr1:29236005-29239367 REVERSEnearly identical (1660) NIA1_ORYSA Nitrate reductase [NADH] 1 (EC 1.7.1.1) (NR1) - Oryza sativa (Rice)nearly identical (1660) loc_os08g36480 12008.m07637 protein nitrate reductase 1, putative, expressed seq=cds; coord=4:56308168..56313225:1; parent_gene=GRMZ…	1.45925e-10	1.65442e-09
GRMZM2G039477_T01	0.972221	13.7443	3.9895	not assigned.unknown	seq=cds; coord=2:4163994..4167200:1; parent_gene=GRMZM2G039477	9.60385e-13	1.3732e-11
GRMZM2G113089_T01	0.892383	4.72414	2.57318	not assigned.unknown	moderately similar to ( 339) loc_os01g51720 12001.m11350 protein hypothetical protein seq=cds; coord=10:5747157..5750334:-1; parent_gene=GRMZM2G113089	8.86683e-08	6.98032e-07
GRMZM2G002104_T01	0.850775	35.6983	5.5571	not assigned.unknown	moderately similar to ( 265) AT3G50340 | Symbols: | unknown protein | chr3:18665333-18666544 REVERSEmoderately similar to ( 450) loc_os09g28340 12009.m05985 protein expressed protein seq=cds; coord=2:186174995..186176491:-1; parent_gene=GRMZM2G002104	2.65546e-68	6.71673e-66
GRMZM2G369445_T01	0.827019	13.4329	4.1901	not assigned.unknown	seq=cds; coord=2:222647756..222648525:1; parent_gene=GRMZM2G369445	8.73119e-14	1.38897e-12
GRMZM2G083150_T01	0.791062	11.4212	4.02097	not assigned.unknown	weakly similar to ( 145) loc_os05g01210 12005.m28020 protein expressed protein seq=cds; coord=3:32110511..32111641:-1; parent_gene=GRMZM2G083150	2.96712e-13	4.50212e-12
GRMZM2G069335_T01	0.778109	8.42563	3.60629	not assigned.unknown	weakly similar to ( 144) loc_os06g03810 12006.m05112 protein expressed protein seq=cds; coord=6:63536449..63537471:-1; parent_gene=GRMZM2G069335	2.62209e-11	3.23213e-10
GRMZM2G392106_T01	0.754508	5.62826	3.06939	not assigned.unknown	seq=cds; coord=2:109490900..109491954:1; parent_gene=GRMZM2G392106	6.66721e-07	4.54067e-06
GRMZM2G037485_T01	0.750949	7.61524	3.51226	not assigned.unknown	moderately similar to ( 210) loc_os09g04310 12009.m03800 protein expressed protein seq=cds; coord=9:100740103..100741586:1; parent_gene=GRMZM2G037485	1.55942e-13	2.42136e-12
GRMZM2G133095_T01	0.735907	8.55891	3.71013	not assigned.unknown	weakly similar to ( 110) AT5G12340 | Symbols: | unknown protein | chr5:3992948-3993610 REVERSEmoderately similar to ( 289) loc_os05g31970 12005.m07430 protein expressed protein seq=cds; coord=8:91312778..91313426:-1; parent_gene=GRMZM2G133095	1.32287e-07	1.00906e-06
GRMZM2G520811_T01	0.721456	6.51013	3.34459	not assigned.unknown	weakly similar to ( 126) AT5G47920 | Symbols: | unknown protein | chr5:19403458-19404021 REVERSEmoderately similar to ( 230) loc_os04g31350 12004.m08237 protein expressed protein seq=cds; coord=2:72673592..72674915:1; parent_gene=GRMZM2G520811	1.68966e-10	1.90202e-09
AC205703.4_FGT001	0.639362	9.23097	4.02161	not assigned.unknown	weakly similar to ( 145) AT5G14360 | Symbols: | ubiquitin family protein | chr5:4631038-4631641 FORWARDmoderately similar to ( 218) loc_os02g38410 12002.m08929 protein BCL-2 binding anthanogene-1, putative, expressed seq=cds; coord=5:181014743..181016466:1; parent_gene=AC205703.4_FG001	3.51177e-07	2.50095e-06
GRMZM2G032807_T01	0.631125	8.54253	3.92705	not assigned.unknown	weakly similar to ( 112) loc_os09g09930 12009.m04258 protein heavy metal-associated domain containing protein, expressed seq=cds; coord=7:75137287..75138492:1; parent_gene=GRMZM2G032807	3.11564e-12	4.22558e-11
GRMZM2G129815_T01	0.628633	5.48345	3.29471	not assigned.unknown	very weakly similar to (89.4) loc_os03g20330 12003.m07443 protein VQ motif family protein, expressed seq=cds; coord=9:134088631..134089643:1; parent_gene=GRMZM2G129815	7.63305e-07	5.13895e-06
GRMZM2G145950_T01	0.572323	4.13154	3.0199	not assigned.unknown	very weakly similar to (98.6) loc_os03g56700 12003.m10580 protein expressed protein seq=cds; coord=1:276533510..276535247:-1; parent_gene=GRMZM2G145950	4.29047e-08	3.53957e-07
AC191070.3_FGT006	0.471009	51.758	6.95544	not assigned.unknown	seq=cds; coord=4:42444474..42446902:-1; parent_gene=AC191070.3_FG006	1.60526e-71	4.61404e-69
GRMZM2G466309_T01	0.458353	7.72053	4.24436	not assigned.unknown	seq=cds; coord=5:202304835..202305876:1; parent_gene=GRMZM2G466309	1.82768e-11	2.29312e-10
GRMZM2G160924_T01	0.409784	36.4843	6.64626	not assigned.unknown	moderately similar to ( 276) loc_os10g10320 12010.m04368 protein conserved hypothetical protein seq=cds; coord=4:190262956..190263824:-1; parent_gene=GRMZM2G160924	5.40473e-43	5.42489e-41
GRMZM2G133055_T03	0.409258	5.41637	3.89566	not assigned.unknown	seq=cds; coord=4:9800152..9801165:1; parent_gene=GRMZM2G133055	1.21719e-06	7.90032e-06
GRMZM2G417835_T01	0.406125	22.4769	5.96067	not assigned.unknown	weakly similar to ( 108) loc_os05g32460 12005.m07479 protein VQ motif family protein, expressed seq=cds; coord=1:14384994..14386612:1; parent_gene=GRMZM2G417835	1.04514e-26	4.37679e-25
GRMZM2G035170_T01	0.297387	3.33947	3.65794	not assigned.unknown	moderately similar to ( 241) AT5G52060 | Symbols: ATBAG1 | ATBAG1 (ARABIDOPSIS THALIANA BCL-2-ASSOCIATED ATHANOGENE 1); protein binding | chr5:21152449-21153741 REVERSEmoderately similar to ( 342) loc_os09g35630 12009.m06514 protein protein binding protein, putative, expressed seq=cds; coord=2:194635980..194637906:-1; parent_gene=GRMZM2G035170	2.39224e-07	1.7576e-06
GRMZM2G341309_T01	0.296188	9.44349	5.16433	not assigned.unknown	weakly similar to ( 142) loc_os03g15080 12003.m06945 protein expressed protein seq=cds; coord=1:35768410..35771730:1; parent_gene=GRMZM2G341309	1.11508e-15	2.14159e-14
GRMZM2G387341_T01	0.257191	8.35484	5.19053	not assigned.unknown	seq=cds; coord=5:23888854..23889472:-1; parent_gene=GRMZM2G387341	3.55526e-09	3.39731e-08
GRMZM2G118507_T01	0.233091	3.73924	4.17222	not assigned.unknown	moderately similar to ( 319) AT4G00910 | Symbols: | unknown protein | chr4:389370-391287 REVERSEhighly similar to ( 724) loc_os06g22600 12006.m06914 protein ALMT1, putative, expressed seq=cds; coord=9:54156833..54159129:-1; parent_gene=GRMZM2G118507	1.07653e-10	1.23772e-09
GRMZM5G851266_T01	0.219891	2.38105	3.6064	not assigned.unknown	moderately similar to ( 299) PPO2_IPOBA Polyphenol oxidase II, chloroplast precursor (EC 1.10.3.1) (PPO-II) (Catechol oxidase II) - Ipomoea batatas (Sweet potato) (Batate)moderately similar to ( 273) loc_os04g53300 12004.m10221 protein polyphenol oxidase II, chloroplast precursor, putative, expressed seq=cds; coord=10:59660107..59662383:1; parent_gene=GRMZM5G851266	4.32428e-07	3.03829e-06
GRMZM2G390236_T01	0.198505	5.73195	5.02141	not assigned.unknown	weakly similar to ( 105) loc_os01g03130 12001.m06952 protein expressed protein seq=cds; coord=3:25309307..25310108:-1; parent_gene=GRMZM2G390236	2.51623e-08	2.14728e-07
GRMZM2G079491_T02	0.191578	2.76596	4.02059	not assigned.unknown	very weakly similar to ( 100) AT5G45480 | Symbols: | unknown protein | chr5:18426296-18428929 REVERSEmoderately similar to ( 437) loc_os07g16930 12007.m06134 protein expressed protein seq=cds; coord=4:201121907..201124490:1; parent_gene=GRMZM2G079491	1.15077e-09	1.16792e-08
GRMZM2G047296_T01	0.191348	6.90658	5.34322	not assigned.unknown	weakly similar to ( 141) loc_os06g05730 12006.m05299 protein expressed protein seq=cds; coord=6:74033120..74033951:1; parent_gene=GRMZM2G047296	8.48998e-09	7.74416e-08
GRMZM2G015872_T01	0.127975	4.15727	5.19201	not assigned.unknown	weakly similar to ( 136) AT5G48270 | Symbols: | unknown protein | chr5:19564744-19565712 REVERSEmoderately similar to ( 353) loc_os05g01790 12005.m04716 protein expressed protein seq=cds; coord=6:39660943..39662186:-1; parent_gene=GRMZM2G015872	5.45093e-08	4.42335e-07
GRMZM2G309071_T01	0.114205	5.6336	5.79342	not assigned.unknown	moderately similar to ( 246) loc_os01g51640 12001.m11342 protein expressed protein seq=cds; coord=6:137492142..137494245:-1; parent_gene=GRMZM2G309071	1.27755e-13	1.99472e-12
GRMZM2G094860_T01	0.0904039	2.828	5.13712	not assigned.unknown	moderately similar to ( 353) AT4G00910 | Symbols: | unknown protein | chr4:389370-391287 REVERSEhighly similar to ( 578) loc_os04g47930 12004.m09733 protein ALMT1, putative, expressed seq=cds; coord=10:137281069..137283152:1; parent_gene=GRMZM2G094860	1.01396e-07	7.8866e-07
AC203294.3_FGT012		55.9563	35.0688	not assigned.unknown	weakly similar to ( 114) loc_os01g59410 12001.m12077 protein VQ motif family protein, expressed seq=cds; coord=8:171193955..171194488:1; parent_gene=AC203294.3_FG012	9.60157e-45	1.05592e-42
GRMZM2G378762_T01		41.7785	36.0244	not assigned.unknown	weakly similar to ( 173) loc_os05g23130 12005.m06608 protein expressed protein seq=cds; coord=6:86626810..86628189:1; parent_gene=GRMZM2G378762	8.71327e-77	3.06102e-74
GRMZM2G135165_T01		24.538	35.4345	not assigned.unknown	very weakly similar to (82.0) AT5G17210 | Symbols: | unknown protein | chr5:5656700-5657970 FORWARDweakly similar to ( 160) loc_os05g35930 12005.m07823 protein expressed protein seq=cds; coord=6:150367837..150369671:-1; parent_gene=GRMZM2G135165	2.09023e-55	3.28387e-53
GRMZM2G132862_T01		9.98267	32.7839	not assigned.unknown	seq=cds; coord=4:236567909..236568522:-1; parent_gene=GRMZM2G132862	1.40021e-10	1.59249e-09
GRMZM5G812326_T01		7.68663	32.9936	not assigned.unknown	weakly similar to ( 108) AT4G24310 | Symbols: | unknown protein | chr4:12600900-12601541 FORWARDmoderately similar to ( 224) loc_os01g29330 12001.m09370 protein expressed protein seq=cds; coord=9:2471961..2472882:1; parent_gene=GRMZM5G812326	3.01747e-12	4.10123e-11
GRMZM2G018673_T01		6.41644	32.5402	not assigned.unknown	seq=cds; coord=4:225711895..225713017:-1; parent_gene=GRMZM2G018673	3.55526e-09	3.39731e-08
GRMZM2G334734_T01		5.88456	32.1079	not assigned.unknown	weakly similar to ( 134) AT1G09310 | Symbols: | unknown protein | chr1:3009109-3009648 FORWARDmoderately similar to ( 251) loc_os07g02850 12007.m04756 protein expressed protein seq=cds; coord=2:4414922..4415572:-1; parent_gene=GRMZM2G334734	6.74877e-07	4.58264e-06
GRMZM2G100776_T01		5.08388	32.872	not assigned.unknown	moderately similar to ( 266) JI60_HORVU 60 kDa jasmonate-induced protein (EC 3.2.2.22) (rRNA N-glycosidase) - Hordeum vulgare (Barley)very weakly similar to (89.0) loc_os11g06630 12011.m04860 protein ribosome inactivating protein 1, putative seq=cds; coord=8:48630170..48632250:1; parent_gene=GRMZM2G100776	2.04338e-11	2.54732e-10
GRMZM2G036980_T01		4.85601	32.5394	not assigned.unknown	seq=cds; coord=8:120149428..120150492:-1; parent_gene=GRMZM2G036980	3.55526e-09	3.39731e-08
GRMZM2G333079_T01		4.10767	33.3087	not assigned.unknown	seq=cds; coord=8:111287695..111290414:-1; parent_gene=GRMZM2G333079	5.58366e-15	9.9111e-14
GRMZM2G092003_T01		2.86078	32.2443	not assigned.unknown	weakly similar to ( 129) AT1G49330 | Symbols: | hydroxyproline-rich glycoprotein family protein | chr1:18250043-18251038 FORWARDweakly similar to ( 175) loc_os05g47590 12005.m08831 protein conserved hypothetical protein seq=cds; coord=8:63893483..63894955:-1; parent_gene=GRMZM2G092003	1.80309e-07	1.34654e-06
GRMZM2G061751_T01		2.44653	32.37	not assigned.unknown	weakly similar to ( 140) AT1G29300 | Symbols: UNE1 | UNE1 (unfertilized embryo sac 1) | chr1:10248120-10249499 REVERSEmoderately similar to ( 291) loc_os05g11650 12005.m05634 protein expressed protein seq=cds; coord=6:131356659..131358537:1; parent_gene=GRMZM2G061751	2.51623e-08	2.14728e-07
GRMZM2G059700_T01		1.79453	32.0335	not assigned.unknown	highly similar to ( 817) loc_os01g52900 12001.m11463 protein expressed protein seq=cds; coord=3:201092983..201095214:1; parent_gene=GRMZM2G059700	1.30841e-06	8.44691e-06
GRMZM2G079638_T01	0.875419	12.1877	3.96938	not assigned.unknown	seq=cds; coord=8:34389792..34391064:1; parent_gene=GRMZM2G079638	2.71555e-20	7.5068e-19
GRMZM2G457287_T01	0.874046	7.06078	3.18397	not assigned.unknown	moderately similar to ( 430) AT3G13510 | Symbols: | unknown protein | chr3:4403776-4405741 FORWARDmoderately similar to ( 471) loc_os07g38590 12007.m08105 protein carboxyl-terminal peptidase, putative, expressed seq=cds; coord=4:1992637..1995216:-1; parent_gene=GRMZM2G457287	1.76168e-10	1.97692e-09
GRMZM2G050384_T01	0.84345	10.909	3.86274	not assigned.unknown	seq=cds; coord=8:3928573..3929327:-1; parent_gene=GRMZM2G050384	8.23339e-11	9.57936e-10
GRMZM2G423202_T01	0.744198	8.81605	3.73506	not assigned.unknown	moderately similar to ( 225) AT4G21700 | Symbols: | unknown protein | chr4:11529956-11532844 FORWARDhighly similar to ( 707) loc_os01g48620 12001.m11052 protein expressed protein seq=cds; coord=3:208969066..208971846:-1; parent_gene=GRMZM2G423202	1.70987e-27	7.66836e-26
GRMZM2G030636_T01	0.73534	7.16626	3.45338	not assigned.unknown	moderately similar to ( 445) AT4G24140 | Symbols: | hydrolase, alpha/beta fold family protein | chr4:12530032-12533664 REVERSEhighly similar to ( 712) loc_os10g38860 12010.m06653 protein catalytic/ hydrolase, putative, expressed seq=cds; coord=1:82022572..82026326:-1; parent_gene=GRMZM2G030636	1.06291e-17	2.40477e-16
GRMZM2G303509_T01	0.286333	7.92352	4.95992	not assigned.unknown	seq=cds; coord=5:205386537..205387092:1; parent_gene=GRMZM2G303509	4.84437e-08	3.96548e-07
GRMZM2G313104_T01	0.273542	8.88599	5.19201	not assigned.unknown	seq=cds; coord=1:72040893..72042056:-1; parent_gene=GRMZM2G313104	6.1339e-16	1.20179e-14
GRMZM2G321394_T01		8.26802	33.5405	not assigned.unknown	moderately similar to ( 396) AT3G11570 | Symbols: | unknown protein | chr3:3645540-3647328 REVERSEmoderately similar to ( 320) loc_os11g05080 12011.m04706 protein expressed protein seq=cds; coord=2:3772179..3773806:1; parent_gene=GRMZM2G321394	2.15664e-17	4.7559e-16
GRMZM2G175243_T01		5.55928	32.244	not assigned.unknown	seq=cds; coord=9:36386035..36386792:1; parent_gene=GRMZM2G175243	1.80309e-07	1.34654e-06
GRMZM2G105587_T01		5.0852	32.1777	not assigned.unknown	seq=cds; coord=8:5997392..5998182:1; parent_gene=GRMZM2G105587	3.48591e-07	2.48724e-06
GRMZM2G404081_T01		2.99489	32.3087	not assigned.unknown	moderately similar to ( 354) AT1G29050 | Symbols: | unknown protein | chr1:10136376-10139082 REVERSEmoderately similar to ( 483) loc_os06g34060 12006.m07942 protein expressed protein seq=cds; coord=6:106425279..106427173:1; parent_gene=GRMZM2G404081	4.84437e-08	3.96548e-07
GRMZM2G152587_T01	0.892383	4.18731	2.40089	protein.degradation.AAA type	moderately similar to ( 293) AT3G28580 | Symbols: | AAA-type ATPase family protein | chr3:10715736-10717238 FORWARDhighly similar to ( 566) loc_os06g48240 12006.m09350 protein ATPase protein, putative, expressed seq=cds; coord=5:54533886..54535669:1; parent_gene=GRMZM2G152587	1.01106e-06	6.64768e-06
GRMZM2G464572_T01	0.474519	2.22658	2.39768	protein.degradation.ubiquitin.E2	highly similar to ( 712) AT2G33770 | Symbols: UBC24, ATUBC24, PHO2 | PHO2 (PHOSPHATE 2); ubiquitin-protein ligase | chr2:14277785-14281482 REVERSEnearly identical (1310) loc_os05g48390 12005.m08910 protein ubiquitin conjugating enzyme, putative, expressed seq=cds; coord=9:56902708..56907334:-1; parent_gene=GRMZM2G464572	1.01106e-06	6.64768e-06
GRMZM2G428179_T01	0.643497	8.67129	3.92162	protein.degradation.ubiquitin.E3.RING	very weakly similar to (80.5) AT2G42360 | Symbols: | zinc finger (C3HC4-type RING finger) family protein | chr2:17640907-17641617 FORWARDweakly similar to ( 194) loc_os01g55110 12001.m11671 protein RING-H2 finger protein ATL2K, putative, expressed seq=cds; coord=8:173934440..173935676:-1; parent_gene=GRMZM2G428179	1.58922e-14	2.72528e-13
GRMZM2G041899_T01	0.553503	3.08	2.64547	protein.degradation.ubiquitin.E3.RING	moderately similar to ( 325) AT5G60710 | Symbols: | zinc finger (C3HC4-type RING finger) family protein | chr5:24410953-24414849 REVERSEmoderately similar to ( 396) loc_os10g32750 12010.m06111 protein protein binding protein, putative seq=cds; coord=1:9122820..9125373:1; parent_gene=GRMZM2G041899	2.53154e-07	1.8528e-06
GRMZM2G004519_T01	0.515771	9.72192	4.4055	protein.degradation.ubiquitin.E3.RING	very weakly similar to (84.7) AT2G42350 | Symbols: | zinc finger (C3HC4-type RING finger) family protein | chr2:17639245-17639898 FORWARDvery weakly similar to (91.3) EL5_ORYSA E3 ubiquitin-protein ligase EL5 (EC 6.3.2.-) - Oryza sativa (Rice)weakly similar to ( 188) loc_os01g20910 12001.m08575 protein RING-H2 finger protein ATL2L, putative, expressed seq=cds; coord=8:35643997..35644922:1; parent…	7.50893e-14	1.20286e-12
GRMZM2G154872_T01	0.102512	4.81015	5.72251	protein.degradation.ubiquitin.E3.SCF.FBOX	highly similar to ( 552) loc_os06g49340 12006.m09458 protein F-box domain containing protein, expressed seq=cds; coord=6:86182097..86183649:-1; parent_gene=GRMZM2G154872	9.73443e-12	1.2601e-10
GRMZM2G111975_T01	0.874732	15.4858	4.31778	protein.glycosylation	moderately similar to ( 236) AT1G08280 | Symbols: | glycosyl transferase family 29 protein / sialyltransferase family protein | chr1:2608408-2609604 FORWARDmoderately similar to ( 419) loc_os04g42760 12004.m09241 protein sialyltransferase-like protein, putative, expressed seq=cds; coord=2:30398686..30399959:1; parent_gene=GRMZM2G111975	4.56792e-26	1.83108e-24
AC206223.3_FGT006	0.267565	3.2192	3.75706	protein.postranslational modification	highly similar to ( 610) AT5G58520 | Symbols: | protein kinase family protein | chr5:23655312-23657943 FORWARDnearly identical (1006) loc_os03g18430 12003.m07266 protein ATP binding protein, putative, expressed seq=cds; coord=9:137336819..137339379:1; parent_gene=AC206223.3_FG006	7.31286e-08	5.82955e-07
GRMZM2G300771_T01		3.29564	32.4281	protein.postranslational modification	moderately similar to ( 256) AT3G25250 | Symbols: AGC2-1, AGC2, OXI1 | AGC2-1 (OXIDATIVE SIGNAL-INDUCIBLE1); kinase | chr3:9195566-9196949 FORWARDweakly similar to ( 142) KPK1_PHAVU Protein kinase PVPK-1 (EC 2.7.11.1) - Phaseolus vulgaris (Kidney bean) (French bean)moderately similar to ( 400) loc_os02g39090 12002.m08997 protein protein kinase, putative, expressed seq=cds; coord=5:182032083..1820…	1.30877e-08	1.16934e-07
GRMZM2G058220_T01	0.427386	3.98511	3.3902	protein.postranslational modification.kinase.receptor like cytoplasmatic kinase VII	moderately similar to ( 393) AT5G35370 | Symbols: | ATP binding / carbohydrate binding / kinase/ protein kinase/ protein serine/threonine kinase/ protein tyrosine kinase/ sugar binding | chr5:13588564-13591182 REVERSEmoderately similar to ( 206) KPRO_MAIZE Putative receptor protein kinase ZmPK1 precursor (EC 2.7.11.1) - Zea mays (Maize)highly similar to ( 568) loc_os02g52850 12002.m10315 protein …	3.08419e-14	5.15267e-13
GRMZM2G028366_T01		2.18872	32.9957	protein.synthesis.initiation	moderately similar to ( 336) AT1G54270 | Symbols: EIF4A-2 | EIF4A-2; ATP-dependent helicase/ translation initiation factor | chr1:20260495-20262018 FORWARDmoderately similar to ( 350) IF410_TOBAC Eukaryotic initiation factor 4A-10 (EC 3.6.1.-) (ATP-dependent RNA helicase eIF4A-10) (eIF-4A-10) - Nicotiana tabacum (Common tobacco)highly similar to ( 563) loc_os02g12840 12002.m06531 protein helicase…	3.01747e-12	4.10123e-11
GRMZM2G162505_T01		3.32539	32.1077	PS.calvin cycle.rubisco interacting	very weakly similar to (85.9) RUAP_SOYBN RuBisCO-associated protein - Glycine max (Soybean)highly similar to ( 503) loc_os10g28050 12010.m05688 protein chitinase 2, putative, expressed seq=cds; coord=1:240766113..240767264:1; parent_gene=GRMZM2G162505	6.74877e-07	4.58264e-06
GRMZM2G064106_T01	0.797202	13.7159	4.27523	redox.ascorbate and glutathione.ascorbate	highly similar to ( 694) AT4G39830 | Symbols: | L-ascorbate oxidase, putative | chr4:18479103-18481184 FORWARDhighly similar to ( 581) ASO_CUCSA L-ascorbate oxidase precursor (EC 1.10.3.3) (Ascorbase) (ASO) - Cucumis sativus (Cucumber)highly similar to ( 907) loc_os09g20090 12009.m05216 protein L-ascorbate oxidase precursor, putative, expressed seq=cds; coord=7:99535861..99539292:-1; parent_gene=…	8.4356e-34	5.37456e-32
GRMZM2G142999_T01	0.839374	7.74249	3.37583	RNA.regulation of transcription.ABI3/VP1-related B3-domain-containing transcription factor family	weakly similar to ( 154) AT3G61970 | Symbols: NGA2 | NGA2 (NGATHA2); transcription factor | chr3:22951829-22952728 FORWARDmoderately similar to ( 278) loc_os10g39190 12010.m06689 protein RAV, putative seq=cds; coord=9:125563700..125564837:-1; parent_gene=GRMZM2G142999	5.56422e-11	6.59828e-10
GRMZM2G026926_T01	0.719716	6.84081	3.41796	RNA.regulation of transcription.AP2/EREBP, APETALA2/Ethylene-responsive element binding protein family	weakly similar to ( 156) AT2G20880 | Symbols: | AP2 domain-containing transcription factor, putative | chr2:8986053-8987063 FORWARDvery weakly similar to (87.0) ERF1_ORYSA Ethylene-responsive transcription factor 1 (Ethylene-responsive element-binding factor 1) (EREBP-1) (OsEREBP1) - Oryza sativa (Rice)moderately similar to ( 340) loc_os04g44670 12004.m09426 protein AP2 domain containing protein,…	2.97044e-17	6.48268e-16
GRMZM2G084264_T01	0.529788	6.37413	3.75754	RNA.regulation of transcription.AP2/EREBP, APETALA2/Ethylene-responsive element binding protein family	very weakly similar to (87.0) AT1G21910 | Symbols: | AP2 domain-containing transcription factor family protein | chr1:7696655-7697347 FORWARDweakly similar to ( 165) loc_os06g10780 12006.m05795 protein DNA binding protein, putative, expressed seq=cds; coord=6:109899548..109900749:1; parent_gene=GRMZM2G084264	5.95858e-11	7.0494e-10
GRMZM5G852704_T01	0.454861	8.02655	4.31089	RNA.regulation of transcription.AP2/EREBP, APETALA2/Ethylene-responsive element binding protein family	weakly similar to ( 135) AT1G22190 | Symbols: | AP2 domain-containing transcription factor, putative | chr1:7836245-7837030 FORWARDmoderately similar to ( 209) loc_os02g51670 12002.m10198 protein AP2 domain-containing protein, putative, expressed seq=cds; coord=9:5876876..5877925:-1; parent_gene=GRMZM5G852704	5.61628e-12	7.42982e-11
GRMZM2G141638_T01		2.34138	32.4868	RNA.regulation of transcription.AP2/EREBP, APETALA2/Ethylene-responsive element binding protein family	moderately similar to ( 354) AT5G17430 | Symbols: BBM | BBM (BABY BOOM); DNA binding / transcription factor | chr5:5742542-5745568 REVERSEmoderately similar to ( 353) BBM2_BRANA Protein BABY BOOM 2 (BnBBM2) - Brassica napus (Rape)highly similar to ( 676) loc_os01g67410 12001.m12845 protein AP2/EREBP transcription factor BABY BOOM, putative, expressed seq=cds; coord=3:166793199..166797020:1; paren…	6.81664e-09	6.31053e-08
GRMZM2G023813_T01	0.873665	7.24124	3.22107	RNA.regulation of transcription.ARF, Auxin Response Factor family	moderately similar to ( 227) AT1G77850 | Symbols: ARF17 | ARF17 (AUXIN RESPONSE FACTOR 17); transcription factor | chr1:29272405-29275193 FORWARDmoderately similar to ( 318) loc_os04g59430 12004.m10819 protein B3 DNA binding domain containing protein, expressed seq=cds; coord=10:149197770..149199623:-1; parent_gene=GRMZM2G023813	1.0543e-13	1.65945e-12
GRMZM2G143352_T01	0.785209	12.9899	4.21748	RNA.regulation of transcription.Aux/IAA family	very weakly similar to (94.7) AT5G57420 | Symbols: IAA33 | IAA33 (INDOLE-3-ACETIC ACID INDUCIBLE 33); transcription factor | chr5:23270024-23270959 FORWARDvery weakly similar to (92.8) loc_os04g55950 12004.m10486 protein expressed protein seq=cds; coord=10:145949349..145950277:1; parent_gene=GRMZM2G143352	4.94581e-14	8.08134e-13
GRMZM2G041636_T01	0.975697	6.65214	2.93868	RNA.regulation of transcription.bHLH,Basic Helix-Loop-Helix family	very weakly similar to (80.5) loc_os03g19780 12003.m07393 protein expressed protein seq=cds; coord=7:174327890..174328868:-1; parent_gene=GRMZM2G041636	1.28946e-07	9.8596e-07
GRMZM2G027976_T01	0.762184	9.39946	3.79294	RNA.regulation of transcription.bZIP transcription factor family	weakly similar to ( 173) AT3G58120 | Symbols: ATBZIP61, BZIP61 | BZIP61; DNA binding / transcription activator/ transcription factor | chr3:21521289-21523078 REVERSEvery weakly similar to (92.0) RF2B_ORYSA Transcription factor RF2b - Oryza sativa (Rice)moderately similar to ( 226) loc_os01g55150 12001.m11675 protein transcription factor RF2b, putative, expressed seq=cds; coord=3:196153277..196156…	1.37203e-19	3.59628e-18
GRMZM2G010290_T02		3.02891	32.178	RNA.regulation of transcription.C2C2(Zn) DOF zinc finger family	weakly similar to ( 136) AT4G24060 | Symbols: | Dof-type zinc finger domain-containing protein | chr4:12503970-12505417 FORWARDweakly similar to ( 123) PBF_MAIZE Dof zinc finger protein PBF (Prolamin box-binding factor) - Zea mays (Maize)moderately similar to ( 294) loc_os04g47990 12004.m35186 protein dof zinc finger protein, putative, expressed seq=cds; coord=10:137204209..137206460:1; parent_ge…	3.48591e-07	2.48724e-06
GRMZM2G338056_T01		6.80435	32.1081	RNA.regulation of transcription.C2H2 zinc finger family	very weakly similar to (81.6) loc_os11g47630 12011.m08563 protein zinc finger DNA-binding protein, putative, expressed seq=cds; coord=9:16478702..16479264:1; parent_gene=GRMZM2G338056	6.74877e-07	4.58264e-06
GRMZM2G106026_T01		3.86338	32.0333	RNA.regulation of transcription.C2H2 zinc finger family	very weakly similar to (97.8) AT5G04340 | Symbols: C2H2, CZF2, ZAT6 | ZAT6 (ZINC FINGER OF ARABIDOPSIS THALIANA 6); nucleic acid binding / transcription factor/ zinc ion binding | chr5:1216321-1217037 REVERSEvery weakly similar to (92.4) ZFP1_WHEAT Zinc-finger protein 1 (WZF1) - Triticum aestivum (Wheat)weakly similar to ( 197) loc_os03g32230 12003.m08467 protein zinc-finger protein 1, putative, …	1.30841e-06	8.44691e-06
GRMZM2G178102_T01	0.04836	2.15282	5.64552	RNA.regulation of transcription.HB,Homeobox transcription factor family	nearly identical (1162) AT2G34710 | Symbols: PHB, ATHB14, ATHB-14, PHB-1D | PHB (PHABULOSA); DNA binding / transcription factor | chr2:14639548-14643993 REVERSEnearly identical (1449) loc_os12g41860 12012.m07967 protein class III HD-Zip protein 4, putative, expressed seq=cds; coord=3:123263423..123270240:-1; parent_gene=GRMZM2G178102	6.11712e-11	7.22683e-10
GRMZM2G047448_T01		4.8275	32.7389	RNA.regulation of transcription.HB,Homeobox transcription factor family	weakly similar to ( 121) AT2G17950 | Symbols: WUS, PGA6, WUS1 | WUS (WUSCHEL); DNA binding / protein binding / transcription factor/ transcription regulator | chr2:7809100-7810671 REVERSEweakly similar to ( 122) WUS_ANTMA Protein WUSCHEL (Protein ROSULATA) - Antirrhinum majus (Garden snapdragon)weakly similar to ( 186) loc_os04g56780 12004.m10565 protein protein WUSCHEL, putative, expressed seq=c…	2.66663e-10	2.92751e-09
GRMZM2G459864_T01	0.624318	15.7741	4.82906	RNA.regulation of transcription.MADS box transcription factor family	weakly similar to ( 107) AT5G60440 | Symbols: AGL62 | AGL62 (Agamous-like 62); DNA binding / transcription factor | chr5:24306329-24307520 FORWARDweakly similar to ( 139) loc_os05g23780 12005.m06672 protein DNA binding protein, putative seq=cds; coord=10:69130821..69131585:-1; parent_gene=GRMZM2G459864	1.63965e-18	4.00321e-17
GRMZM5G848185_T01	0.879565	16.5792	4.40537	RNA.regulation of transcription.MYB domain transcription factor family	weakly similar to ( 136) AT5G57620 | Symbols: MYB36, AtMYB36 | MYB36 (myb domain protein 36); DNA binding / transcription factor | chr5:23334904-23336388 FORWARDvery weakly similar to (82.8) MYB4_ORYSA Myb-related protein Myb4 (OsMyb4) (Transcription factor RLTR1) - Oryza sativa (Rice)moderately similar to ( 259) loc_os02g54520 12002.m10481 protein myb-like DNA-binding domain containing protein, …	1.2629e-24	4.62954e-23
AC206901.3_FGT005	0.381777	6.43069	4.24413	RNA.regulation of transcription.MYB domain transcription factor family	moderately similar to ( 230) AT3G23250 | Symbols: MYB15, ATY19, ATMYB15 | MYB15 (MYB DOMAIN PROTEIN 15); DNA binding / transcription factor | chr3:8309742-8310624 FORWARDmoderately similar to ( 237) MYB4_ORYSA Myb-related protein Myb4 (OsMyb4) (Transcription factor RLTR1) - Oryza sativa (Rice)moderately similar to ( 237) loc_os04g43680 12004.m09327 protein myb-related protein Myb4, putative, expr…	2.93147e-08	2.47409e-07
GRMZM2G074358_T01		25.4726	35.2672	RNA.regulation of transcription.NAC domain transcription factor family	moderately similar to ( 227) AT2G17040 | Symbols: anac036 | anac036 (Arabidopsis NAC domain containing protein 36); transcription factor | chr2:7407123-7408120 FORWARDweakly similar to ( 147) NAC67_ORYSA NAC domain-containing protein 67 (ONAC067) - Oryza sativa (Rice)moderately similar to ( 349) loc_os06g51070 12006.m09630 protein NAC domain-containing protein 68, putative, expressed seq=cds; coo…	2.77463e-50	3.73306e-48
AC233870.1_FGT004	0.327574	3.54708	3.60691	RNA.regulation of transcription.PWWP domain protein	very weakly similar to (95.9) AT3G21295 | Symbols: | FUNCTIONS IN: molecular_function unknown; INVOLVED IN: biological_process unknown; LOCATED IN: cellular_component unknown; CONTAINS InterPro DOMAIN/s: PWWP (InterPro:IPR000313); BEST Arabidopsis thaliana protein match is: unknown protein (TAIR:AT1G51745.1); Has 428 Blast hits to 314 proteins in 77 species: Archae - 0; Bacteria - 111; Metazoa - …	8.01214e-09	7.3374e-08
GRMZM2G160990_T01	0.425672	6.06039	3.9993	RNA.regulation of transcription.Trihelix, Triple-Helix transcription factor family	very weakly similar to (96.3) AT4G28300 | Symbols: | hydroxyproline-rich glycoprotein family protein | chr4:14015414-14016823 FORWARDmoderately similar to ( 479) loc_os01g48220 12001.m11014 protein expressed protein seq=cds; coord=8:149981862..149984439:-1; parent_gene=GRMZM2G160990	1.84893e-17	4.10595e-16
GRMZM2G175927_T01	0.697814	13.5531	4.44865	RNA.regulation of transcription.unclassified	moderately similar to ( 243) AT2G03200 | Symbols: | aspartyl protease family protein | chr2:966506-967891 REVERSEmoderately similar to ( 464) loc_os07g34940 12007.m07750 protein aspartic proteinase nepenthesin-1 precursor, putative, expressed seq=cds; coord=2:203944178..203945774:-1; parent_gene=GRMZM2G175927	1.507e-28	7.33041e-27
GRMZM2G018108_T01		4.62517	33.3089	RNA.regulation of transcription.unclassified	moderately similar to ( 349) AT5G10770 | Symbols: | chloroplast nucleoid DNA-binding protein, putative | chr5:3403331-3405331 REVERSEvery weakly similar to (89.7) ASP1_ORYSA Aspartic proteinase Asp1 precursor (EC 3.4.23.-) (OsAsp1) (OSAP1) (Nucellin-like protein) - Oryza sativa (Rice)highly similar to ( 509) loc_os09g30414 12009.m06195 protein aspartic proteinase nepenthesin-2 precursor, putative…	5.58366e-15	9.9111e-14
GRMZM2G139815_T01	0.988827	7.5348	3.09998	RNA.regulation of transcription.WRKY domain transcription factor family	very weakly similar to (94.0) AT4G23810 | Symbols: WRKY53, ATWRKY53 | WRKY53; DNA binding / protein binding / transcription activator/ transcription factor | chr4:12392666-12393739 REVERSEweakly similar to ( 200) loc_os09g16510 12009.m04911 protein OsWRKY74 - Superfamily of rice TFs having WRKY and zinc finger domains, expressed seq=cds; coord=7:92391794..92393825:1; parent_gene=GRMZM2G139815	2.50814e-12	3.4348e-11
GRMZM2G003551_T01	0.657313	11.0718	4.24289	RNA.regulation of transcription.WRKY domain transcription factor family	weakly similar to ( 130) AT4G23810 | Symbols: WRKY53, ATWRKY53 | WRKY53; DNA binding / protein binding / transcription activator/ transcription factor | chr4:12392666-12393739 REVERSEmoderately similar to ( 243) loc_os06g06360 12006.m05362 protein WRKY transcription factor 30, putative, expressed seq=cds; coord=9:18101309..18104762:1; parent_gene=GRMZM2G003551	3.42269e-18	8.12135e-17
GRMZM2G461648_T01		7.15092	33.1771	RNA.regulation of transcription.WRKY domain transcription factor family	weakly similar to ( 132) loc_os11g02470 12011.m04446 protein WRKY transcription factor 38, putative seq=cds; coord=4:184676411..184677679:-1; parent_gene=GRMZM2G461648	6.81384e-14	1.09777e-12
GRMZM2G493395_T02	0.752861	6.06191	3.17783	secondary metabolism.isoprenoids.non-mevalonate pathway.DXS	highly similar to ( 922) AT4G15560 | Symbols: CLA1, DEF, CLA, DXS, DXPS2 | CLA1 (CLOROPLASTOS ALTERADOS 1); 1-deoxy-D-xylulose-5-phosphate synthase | chr4:8884218-8887254 FORWARDhighly similar to ( 932) DXS_ORYSA Probable 1-deoxy-D-xylulose-5-phosphate synthase, chloroplast precursor (EC 2.2.1.7) (1-deoxyxylulose-5-phosphate synthase) (DXP synthase) (DXPS) - Oryza sativa (Rice)nearly identical (1…	9.2132e-18	2.10514e-16
GRMZM2G137786_T01	0.144794	2.26471	4.13566	secondary metabolism.isoprenoids.terpenoids	highly similar to ( 774) AT2G07050 | Symbols: CAS1 | CAS1 (cycloartenol synthase 1); cycloartenol synthase | chr2:2924629-2930295 FORWARDhighly similar to ( 936) loc_os11g18194 12011.m05894 protein cycloartenol synthase, putative, expressed seq=cds; coord=1:159952147..160015647:-1; parent_gene=GRMZM2G137786	1.01396e-07	7.8866e-07
GRMZM2G056469_T01	0.281772	6.89327	4.78215	secondary metabolism.N misc.alkaloid-like	moderately similar to ( 491) AT2G20340 | Symbols: | tyrosine decarboxylase, putative | chr2:8779804-8782490 FORWARDhighly similar to ( 509) TYDC2_PETCR Tyrosine decarboxylase 2 (EC 4.1.1.25) - Petroselinum crispum (Parsley) (Petroselinum hortense)highly similar to ( 801) loc_os01g56380 12001.m11794 protein tyrosine/DOPA decarboxylase 2, putative, expressed seq=cds; coord=1:17829269..17830963:-1; …	8.58657e-17	1.8024e-15
GRMZM2G093125_T01	0.167668	6.55622	5.45766	secondary metabolism.N misc.alkaloid-like	moderately similar to ( 493) AT2G20340 | Symbols: | tyrosine decarboxylase, putative | chr2:8779804-8782490 FORWARDhighly similar to ( 510) TYDC2_PETCR Tyrosine decarboxylase 2 (EC 4.1.1.25) - Petroselinum crispum (Parsley) (Petroselinum hortense)highly similar to ( 803) loc_os01g56380 12001.m11794 protein tyrosine/DOPA decarboxylase 2, putative, expressed seq=cds; coord=1:17855665..17857563:1; p…	1.51946e-20	4.2942e-19
GRMZM2G336824_T01	0.509607	4.29193	3.2444	secondary metabolism.phenylpropanoids	weakly similar to ( 161) AT4G35160 | Symbols: | O-methyltransferase family 2 protein | chr4:16730989-16732808 REVERSEmoderately similar to ( 342) ZRP4_MAIZE O-methyltransferase ZRP4 (EC 2.1.1.-) (OMT) - Zea mays (Maize)moderately similar to ( 337) loc_os05g43940 12005.m08520 protein O-methyltransferase ZRP4, putative, expressed seq=cds; coord=1:66387644..66390084:1; parent_gene=GRMZM2G336824	1.41889e-08	1.25928e-07
GRMZM2G114918_T01		5.71247	33.4004	secondary metabolism.phenylpropanoids	weakly similar to ( 143) AT5G48930 | Symbols: HCT | HCT (HYDROXYCINNAMOYL-COA SHIKIMATE/QUINATE HYDROXYCINNAMOYL TRANSFERASE); quinate O-hydroxycinnamoyltransferase/ shikimate O-hydroxycinnamoyltransferase/ transferase | chr5:19836654-19838092 REVERSEweakly similar to ( 107) HCBT2_DIACA Anthranilate N-benzoyltransferase protein 2 (EC 2.3.1.144) (Anthranilate N-hydroxycinnamoyl/benzoyltransferase …	4.66766e-16	9.29636e-15
GRMZM2G131165_T01	0.274012	3.51656	3.85108	secondary metabolism.phenylpropanoids.lignin biosynthesis.HCT	moderately similar to ( 297) AT5G48930 | Symbols: HCT | HCT (HYDROXYCINNAMOYL-COA SHIKIMATE/QUINATE HYDROXYCINNAMOYL TRANSFERASE); quinate O-hydroxycinnamoyltransferase/ shikimate O-hydroxycinnamoyltransferase/ transferase | chr5:19836654-19838092 REVERSEmoderately similar to ( 233) HCBT1_DIACA Anthranilate N-benzoyltransferase protein 1 (EC 2.3.1.144) (Anthranilate N-hydroxycinnamoyl/benzoyltran…	1.23403e-08	1.10647e-07
GRMZM2G125448_T01		9.16291	33.9748	secondary metabolism.phenylpropanoids.lignin biosynthesis.HCT	weakly similar to ( 173) AT5G48930 | Symbols: HCT | HCT (HYDROXYCINNAMOYL-COA SHIKIMATE/QUINATE HYDROXYCINNAMOYL TRANSFERASE); quinate O-hydroxycinnamoyltransferase/ shikimate O-hydroxycinnamoyltransferase/ transferase | chr5:19836654-19838092 REVERSEweakly similar to ( 168) HCBT1_DIACA Anthranilate N-benzoyltransferase protein 1 (EC 2.3.1.144) (Anthranilate N-hydroxycinnamoyl/benzoyltransferase …	7.32441e-23	2.39359e-21
GRMZM2G170692_T01	0.741333	156.014	7.88445	secondary metabolism.phenylpropanoids.lignin biosynthesis.PAL	nearly identical (1061) AT2G37040 | Symbols: pal1, ATPAL1 | pal1 (Phe ammonia lyase 1); phenylalanine ammonia-lyase | chr2:15557602-15560237 REVERSEnearly identical (1318) PAL2_ORYSA Phenylalanine ammonia-lyase (EC 4.3.1.5) - Oryza sativa (Rice)nearly identical (1320) loc_os02g41670 12002.m09203 protein phenylalanine ammonia-lyase, putative, expressed seq=cds; coord=5:186795550..186798126:1; pare…	4.86988e-249	2.46357e-245
GRMZM2G153871_T01	0.631438	6.36259	3.50202	secondary metabolism.phenylpropanoids.lignin biosynthesis.PAL	moderately similar to ( 440) AT2G37040 | Symbols: pal1, ATPAL1 | pal1 (Phe ammonia lyase 1); phenylalanine ammonia-lyase | chr2:15557602-15560237 REVERSEhighly similar to ( 561) PAL2_ORYSA Phenylalanine ammonia-lyase (EC 4.3.1.5) - Oryza sativa (Rice)highly similar to ( 561) loc_os02g41680 12002.m09204 protein phenylalanine ammonia-lyase, putative, expressed seq=cds; coord=4:231695319..231697748:…	1.21463e-15	2.32046e-14
GRMZM2G334660_T01	0.235679	189.487	9.82074	secondary metabolism.phenylpropanoids.lignin biosynthesis.PAL	nearly identical (1058) AT2G37040 | Symbols: pal1, ATPAL1 | pal1 (Phe ammonia lyase 1); phenylalanine ammonia-lyase | chr2:15557602-15560237 REVERSEnearly identical (1301) PAL2_ORYSA Phenylalanine ammonia-lyase (EC 4.3.1.5) - Oryza sativa (Rice)nearly identical (1308) loc_os02g41670 12002.m09203 protein phenylalanine ammonia-lyase, putative, expressed seq=cds; coord=5:186732964..186735665:-1; par…	1.03791e-282	8.75095e-279
GRMZM2G023794_T02		10.4478	34.5389	secondary metabolism.phenylpropanoids.lignin biosynthesis.PAL	moderately similar to ( 381) AT2G37040 | Symbols: pal1, ATPAL1 | pal1 (Phe ammonia lyase 1); phenylalanine ammonia-lyase | chr2:15557602-15560237 REVERSEmoderately similar to ( 486) PAL2_ORYSA Phenylalanine ammonia-lyase (EC 4.3.1.5) - Oryza sativa (Rice)moderately similar to ( 487) loc_os02g41670 12002.m09203 protein phenylalanine ammonia-lyase, putative, expressed seq=cds; coord=1:264665..27089…	1.80922e-32	1.06673e-30
GRMZM2G336337_T01	0.542819	3.73195	2.94942	secondary metabolism.simple phenols	highly similar to ( 769) AT5G05390 | Symbols: LAC12 | LAC12 (laccase 12); laccase | chr5:1594753-1597042 FORWARDmoderately similar to ( 214) ASO_CUCSA L-ascorbate oxidase precursor (EC 1.10.3.3) (Ascorbase) (ASO) - Cucumis sativus (Cucumber)highly similar to ( 974) loc_os01g61160 12001.m12243 protein L-ascorbate oxidase precursor, putative, expressed seq=cds; coord=8:170035152..170037679:-1; pare…	1.30694e-08	1.16895e-07
GRMZM2G320786_T01	0.133279	3.68814	4.95957	secondary metabolism.simple phenols	highly similar to ( 600) AT5G09360 | Symbols: LAC14 | LAC14 (laccase 14); laccase | chr5:2906426-2908658 REVERSEmoderately similar to ( 217) ASO_CUCSA L-ascorbate oxidase precursor (EC 1.10.3.3) (Ascorbase) (ASO) - Cucumis sativus (Cucumber)highly similar to ( 790) loc_os02g51440 12002.m10178 protein laccase, putative seq=cds; coord=5:207890406..207893256:-1; parent_gene=GRMZM2G320786	1.37513e-13	2.14179e-12
GRMZM5G814718_T01		1.77432	32.1771	secondary metabolism.simple phenols	highly similar to ( 700) AT2G40370 | Symbols: LAC5 | LAC5 (laccase 5); laccase | chr2:16858192-16860593 REVERSEweakly similar to ( 196) ASO_CUCMA L-ascorbate oxidase precursor (EC 1.10.3.3) (Ascorbase) (ASO) - Cucurbita maxima (Pumpkin) (Winter squash)highly similar to ( 952) loc_os03g18640 12003.m07285 protein multicopper oxidase family protein, expressed seq=cds; coord=1:46411401..46414414:1; p…	3.48591e-07	2.48724e-06
GRMZM2G423139_T01	0.867919	9.54729	3.62929	signalling.calcium	weakly similar to ( 109) loc_os03g59790 12003.m10875 protein calcium-binding protein, putative seq=cds; coord=5:2923164..2924447:-1; parent_gene=GRMZM2G423139	6.11259e-15	1.08347e-13
GRMZM2G070673_T01	0.67704	6.633	3.46131	signalling.calcium	weakly similar to ( 187) AT4G14750 | Symbols: IQD19 | IQD19 (IQ-domain 19); calmodulin binding | chr4:8470449-8471903 FORWARDmoderately similar to ( 314) loc_os10g28420 12010.m05722 protein IQ calmodulin-binding motif family protein seq=cds; coord=1:240038938..240040880:1; parent_gene=GRMZM2G070673	4.59781e-13	6.82896e-12
GRMZM2G459663_T01	0.564143	10.5885	4.40042	signalling.calcium	weakly similar to ( 113) loc_os07g43800 12007.m08605 protein EF hand family protein, expressed seq=cds; coord=7:167817587..167818997:1; parent_gene=GRMZM2G459663	2.31529e-20	6.45677e-19
GRMZM2G466563_T01	0.269148	47.6023	7.63383	signalling.calcium	moderately similar to ( 260) AT2G18750 | Symbols: | calmodulin-binding protein | chr2:8125827-8128363 FORWARDmoderately similar to ( 466) loc_os08g27170 12008.m06730 protein calmodulin binding protein, putative seq=cds; coord=1:220848986..220851551:-1; parent_gene=GRMZM2G466563	3.15346e-75	1.06351e-72
GRMZM5G868730_T01	0.101273	2.80247	4.95907	signalling.in sugar and nutrient physiology	moderately similar to ( 271) AT5G64260 | Symbols: EXL2 | EXL2 (EXORDIUM LIKE 2) | chr5:25703980-25704897 FORWARDmoderately similar to ( 412) loc_os08g37840 12008.m07769 protein PHI-1, putative, expressed seq=cds; coord=4:196987297..196988868:-1; parent_gene=GRMZM5G868730	6.53759e-07	4.46683e-06
GRMZM2G130389_T01	0.601895	11.9488	4.48008	signalling.receptor kinases.DUF 26	moderately similar to ( 211) AT1G11350 | Symbols: CBRLK1, SD1-13, RKS2 | SD1-13 (S-DOMAIN-1 13); kinase/ protein kinase/ protein serine/threonine kinase | chr1:3817725-3820752 REVERSEweakly similar to ( 158) PSKR_DAUCA Phytosulfokine receptor precursor (EC 2.7.11.1) (Phytosulfokine LRR receptor kinase) - Daucus carota (Carrot)moderately similar to ( 308) loc_os11g11780 12011.m05370 protein serine…	5.05543e-26	2.01373e-24
GRMZM5G852177_T01	0.195339	7.28567	5.39067	signalling.receptor kinases.DUF 26	moderately similar to ( 412) AT1G16670 | Symbols: | protein kinase family protein | chr1:5697846-5699492 FORWARDmoderately similar to ( 208) NORK_MEDTR Nodulation receptor kinase precursor (EC 2.7.11.1) (Does not make infections protein 2) (Symbiosis receptor-like kinase) (MtSYMRK) - Medicago truncatula (Barrel medic)highly similar to ( 583) loc_os12g41710 12012.m56502 protein serine/threonine-pr…	2.95242e-18	7.03188e-17
GRMZM2G117865_T01	0.637898	4.05671	2.83856	signalling.receptor kinases.DUF 26	moderately similar to ( 217) AT1G61610 | Symbols: | S-locus lectin protein kinase family protein | chr1:22733472-22736509 FORWARDmoderately similar to ( 203) SLSG3_BRAOL S-locus-specific glycoprotein S13 precursor (SLSG-13) (Fragment) - Brassica oleracea (Wild cabbage)moderately similar to ( 480) loc_os09g37834 12009.m06731 protein serine/threonine-protein kinase receptor precursor, putative, exp…	1.10716e-07	8.5536e-07
GRMZM2G140752_T01	0.523934	5.58328	3.58284	signalling.receptor kinases.DUF 26	moderately similar to ( 484) AT4G05200 | Symbols: | protein kinase family protein | chr4:2679793-2682309 REVERSEweakly similar to ( 194) NORK_PEA Nodulation receptor kinase precursor (EC 2.7.11.1) - Pisum sativum (Garden pea)highly similar to ( 725) loc_os05g41370 12005.m08312 protein receptor-like protein kinase homolog RK20-1, putative, expressed seq=cds; coord=6:155625049..155628293:-1; parent…	3.08419e-14	5.15267e-13
GRMZM2G152793_T01	0.113878	2.87725	4.82726	signalling.receptor kinases.DUF 26	moderately similar to ( 416) AT5G35370 | Symbols: | ATP binding / carbohydrate binding / kinase/ protein kinase/ protein serine/threonine kinase/ protein tyrosine kinase/ sugar binding | chr5:13588564-13591182 REVERSEmoderately similar to ( 214) KPRO_MAIZE Putative receptor protein kinase ZmPK1 precursor (EC 2.7.11.1) - Zea mays (Maize)nearly identical (1078) loc_os02g52850 12002.m10315 protein A…	1.56042e-12	2.17822e-11
GRMZM2G125571_T01	0.389562	12.1862	5.13661	signalling.receptor kinases.legume-lectin	very weakly similar to (98.2) loc_os09g16650 12009.m04925 protein seed agglutinin I precursor, putative seq=cds; coord=3:219063340..219064565:1; parent_gene=GRMZM2G125571	8.6388e-23	2.81585e-21
GRMZM2G029407_T01	0.674296	6.7336	3.48749	signalling.receptor kinases.leucine rich repeat III	moderately similar to ( 342) AT4G31250 | Symbols: | leucine-rich repeat transmembrane protein kinase, putative | chr4:15179201-15181751 REVERSEweakly similar to ( 140) PSKR_DAUCA Phytosulfokine receptor precursor (EC 2.7.11.1) (Phytosulfokine LRR receptor kinase) - Daucus carota (Carrot)highly similar to ( 506) loc_os02g07810 12002.m06127 protein ATP binding protein, putative, expressed seq=cds; …	3.80827e-18	8.99406e-17
GRMZM2G151216_T01		2.07207	32.4283	signalling.receptor kinases.leucine rich repeat III	moderately similar to ( 430) AT1G50610 | Symbols: | leucine-rich repeat transmembrane protein kinase, putative | chr1:18742171-18744501 FORWARDweakly similar to ( 114) KPRO_MAIZE Putative receptor protein kinase ZmPK1 precursor (EC 2.7.11.1) - Zea mays (Maize)highly similar to ( 770) loc_os08g40990 12008.m08078 protein receptor-like protein kinase 1, putative, expressed seq=cds; coord=1:190094277…	1.30877e-08	1.16934e-07
GRMZM2G145753_T01	0.990585	4.19975	2.25183	signalling.receptor kinases.leucine rich repeat XI	highly similar to ( 825) AT3G56370 | Symbols: | leucine-rich repeat transmembrane protein kinase, putative | chr3:20899403-20902390 REVERSEmoderately similar to ( 307) RPK1_IPONI Receptor-like protein kinase precursor (EC 2.7.11.1) - Ipomoea nil (Japanese morning glory) (Pharbitis nil)nearly identical (1326) loc_os01g60670 12001.m12195 protein receptor-like protein kinase precursor, putative, exp…	8.86786e-11	1.02939e-09
GRMZM2G138338_T01	0.645585	13.0491	4.50426	signalling.receptor kinases.leucine rich repeat XI	highly similar to ( 611) AT3G28040 | Symbols: | leucine-rich repeat transmembrane protein kinase, putative | chr3:10435139-10438268 FORWARDmoderately similar to ( 258) RPK1_IPONI Receptor-like protein kinase precursor (EC 2.7.11.1) - Ipomoea nil (Japanese morning glory) (Pharbitis nil)nearly identical (1328) loc_os01g72700 12001.m13304 protein ATP binding protein, putative, expressed seq=cds; coo…	4.17691e-54	6.1784e-52
GRMZM2G110685_T01	0.58032	2.85103	2.46719	signalling.receptor kinases.leucine rich repeat XI	highly similar to ( 810) AT1G28440 | Symbols: HSL1 | HSL1 (HAESA-Like 1); ATP binding / kinase/ protein serine/threonine kinase | chr1:9996914-10000171 FORWARDmoderately similar to ( 408) RPK1_IPONI Receptor-like protein kinase precursor (EC 2.7.11.1) - Ipomoea nil (Japanese morning glory) (Pharbitis nil)nearly identical (1073) loc_os09g15700 12009.m04831 protein receptor-like protein kinase 5 pr…	1.55164e-08	1.3718e-07
GRMZM2G463493_T01	0.45249	2.17765	2.43648	signalling.receptor kinases.leucine rich repeat XI	highly similar to ( 971) AT5G56040 | Symbols: | leucine-rich repeat protein kinase, putative | chr5:22695050-22698410 FORWARDmoderately similar to ( 420) RPK1_IPONI Receptor-like protein kinase precursor (EC 2.7.11.1) - Ipomoea nil (Japanese morning glory) (Pharbitis nil)nearly identical (1647) loc_os01g07560 12001.m07382 protein receptor-like protein kinase precursor, putative, expressed seq=cds…	2.51541e-08	2.14728e-07
GRMZM2G001812_T01	0.362462	5.91151	4.19714	signalling.receptor kinases.leucine rich repeat XI	highly similar to ( 716) AT1G35710 | Symbols: | leucine-rich repeat transmembrane protein kinase, putative | chr1:13220940-13224386 FORWARDmoderately similar to ( 476) RPK1_IPONI Receptor-like protein kinase precursor (EC 2.7.11.1) - Ipomoea nil (Japanese morning glory) (Pharbitis nil)nearly identical (1556) loc_os10g33040 12010.m06140 protein receptor-like protein kinase precursor, putative, exp…	1.07238e-29	5.51314e-28
GRMZM2G449817_T01	0.304983	2.38511	3.13698	signalling.receptor kinases.leucine rich repeat XI	highly similar to ( 801) AT5G25930 | Symbols: | leucine-rich repeat family protein / protein kinase family protein | chr5:9050880-9053978 FORWARDmoderately similar to ( 405) RPK1_IPONI Receptor-like protein kinase precursor (EC 2.7.11.1) - Ipomoea nil (Japanese morning glory) (Pharbitis nil)nearly identical (1387) loc_os06g36270 12006.m091721 protein receptor-like protein kinase 5 precursor, puta…	4.7086e-09	4.42091e-08
GRMZM2G127990_T01	0.100697	1.99902	4.48021	signalling.receptor kinases.leucine rich repeat XI	highly similar to ( 877) AT2G24130 | Symbols: | leucine-rich repeat transmembrane protein kinase, putative | chr2:10258148-10261220 FORWARDmoderately similar to ( 398) PSKR_DAUCA Phytosulfokine receptor precursor (EC 2.7.11.1) (Phytosulfokine LRR receptor kinase) - Daucus carota (Carrot)nearly identical (1397) loc_os06g08690 12006.m05588 protein leucine-rich repeat receptor protein kinase EXS pre…	7.1685e-10	7.44641e-09
GRMZM2G159908_T02	0.453565	3.38337	3.06849	signalling.receptor kinases.wall associated kinase	weakly similar to ( 171) AT3G55950 | Symbols: CCR3, ATCRR3 | CCR3 (ARABIDOPSIS THALIANA CRINKLY4 RELATED 3); kinase | chr3:20753903-20756347 REVERSEweakly similar to ( 131) CRI4_MAIZE Putative receptor protein kinase CRINKLY4 precursor (EC 2.7.11.1) - Zea mays (Maize)moderately similar to ( 321) loc_os11g44500 12011.m08283 protein ATP binding protein, putative, expressed seq=cds; coord=3:22930906…	6.66721e-07	4.54067e-06
GRMZM2G077655_T01	0.519841	5.47264	3.56716	signalling.receptor kinases.wall associated kinase	moderately similar to ( 465) AT1G21240 | Symbols: WAK3 | WAK3 (wall associated kinase 3); kinase/ protein serine/threonine kinase | chr1:7434303-7436702 FORWARDmoderately similar to ( 215) CRI4_MAIZE Putative receptor protein kinase CRINKLY4 precursor (EC 2.7.11.1) - Zea mays (Maize)highly similar to ( 872) loc_os09g29510 12009.m06102 protein OsWAK80 - OsWAK receptor-like protein kinase, expresse…	1.41527e-16	2.92228e-15
GRMZM2G013884_T01		3.45405	32.2445	signalling.receptor kinases.wheat LRK10 like	moderately similar to ( 333) loc_os01g04440 12001.m07079 protein conserved hypothetical protein seq=cds; coord=3:20377265..20378484:1; parent_gene=GRMZM2G013884	1.80309e-07	1.34654e-06
GRMZM2G090177_T01	0.499063	5.25391	3.56574	stress.abiotic.cold	very weakly similar to (86.7) AT5G23950 | Symbols: | C2 domain-containing protein | chr5:8082789-8083448 FORWARDweakly similar to ( 141) loc_os08g44850 12008.m08457 protein SRC2, putative, expressed seq=cds; coord=1:202765503..202766778:1; parent_gene=GRMZM2G090177	1.41889e-08	1.25928e-07
GRMZM2G075290_T01	0.490227	4.27616	3.29388	stress.abiotic.drought/salt	moderately similar to ( 307) AT3G62730 | Symbols: | unknown protein | chr3:23208003-23209436 REVERSEmoderately similar to ( 414) loc_os03g22470 12003.m07649 protein desiccation-related protein PCC13-62 precursor, putative, expressed seq=cds; coord=1:58418770..58420264:-1; parent_gene=GRMZM2G075290	7.63305e-07	5.13895e-06
GRMZM2G022347_T01	0.687694	6.61918	3.43699	stress.abiotic.unspecified	weakly similar to ( 119) AT5G45880 | Symbols: | pollen Ole e 1 allergen and extensin family protein | chr5:18609934-18611066 REVERSEmoderately similar to ( 266) PSC13_MAIZE Pollen-specific protein C13 precursor - Zea mays (Maize)moderately similar to ( 238) loc_os04g32680 12004.m08366 protein pollen-specific protein C13 precursor, putative, expressed seq=cds; coord=2:62923977..62924902:1; parent_…	7.86026e-08	6.2423e-07
GRMZM2G107851_T01	0.988827	10.7073	3.60504	stress.biotic	moderately similar to ( 266) AT5G17540 | Symbols: | transferase family protein | chr5:5782061-5783682 REVERSEweakly similar to ( 109) HCBT1_DIACA Anthranilate N-benzoyltransferase protein 1 (EC 2.3.1.144) (Anthranilate N-hydroxycinnamoyl/benzoyltransferase 1) - Dianthus caryophyllus (Carnation) (Clove pink)highly similar to ( 546) loc_os10g11980 12010.m04516 protein transferase family protein, ex…	6.36675e-20	1.70413e-18
GRMZM2G112538_T01	0.869002	6.27323	3.02122	stress.biotic	weakly similar to ( 167) PR1_ASPOF Pathogenesis-related protein 1 (AOPR1) - Asparagus officinalis (Garden asparagus)moderately similar to ( 280) loc_os03g18850 12003.m07305 protein pathogenesis-related protein 1, putative, expressed seq=cds; coord=1:47149321..47150335:1; parent_gene=GRMZM2G112538	1.15002e-06	7.49126e-06
GRMZM2G050450_T01	0.54521	9.18355	4.24229	stress.biotic	moderately similar to ( 342) AT5G17540 | Symbols: | transferase family protein | chr5:5782061-5783682 REVERSEweakly similar to ( 141) HCBT1_DIACA Anthranilate N-benzoyltransferase protein 1 (EC 2.3.1.144) (Anthranilate N-hydroxycinnamoyl/benzoyltransferase 1) - Dianthus caryophyllus (Carnation) (Clove pink)highly similar to ( 764) loc_os06g49660 12006.m09490 protein taxadien-5-alpha-ol O-acetyltr…	4.94655e-22	1.52583e-20
GRMZM2G043154_T01	0.533934	6.63814	3.80441	stress.biotic	moderately similar to ( 313) AT5G17540 | Symbols: | transferase family protein | chr5:5782061-5783682 REVERSEweakly similar to ( 112) HCBT1_DIACA Anthranilate N-benzoyltransferase protein 1 (EC 2.3.1.144) (Anthranilate N-hydroxycinnamoyl/benzoyltransferase 1) - Dianthus caryophyllus (Carnation) (Clove pink)moderately similar to ( 482) loc_os05g04930 12005.m05022 protein taxadien-5-alpha-ol O-acet…	4.50204e-15	8.05907e-14
GRMZM2G141353_T01	0.147682	5.3305	5.34269	stress.biotic	weakly similar to ( 137) loc_os05g50500 12005.m09119 protein expressed protein seq=cds; coord=8:74660833..74661910:-1; parent_gene=GRMZM2G141353	8.48998e-09	7.74416e-08
GRMZM2G025105_T01	0.998574	27.4613	4.94995	stress.biotic	moderately similar to ( 254) AT5G06860 | Symbols: PGIP1, ATPGIP1 | PGIP1 (POLYGALACTURONASE INHIBITING PROTEIN 1); protein binding | chr5:2132373-2133434 FORWARDweakly similar to ( 191) PGIP1_PHAVU Polygalacturonase inhibitor 1 precursor (Polygalacturonase-inhibiting protein) (PGIP-1) - Phaseolus vulgaris (Kidney bean) (French bean)moderately similar to ( 348) loc_os05g01370 12005.m04676 protein …	4.84575e-41	4.48969e-39
GRMZM2G045027_T01	0.6266	6.46194	3.53642	stress.biotic.PR-proteins	moderately similar to ( 350) AT3G14470 | Symbols: | disease resistance protein (NBS-LRR class), putative | chr3:4857940-4861104 FORWARDhighly similar to ( 728) loc_os10g36270 12010.m06438 protein disease resistance RPP13-like protein 1, putative, expressed seq=cds; coord=1:225341943..225345923:-1; parent_gene=GRMZM2G045027	1.27712e-25	4.96975e-24
GRMZM2G177812_T01	0.118453	2.77908	4.72124	transport.ABC transporters and multidrug resistance systems	highly similar to ( 992) AT1G17840 | Symbols: WBC11, ABCG11, DSO, COF1, ATWBC11 | WBC11 (WHITE-BROWN COMPLEX HOMOLOG PROTEIN 11); ATPase, coupled to transmembrane movement of substances / fatty acid transporter | chr1:6142870-6145894 FORWARDweakly similar to ( 164) PDR4_ORYSA Pleiotropic drug resistance protein 4 - Oryza sativa (Rice)nearly identical (1204) loc_os04g44610 12004.m09420 protein ABC…	1.79493e-11	2.25763e-10
GRMZM2G125832_T01	0.610844	7.80869	3.84717	transport.amino acids	highly similar to ( 729) AT1G47670 | Symbols: | amino acid transporter family protein | chr1:17536834-17539486 REVERSEhighly similar to ( 813) loc_os12g30040 12012.m06817 protein amino acid transporter-like protein 1, putative, expressed seq=cds; coord=3:103798946..103802578:1; parent_gene=GRMZM2G125832	2.79989e-20	7.7315e-19
GRMZM2G035542_T01	0.254926	2.76042	3.60791	transport.amino acids	nearly identical (1012) AT1G15690 | Symbols: AVP1, ATAVP3, AVP-3 | AVP1; ATPase/ hydrogen-translocating pyrophosphatase | chr1:5399115-5402185 FORWARDnearly identical (1003) AVP_HORVU Pyrophosphate-energized vacuolar membrane proton pump (EC 3.6.1.1) (Pyrophosphate-energized inorganic pyrophosphatase) (H(+)-PPase) - Hordeum vulgare (Barley)nearly identical (1119) loc_os01g23580 12001.m08831 prote…	8.01214e-09	7.3374e-08
GRMZM2G134450_T02	0.41226	3.3894	3.20879	transport.calcium	moderately similar to ( 224) AT5G17860 | Symbols: CAX7 | CAX7 (calcium exchanger 7); calcium:sodium antiporter/ cation:cation antiporter | chr5:5902638-5904350 REVERSEmoderately similar to ( 406) loc_os03g45370 12003.m09566 protein K-exchanger-like protein, putative, expressed seq=cds; coord=1:259022596..259024912:-1; parent_gene=GRMZM2G134450	1.55499e-09	1.55155e-08
GRMZM2G125023_T01	0.127107	4.8937	5.43571	transport.Major Intrinsic Proteins.TIP	moderately similar to ( 352) AT4G17340 | Symbols: TIP2;2, DELTA-TIP2 | TIP2;2 (TONOPLAST INTRINSIC PROTEIN 2;2); water channel | chr4:9699318-9700250 FORWARDmoderately similar to ( 412) TIP21_ORYSA Probable aquaporin TIP2.1 (Tonoplast intrinsic protein 2.1) (OsTIP2.1) - Oryza sativa (Rice)moderately similar to ( 412) loc_os02g44080 12002.m09443 protein aquaporin TIP2.1, putative, expressed seq=cd…	9.11467e-19	2.2647e-17
GRMZM2G080887_T01	0.493392	173.437	8.62271	transport.metabolite transporters at the mitochondrial membrane	moderately similar to ( 463) AT4G27970 | Symbols: SLAH2 | SLAH2 (SLAC1 HOMOLOGUE 2); transporter | chr4:13918290-13920122 REVERSEhighly similar to ( 645) loc_os05g50770 12005.m83963 protein C4-dicarboxylate transporter/malic acid transport protein, expressed seq=cds; coord=6:166947620..166949623:-1; parent_gene=GRMZM2G080887	1.40596e-232	5.08032e-229
GRMZM2G068220_T01	0.470314	12.7318	4.92751	transport.misc	highly similar to ( 572) AT5G50300 | Symbols: | xanthine/uracil/vitamin C permease family protein | chr5:20466492-20468084 REVERSEhighly similar to ( 792) loc_os11g24060 12011.m06332 protein transmembrane transport protein-like, putative, expressed seq=cds; coord=2:218937924..218939954:1; parent_gene=GRMZM2G068220	2.32284e-36	1.71294e-34
GRMZM2G154211_T01	0.487599	5.93987	3.77439	transport.sulphate	highly similar to ( 809) AT3G51895 | Symbols: SULTR3;1, AST12 | SULTR3;1 (SULFATE TRANSPORTER 3;1); secondary active sulfate transmembrane transporter/ sulfate transmembrane transporter/ transporter | chr3:19251503-19255677 REVERSEmoderately similar to ( 337) NO70_SOYBN Early nodulin 70 - Glycine max (Soybean)highly similar to ( 994) loc_os03g06520 12003.m06170 protein sulfate transporter 3.1, pu…	3.96881e-19	1.00689e-17
