# Supplementary material for: Transcript profiles of maize embryo sacs and preliminary identification of genes involved in the embryo sac–pollen tube interaction
Source: Front Plant Sci. 2014 Dec 17;5:702. doi: 10.3389/fpls.2014.00702 (PMC4269116; doi:10.3389/fpls.2014.00702)
Supplement: Supplementary file 12 [file DataSheet12.XLS]

## Sheet: 3
			Additional file 12 Transcripts involved in protein amino acid phosphorylation in DEGs
Transcript ID	RPKM(ES)	RPKM(PES)	logFC(PES/ES)	Classification	Description	P-value	FDR
GRMZM2G049906_T01	8.0495	19.489	1.44463	signalling.receptor kinases.wheat LRK10 like	moderately similar to ( 340) AT1G69910 | Symbols: | protein kinase family protein | chr1:26330166-26332076 FORWARDweakly similar to ( 187) CRI4_MAIZE Putative receptor protein kinase CRINKLY4 precursor (EC 2.7.11.1) - Zea mays (Maize)highly similar to ( 556) loc_os03g58750 12003.m10779 protein receptor protein kinase CRINKLY4 precursor, putative, expressed seq=cds; coord=1:289267864..289269465:1;…	1.12e-10	1.28e-09
GRMZM2G144028_T02	4.16342	10.9725	1.56678	signalling.receptor kinases.wheat LRK10 like	moderately similar to ( 438) AT1G18390 | Symbols: | ATP binding / kinase/ protein kinase/ protein serine/threonine kinase/ protein tyrosine kinase | chr1:6327463-6329935 FORWARDmoderately similar to ( 217) CRI4_MAIZE Putative receptor protein kinase CRINKLY4 precursor (EC 2.7.11.1) - Zea mays (Maize)highly similar to ( 806) loc_os01g49529 12001.m150962 protein OsWAK10a - OsWAK receptor-like cytop…	1.27e-10	1.45e-09
GRMZM2G144028_T01	3.62409	8.48705	1.39649	signalling.receptor kinases.wheat LRK10 like	moderately similar to ( 446) AT1G18390 | Symbols: | ATP binding / kinase/ protein kinase/ protein serine/threonine kinase/ protein tyrosine kinase | chr1:6327463-6329935 FORWARDmoderately similar to ( 217) CRI4_MAIZE Putative receptor protein kinase CRINKLY4 precursor (EC 2.7.11.1) - Zea mays (Maize)highly similar to ( 807) loc_os01g49529 12001.m150962 protein OsWAK10a - OsWAK receptor-like cytop…	7.88e-08	6.25e-07
GRMZM2G159908_T02	0.453565	3.38337	3.06849	signalling.receptor kinases.wall associated kinase	weakly similar to ( 171) AT3G55950 | Symbols: CCR3, ATCRR3 | CCR3 (ARABIDOPSIS THALIANA CRINKLY4 RELATED 3); kinase | chr3:20753903-20756347 REVERSEweakly similar to ( 131) CRI4_MAIZE Putative receptor protein kinase CRINKLY4 precursor (EC 2.7.11.1) - Zea mays (Maize)moderately similar to ( 321) loc_os11g44500 12011.m08283 protein ATP binding protein, putative, expressed seq=cds; coord=3:22930906…	6.67e-07	4.54e-06
GRMZM2G359986_T01	3.50286	10.1491	1.70533	signalling.receptor kinases.wall associated kinase	moderately similar to ( 494) AT3G53840 | Symbols: | protein kinase family protein | chr3:19945571-19947719 FORWARDmoderately similar to ( 228) CRI4_MAIZE Putative receptor protein kinase CRINKLY4 precursor (EC 2.7.11.1) - Zea mays (Maize)highly similar to ( 818) loc_os05g25390 12005.m06832 protein protein kinase, putative, expressed seq=cds; coord=4:67649300..67653040:-1; parent_gene=GRMZM2G359986	1.05e-10	1.21e-09
GRMZM2G077655_T01	0.519841	5.47264	3.56716	signalling.receptor kinases.wall associated kinase	moderately similar to ( 465) AT1G21240 | Symbols: WAK3 | WAK3 (wall associated kinase 3); kinase/ protein serine/threonine kinase | chr1:7434303-7436702 FORWARDmoderately similar to ( 215) CRI4_MAIZE Putative receptor protein kinase CRINKLY4 precursor (EC 2.7.11.1) - Zea mays (Maize)highly similar to ( 872) loc_os09g29510 12009.m06102 protein OsWAK80 - OsWAK receptor-like protein kinase, expresse…	1.42e-16	2.92e-15
grmzm2g301124_t01	2.89457	0.518684	-2.31235	signalling.receptor kinases.S-locus glycoprotein like	highly similar to ( 632) AT2G19130 | Symbols: | S-locus lectin protein kinase family protein | chr2:8293789-8296275 FORWARDmoderately similar to ( 299) KPRO_MAIZE Putative receptor protein kinase ZmPK1 precursor (EC 2.7.11.1) - Zea mays (Maize)nearly identical (1084) loc_os10g20160 12010.m05038 protein serine/threonine-protein kinase receptor precursor, putative, expressed seq=cds; coord=10:88001…	7.34e-06	4.17e-05
grmzm5g889999_t01	13.4207	5.2952	-1.17427	signalling.receptor kinases.S-locus glycoprotein like	highly similar to ( 681) AT4G21390 | Symbols: B120 | B120; ATP binding / protein kinase/ protein serine/threonine kinase/ sugar binding | chr4:11394458-11397474 REVERSEmoderately similar to ( 205) NORK_PEA Nodulation receptor kinase precursor (EC 2.7.11.1) - Pisum sativum (Garden pea)nearly identical (1414) loc_os07g36590 12007.m07910 protein serine/threonine-protein kinase receptor precursor, pu…	2.61e-08	2.22e-07
GRMZM2G135013_T01	9.53891	22.03	1.37233	signalling.receptor kinases.S-locus glycoprotein like	highly similar to ( 540) AT2G19130 | Symbols: | S-locus lectin protein kinase family protein | chr2:8293789-8296275 FORWARDmoderately similar to ( 280) KPRO_MAIZE Putative receptor protein kinase ZmPK1 precursor (EC 2.7.11.1) - Zea mays (Maize)highly similar to ( 783) loc_os04g01310 12004.m05451 protein serine/threonine-protein kinase receptor precursor, putative, expressed seq=cds; coord=2:23287…	7.43e-15	1.31e-13
GRMZM2G465999_T01	1.20896	4.36368	2.02152	signalling.receptor kinases.S-locus glycoprotein like	highly similar to ( 711) AT4G27290 | Symbols: | ATP binding / protein kinase/ protein serine/threonine kinase/ protein tyrosine kinase/ sugar binding | chr4:13666281-13669202 FORWARDmoderately similar to ( 351) SLSG3_BRAOL S-locus-specific glycoprotein S13 precursor (SLSG-13) (Fragment) - Brassica oleracea (Wild cabbage)nearly identical (1172) loc_os07g36544 12007.m07905 protein serine/threonine-…	1.2e-07	9.22e-07
grmzm2g004330_t01	13.8609	1.57846	0	signalling.receptor kinases.proline extensin like	moderately similar to ( 485) AT1G23540 | Symbols: | protein kinase family protein | chr1:8346942-8349786 REVERSEmoderately similar to ( 252) PSKR_DAUCA Phytosulfokine receptor precursor (EC 2.7.11.1) (Phytosulfokine LRR receptor kinase) - Daucus carota (Carrot)highly similar to ( 616) loc_os03g37120 12003.m08824 protein ATP binding protein, putative, expressed seq=cds; coord=8:146472576..14647594…	1.33e-26	5.56e-25
GRMZM2G180775_T01	10.3072	47.0432	2.36065	signalling.receptor kinases.misc	moderately similar to ( 246) AT1G33260 | Symbols: | protein kinase family protein | chr1:12064796-12066114 FORWARDweakly similar to ( 169) CRI4_MAIZE Putative receptor protein kinase CRINKLY4 precursor (EC 2.7.11.1) - Zea mays (Maize)moderately similar to ( 476) loc_os02g43290 12002.m09364 protein protein kinase APK1A, chloroplast precursor, putative, expressed seq=cds; coord=4:149834323..1498359…	3.23e-34	2.11e-32
GRMZM2G169558_T01	36.9515	81.5953	1.31025	signalling.receptor kinases.misc	moderately similar to ( 264) AT1G33260 | Symbols: | protein kinase family protein | chr1:12064796-12066114 FORWARDweakly similar to ( 167) CRI4_MAIZE Putative receptor protein kinase CRINKLY4 precursor (EC 2.7.11.1) - Zea mays (Maize)moderately similar to ( 487) loc_os02g43290 12002.m09364 protein protein kinase APK1A, chloroplast precursor, putative, expressed seq=cds; coord=5:190236078..1902376…	3.48e-18	8.26e-17
GRMZM2G071478_T01	3.49597	15.854	2.35226	signalling.receptor kinases.misc	weakly similar to ( 197) AT2G33580 | Symbols: | protein kinase family protein / peptidoglycan-binding LysM domain-containing protein | chr2:14219848-14221842 REVERSEweakly similar to ( 118) KPRO_MAIZE Putative receptor protein kinase ZmPK1 precursor (EC 2.7.11.1) - Zea mays (Maize)highly similar to ( 662) loc_os11g35330 12011.m07385 protein protein kinase, putative, expressed seq=cds; coord=4:211…	2.33e-23	7.84e-22
GRMZM2G024024_T01	2.25188	10.5911	2.40163	signalling.receptor kinases.misc	moderately similar to ( 296) AT2G33580 | Symbols: | protein kinase family protein / peptidoglycan-binding LysM domain-containing protein | chr2:14219848-14221842 REVERSEweakly similar to ( 160) CRI4_MAIZE Putative receptor protein kinase CRINKLY4 precursor (EC 2.7.11.1) - Zea mays (Maize)highly similar to ( 749) loc_os02g09960 12002.m06293 protein protein kinase, putative, expressed seq=cds; coor…	1.85e-17	4.11e-16
grmzm2g332280_t01	3.10404	0.359097	-2.94257	signalling.receptor kinases.misc	moderately similar to ( 475) AT3G21340 | Symbols: | leucine-rich repeat protein kinase, putative | chr3:7511848-7515937 REVERSEmoderately similar to ( 265) NORK_MEDTR Nodulation receptor kinase precursor (EC 2.7.11.1) (Does not make infections protein 2) (Symbiosis receptor-like kinase) (MtSYMRK) - Medicago truncatula (Barrel medic)highly similar to ( 961) loc_os12g37980 12012.m07584 protein sene…	1.17e-07	9.02e-07
grmzm2g159105_t01	24.6517	10.0752	-1.12231	signalling.receptor kinases.lysine motif	highly similar to ( 526) AT1G51940 | Symbols: | protein kinase family protein / peptidoglycan-binding LysM domain-containing protein | chr1:19296092-19298941 REVERSEweakly similar to ( 177) PSKR_DAUCA Phytosulfokine receptor precursor (EC 2.7.11.1) (Phytosulfokine LRR receptor kinase) - Daucus carota (Carrot)highly similar to ( 686) loc_os01g53840 12001.m11548 protein protein kinase, putative, ex…	6.63e-08	5.3e-07
GRMZM2G026151_T01	30.8648	58.1753	1.08306	signalling.receptor kinases.lysine motif	moderately similar to ( 308) AT2G33580 | Symbols: | protein kinase family protein / peptidoglycan-binding LysM domain-containing protein | chr2:14219848-14221842 REVERSEweakly similar to ( 162) CRI4_MAIZE Putative receptor protein kinase CRINKLY4 precursor (EC 2.7.11.1) - Zea mays (Maize)moderately similar to ( 486) loc_os02g09960 12002.m06293 protein protein kinase, putative, expressed seq=cds; …	5.54e-14	9.02e-13
GRMZM2G112309_T01	15.8742	42.0177	1.57174	signalling.receptor kinases.leucine rich repeat XI	highly similar to ( 714) AT1G35710 | Symbols: | leucine-rich repeat transmembrane protein kinase, putative | chr1:13220940-13224386 FORWARDhighly similar to ( 532) RPK1_IPONI Receptor-like protein kinase precursor (EC 2.7.11.1) - Ipomoea nil (Japanese morning glory) (Pharbitis nil)nearly identical (1597) loc_os10g33040 12010.m06140 protein receptor-like protein kinase precursor, putative, express…	1.91e-27	8.53e-26
grmzm2g012685_t01	1.19588		-31.9352	signalling.receptor kinases.leucine rich repeat XI	highly similar to ( 598) AT2G24130 | Symbols: | leucine-rich repeat transmembrane protein kinase, putative | chr2:10258148-10261220 FORWARDmoderately similar to ( 274) PSKR_DAUCA Phytosulfokine receptor precursor (EC 2.7.11.1) (Phytosulfokine LRR receptor kinase) - Daucus carota (Carrot)highly similar to ( 689) loc_os06g08710 12006.m05590 protein receptor-like protein kinase 5 precursor, putative…	1.31e-06	8.45e-06
GRMZM2G072569_T01	6.03159	11.8974	1.15064	signalling.receptor kinases.leucine rich repeat XI	nearly identical (1325) AT5G65700 | Symbols: BAM1 | BAM1 (BARELY ANY MERISTEM 1); ATP binding / kinase/ protein serine/threonine kinase | chr5:26281826-26284945 FORWARDmoderately similar to ( 496) RPK1_IPONI Receptor-like protein kinase precursor (EC 2.7.11.1) - Ipomoea nil (Japanese morning glory) (Pharbitis nil)nearly identical (1576) loc_os03g56270 12003.m35431 protein receptor protein kinase …	1.11e-09	1.13e-08
GRMZM2G449817_T01	0.304983	2.38511	3.13698	signalling.receptor kinases.leucine rich repeat XI	highly similar to ( 801) AT5G25930 | Symbols: | leucine-rich repeat family protein / protein kinase family protein | chr5:9050880-9053978 FORWARDmoderately similar to ( 405) RPK1_IPONI Receptor-like protein kinase precursor (EC 2.7.11.1) - Ipomoea nil (Japanese morning glory) (Pharbitis nil)nearly identical (1387) loc_os06g36270 12006.m091721 protein receptor-like protein kinase 5 precursor, puta…	4.71e-09	4.42e-08
grmzm2g389948_t01	5.41045	0.979315	-2.29549	signalling.receptor kinases.leucine rich repeat XI	highly similar to ( 684) AT3G47110 | Symbols: | leucine-rich repeat transmembrane protein kinase, putative | chr3:17347103-17350296 REVERSEmoderately similar to ( 426) RPK1_IPONI Receptor-like protein kinase precursor (EC 2.7.11.1) - Ipomoea nil (Japanese morning glory) (Pharbitis nil)nearly identical (1162) loc_os11g29790 12011.m06888 protein receptor-like protein kinase precursor, putative seq=…	3.54e-11	4.3e-10
GRMZM2G138338_T01	0.645585	13.0491	4.50426	signalling.receptor kinases.leucine rich repeat XI	highly similar to ( 611) AT3G28040 | Symbols: | leucine-rich repeat transmembrane protein kinase, putative | chr3:10435139-10438268 FORWARDmoderately similar to ( 258) RPK1_IPONI Receptor-like protein kinase precursor (EC 2.7.11.1) - Ipomoea nil (Japanese morning glory) (Pharbitis nil)nearly identical (1328) loc_os01g72700 12001.m13304 protein ATP binding protein, putative, expressed seq=cds; coo…	4.18e-54	6.18e-52
GRMZM2G092604_T01	1.29019	3.48088	1.60219	signalling.receptor kinases.leucine rich repeat XI	nearly identical (1162) AT3G13380 | Symbols: BRL3 | BRL3 (BRI1-LIKE 3); ATP binding / protein binding / protein kinase/ protein serine/threonine kinase | chr3:4347240-4350734 FORWARDmoderately similar to ( 456) PSKR_DAUCA Phytosulfokine receptor precursor (EC 2.7.11.1) (Phytosulfokine LRR receptor kinase) - Daucus carota (Carrot)nearly identical (1795) loc_os09g12240 12009.m04486 protein serine/t…	4.71e-07	3.29e-06
GRMZM2G110685_T01	0.58032	2.85103	2.46719	signalling.receptor kinases.leucine rich repeat XI	highly similar to ( 810) AT1G28440 | Symbols: HSL1 | HSL1 (HAESA-Like 1); ATP binding / kinase/ protein serine/threonine kinase | chr1:9996914-10000171 FORWARDmoderately similar to ( 408) RPK1_IPONI Receptor-like protein kinase precursor (EC 2.7.11.1) - Ipomoea nil (Japanese morning glory) (Pharbitis nil)nearly identical (1073) loc_os09g15700 12009.m04831 protein receptor-like protein kinase 5 pr…	1.55e-08	1.37e-07
GRMZM2G141517_T01	1.36874	5.35208	2.13746	signalling.receptor kinases.leucine rich repeat XI	nearly identical (1253) AT5G65700 | Symbols: BAM1 | BAM1 (BARELY ANY MERISTEM 1); ATP binding / kinase/ protein serine/threonine kinase | chr5:26281826-26284945 FORWARDmoderately similar to ( 487) RPK1_IPONI Receptor-like protein kinase precursor (EC 2.7.11.1) - Ipomoea nil (Japanese morning glory) (Pharbitis nil)nearly identical (1494) loc_os07g04190 12007.m04888 protein receptor protein kinase …	4.31e-13	6.42e-12
GRMZM2G001812_T01	0.362462	5.91151	4.19714	signalling.receptor kinases.leucine rich repeat XI	highly similar to ( 716) AT1G35710 | Symbols: | leucine-rich repeat transmembrane protein kinase, putative | chr1:13220940-13224386 FORWARDmoderately similar to ( 476) RPK1_IPONI Receptor-like protein kinase precursor (EC 2.7.11.1) - Ipomoea nil (Japanese morning glory) (Pharbitis nil)nearly identical (1556) loc_os10g33040 12010.m06140 protein receptor-like protein kinase precursor, putative, exp…	1.07e-29	5.51e-28
GRMZM2G428554_T01	7.71969	14.8496	1.11183	signalling.receptor kinases.leucine rich repeat XI	highly similar to ( 860) AT1G73080 | Symbols: PEPR1 | PEPR1 (PEP1 receptor 1); ATP binding / kinase/ protein binding / protein serine/threonine kinase | chr1:27484513-27488021 FORWARDhighly similar to ( 947) RPK1_IPONI Receptor-like protein kinase precursor (EC 2.7.11.1) - Ipomoea nil (Japanese morning glory) (Pharbitis nil)nearly identical (1470) loc_os08g34640 12008.m07452 protein receptor-like…	1.3e-09	1.32e-08
GRMZM2G463493_T01	0.45249	2.17765	2.43648	signalling.receptor kinases.leucine rich repeat XI	highly similar to ( 971) AT5G56040 | Symbols: | leucine-rich repeat protein kinase, putative | chr5:22695050-22698410 FORWARDmoderately similar to ( 420) RPK1_IPONI Receptor-like protein kinase precursor (EC 2.7.11.1) - Ipomoea nil (Japanese morning glory) (Pharbitis nil)nearly identical (1647) loc_os01g07560 12001.m07382 protein receptor-like protein kinase precursor, putative, expressed seq=cds…	2.52e-08	2.15e-07
GRMZM2G027958_T01	10.5796	19.6532	1.06428	signalling.receptor kinases.leucine rich repeat XI	moderately similar to ( 412) AT2G31880 | Symbols: | leucine-rich repeat transmembrane protein kinase, putative | chr2:13554920-13556845 FORWARDweakly similar to ( 157) RPK1_IPONI Receptor-like protein kinase precursor (EC 2.7.11.1) - Ipomoea nil (Japanese morning glory) (Pharbitis nil)highly similar to ( 591) loc_os06g18000 12006.m06512 protein protein kinase domain containing protein, expressed …	1.38e-07	1.05e-06
GRMZM2G127990_T01	0.100697	1.99902	4.48021	signalling.receptor kinases.leucine rich repeat XI	highly similar to ( 877) AT2G24130 | Symbols: | leucine-rich repeat transmembrane protein kinase, putative | chr2:10258148-10261220 FORWARDmoderately similar to ( 398) PSKR_DAUCA Phytosulfokine receptor precursor (EC 2.7.11.1) (Phytosulfokine LRR receptor kinase) - Daucus carota (Carrot)nearly identical (1397) loc_os06g08690 12006.m05588 protein leucine-rich repeat receptor protein kinase EXS pre…	7.17e-10	7.45e-09
GRMZM2G080041_T01	1.53796	7.7188	2.49839	signalling.receptor kinases.leucine rich repeat XI	highly similar to ( 926) AT5G46330 | Symbols: FLS2 | FLS2 (FLAGELLIN-SENSITIVE 2); ATP binding / kinase/ protein binding / protein serine/threonine kinase/ transmembrane receptor protein serine/threonine kinase | chr5:18791802-18795407 FORWARDmoderately similar to ( 474) RPK1_IPONI Receptor-like protein kinase precursor (EC 2.7.11.1) - Ipomoea nil (Japanese morning glory) (Pharbitis nil)nearly id…	2.06e-20	5.78e-19
GRMZM2G059214_T01	4.02081	10.1316	1.50506	signalling.receptor kinases.leucine rich repeat XI	highly similar to ( 699) AT1G34420 | Symbols: | leucine-rich repeat family protein / protein kinase family protein | chr1:12584587-12587570 FORWARDmoderately similar to ( 277) RPK1_IPONI Receptor-like protein kinase precursor (EC 2.7.11.1) - Ipomoea nil (Japanese morning glory) (Pharbitis nil)nearly identical (1054) loc_os12g08180 12012.m04805 protein receptor-like protein kinase precursor, putat…	1.08e-13	1.7e-12
GRMZM2G177883_T01	16.9323	52.2958	1.79898	signalling.receptor kinases.leucine rich repeat XI	highly similar to ( 687) AT5G25930 | Symbols: | leucine-rich repeat family protein / protein kinase family protein | chr5:9050880-9053978 FORWARDmoderately similar to ( 410) RPK1_IPONI Receptor-like protein kinase precursor (EC 2.7.11.1) - Ipomoea nil (Japanese morning glory) (Pharbitis nil)nearly identical (1199) loc_os01g53920 12001.m42717 protein receptor-like protein kinase 5 precursor, putat…	2.7e-35	1.88e-33
GRMZM2G391794_T01	4.33449	14.1342	1.8741	signalling.receptor kinases.leucine rich repeat XI	highly similar to ( 773) AT1G09970 | Symbols: LRR XI-23 | LRR XI-23; ATP binding / kinase/ protein kinase/ protein serine/threonine kinase | chr1:3252408-3255428 FORWARDmoderately similar to ( 395) RPK1_IPONI Receptor-like protein kinase precursor (EC 2.7.11.1) - Ipomoea nil (Japanese morning glory) (Pharbitis nil)nearly identical (1201) loc_os12g43640 12012.m08138 protein receptor-like protein k…	3.44e-22	1.07e-20
GRMZM2G132212_T01	77.4945	182.388	1.40558	signalling.receptor kinases.leucine rich repeat XI	highly similar to ( 743) AT5G25930 | Symbols: | leucine-rich repeat family protein / protein kinase family protein | chr5:9050880-9053978 FORWARDmoderately similar to ( 402) RPK1_IPONI Receptor-like protein kinase precursor (EC 2.7.11.1) - Ipomoea nil (Japanese morning glory) (Pharbitis nil)nearly identical (1324) loc_os05g44770 12005.m08602 protein receptor-like protein kinase 5 precursor, putat…	1.71e-30	9.17e-29
GRMZM2G145753_T01	0.990585	4.19975	2.25183	signalling.receptor kinases.leucine rich repeat XI	highly similar to ( 825) AT3G56370 | Symbols: | leucine-rich repeat transmembrane protein kinase, putative | chr3:20899403-20902390 REVERSEmoderately similar to ( 307) RPK1_IPONI Receptor-like protein kinase precursor (EC 2.7.11.1) - Ipomoea nil (Japanese morning glory) (Pharbitis nil)nearly identical (1326) loc_os01g60670 12001.m12195 protein receptor-like protein kinase precursor, putative, exp…	8.87e-11	1.03e-09
grmzm2g456669_t01	4.294	1.27769	-1.57953	signalling.receptor kinases.leucine rich repeat XI	highly similar to ( 716) AT3G47090 | Symbols: | leucine-rich repeat transmembrane protein kinase, putative | chr3:17341512-17344645 REVERSEmoderately similar to ( 413) RPK1_IPONI Receptor-like protein kinase precursor (EC 2.7.11.1) - Ipomoea nil (Japanese morning glory) (Pharbitis nil)nearly identical (1429) loc_os12g42520 12012.m08031 protein receptor-like protein kinase precursor, putative seq=…	2.45e-06	1.52e-05
grmzm2g463574_t01	2.59567	0.383523	-2.5907	signalling.receptor kinases.leucine rich repeat XI	highly similar to ( 641) AT3G47570 | Symbols: | leucine-rich repeat transmembrane protein kinase, putative | chr3:17527611-17530748 FORWARDmoderately similar to ( 351) RPK1_IPONI Receptor-like protein kinase precursor (EC 2.7.11.1) - Ipomoea nil (Japanese morning glory) (Pharbitis nil)highly similar to ( 974) loc_os01g05960 12001.m07227 protein ATP binding protein, putative, expressed seq=cds; co…	1.71e-07	1.29e-06
GRMZM2G452142_T01	2.17168	5.47695	1.50539	signalling.receptor kinases.leucine rich repeat XI	highly similar to ( 934) AT2G02220 | Symbols: ATPSKR1, PSKR1 | PSKR1 (PHYTOSULFOKIN RECEPTOR 1); ATP binding / peptide receptor/ protein serine/threonine kinase | chr2:584098-587124 REVERSEhighly similar to ( 910) PSKR_DAUCA Phytosulfokine receptor precursor (EC 2.7.11.1) (Phytosulfokine LRR receptor kinase) - Daucus carota (Carrot)nearly identical (1459) loc_os04g57630 12004.m10648 protein phyto…	1.56e-08	1.37e-07
GRMZM2G059117_T01	6.74581	20.6309	1.78131	signalling.receptor kinases.leucine rich repeat XI	highly similar to ( 604) AT3G28040 | Symbols: | leucine-rich repeat transmembrane protein kinase, putative | chr3:10435139-10438268 FORWARDmoderately similar to ( 251) RPK1_IPONI Receptor-like protein kinase precursor (EC 2.7.11.1) - Ipomoea nil (Japanese morning glory) (Pharbitis nil)nearly identical (1331) loc_os01g72700 12001.m13304 protein ATP binding protein, putative, expressed seq=cds; coo…	2.27e-24	8.14e-23
GRMZM2G167280_T01	5.80179	14.1284	1.45066	signalling.receptor kinases.leucine rich repeat X	highly similar to ( 529) AT1G27190 | Symbols: | leucine-rich repeat transmembrane protein kinase, putative | chr1:9446923-9448728 REVERSEweakly similar to ( 167) PSKR_DAUCA Phytosulfokine receptor precursor (EC 2.7.11.1) (Phytosulfokine LRR receptor kinase) - Daucus carota (Carrot)highly similar to ( 855) loc_os04g41030 12004.m09083 protein systemin receptor SR160 precursor, putative, expressed s…	5.04e-14	8.22e-13
GRMZM2G165597_T01	7.88125	20.3663	1.53909	signalling.receptor kinases.leucine rich repeat VIII-1	highly similar to ( 625) AT1G06840 | Symbols: | leucine-rich repeat transmembrane protein kinase, putative | chr1:2097854-2103479 REVERSEmoderately similar to ( 243) NORK_MEDTR Nodulation receptor kinase precursor (EC 2.7.11.1) (Does not make infections protein 2) (Symbiosis receptor-like kinase) (MtSYMRK) - Medicago truncatula (Barrel medic)highly similar to ( 778) loc_os01g72990 12001.m150451 p…	3.89e-15	7.01e-14
ac193379.3_fgt001	3.19485	0.195452	-3.86222	signalling.receptor kinases.leucine rich repeat VIII-1	highly similar to ( 883) AT1G79620 | Symbols: | leucine-rich repeat transmembrane protein kinase, putative | chr1:29957633-29962174 REVERSEmoderately similar to ( 247) NORK_MEDTR Nodulation receptor kinase precursor (EC 2.7.11.1) (Does not make infections protein 2) (Symbiosis receptor-like kinase) (MtSYMRK) - Medicago truncatula (Barrel medic)nearly identical (1350) loc_os01g60060 12001.m12137 p…	3.02e-10	3.29e-09
grmzm2g304745_t01	7.38733	0.299597	-4.45412	signalling.receptor kinases.leucine rich repeat VI	moderately similar to ( 426) AT1G63430 | Symbols: | leucine-rich repeat transmembrane protein kinase, putative | chr1:23522896-23526451 FORWARDweakly similar to ( 134) NORK_PEA Nodulation receptor kinase precursor (EC 2.7.11.1) - Pisum sativum (Garden pea)highly similar to ( 569) loc_os04g45170 12004.m09471 protein ATP binding protein, putative, expressed seq=cds; coord=2:22952029..22955835:-1; p…	1.42e-16	2.92e-15
grmzm2g078926_t01	15.6501	6.49797	-1.09634	signalling.receptor kinases.leucine rich repeat VI	moderately similar to ( 400) AT5G45840 | Symbols: | leucine-rich repeat transmembrane protein kinase, putative | chr5:18594080-18597221 REVERSEweakly similar to ( 119) CRI4_MAIZE Putative receptor protein kinase CRINKLY4 precursor (EC 2.7.11.1) - Zea mays (Maize)highly similar to ( 919) loc_os01g48390 12001.m150432 protein ATP binding protein, putative, expressed seq=cds; coord=3:209543594..20955…	1.56e-07	1.18e-06
GRMZM2G009995_T01	3.66351	9.20441	1.49705	signalling.receptor kinases.leucine rich repeat VI	moderately similar to ( 433) AT1G14390 | Symbols: | leucine-rich repeat transmembrane protein kinase, putative | chr1:4924277-4926794 FORWARDweakly similar to ( 125) CRI4_MAIZE Putative receptor protein kinase CRINKLY4 precursor (EC 2.7.11.1) - Zea mays (Maize)highly similar to ( 939) loc_os06g38970 12006.m08435 protein ATP binding protein, putative, expressed seq=cds; coord=9:88729883..88735673:…	3.64e-10	3.92e-09
AC233893.1_FGT006	9.42059	18.347	1.13102	signalling.receptor kinases.leucine rich repeat III	moderately similar to ( 379) AT3G17840 | Symbols: RLK902 | RLK902; ATP binding / kinase/ protein serine/threonine kinase | chr3:6106092-6108430 FORWARDweakly similar to ( 160) PSKR_DAUCA Phytosulfokine receptor precursor (EC 2.7.11.1) (Phytosulfokine LRR receptor kinase) - Daucus carota (Carrot)highly similar to ( 935) loc_os03g12250 12003.m06675 protein atypical receptor-like kinase MARK, putati…	3.55e-09	3.39e-08
GRMZM2G409893_T01	23.0268	48.7631	1.25249	signalling.receptor kinases.leucine rich repeat III	highly similar to ( 756) AT2G01210 | Symbols: | leucine-rich repeat transmembrane protein kinase, putative | chr2:119509-121734 REVERSEmoderately similar to ( 220) PSKR_DAUCA Phytosulfokine receptor precursor (EC 2.7.11.1) (Phytosulfokine LRR receptor kinase) - Daucus carota (Carrot)nearly identical (1048) loc_os01g33090 12001.m09626 protein ATP binding protein, putative, expressed seq=cds; coord…	2.43e-17	5.35e-16
GRMZM2G394321_T01	72.4771	149.476	1.21592	signalling.receptor kinases.leucine rich repeat III	highly similar to ( 512) AT3G17840 | Symbols: RLK902 | RLK902; ATP binding / kinase/ protein serine/threonine kinase | chr3:6106092-6108430 FORWARDweakly similar to ( 197) PSKR_DAUCA Phytosulfokine receptor precursor (EC 2.7.11.1) (Phytosulfokine LRR receptor kinase) - Daucus carota (Carrot)highly similar to ( 903) loc_os04g38910 12004.m08880 protein atypical receptor-like kinase MARK, putative, …	6.27e-22	1.93e-20
GRMZM2G447989_T01	1.493	5.95616	2.16599	signalling.receptor kinases.leucine rich repeat III	moderately similar to ( 468) AT3G20190 | Symbols: | leucine-rich repeat transmembrane protein kinase, putative | chr3:7044997-7047212 FORWARDweakly similar to ( 148) PSKR_DAUCA Phytosulfokine receptor precursor (EC 2.7.11.1) (Phytosulfokine LRR receptor kinase) - Daucus carota (Carrot)highly similar to ( 891) loc_os02g07810 12002.m06127 protein ATP binding protein, putative, expressed seq=cds; co…	5.98e-09	5.56e-08
GRMZM2G046729_T01	8.59565	18.426	1.26626	signalling.receptor kinases.leucine rich repeat III	moderately similar to ( 393) AT3G17840 | Symbols: RLK902 | RLK902; ATP binding / kinase/ protein serine/threonine kinase | chr3:6106092-6108430 FORWARDweakly similar to ( 174) PSKR_DAUCA Phytosulfokine receptor precursor (EC 2.7.11.1) (Phytosulfokine LRR receptor kinase) - Daucus carota (Carrot)highly similar to ( 957) loc_os03g12250 12003.m06675 protein atypical receptor-like kinase MARK, putati…	2.15e-11	2.67e-10
GRMZM2G089819_T01	4.0003	10.0812	1.50145	signalling.receptor kinases.leucine rich repeat III	moderately similar to ( 426) AT3G51740 | Symbols: IMK2 | IMK2 (INFLORESCENCE MERISTEM RECEPTOR-LIKE KINASE 2); ATP binding / kinase/ protein kinase/ protein serine/threonine kinase | chr3:19189248-19191842 FORWARDweakly similar to ( 181) PSKR_DAUCA Phytosulfokine receptor precursor (EC 2.7.11.1) (Phytosulfokine LRR receptor kinase) - Daucus carota (Carrot)highly similar to ( 899) loc_os11g01620 1…	7.75e-11	9.06e-10
GRMZM2G151216_T01		2.07207	32.4283	signalling.receptor kinases.leucine rich repeat III	moderately similar to ( 430) AT1G50610 | Symbols: | leucine-rich repeat transmembrane protein kinase, putative | chr1:18742171-18744501 FORWARDweakly similar to ( 114) KPRO_MAIZE Putative receptor protein kinase ZmPK1 precursor (EC 2.7.11.1) - Zea mays (Maize)highly similar to ( 770) loc_os08g40990 12008.m08078 protein receptor-like protein kinase 1, putative, expressed seq=cds; coord=1:190094277…	1.31e-08	1.17e-07
GRMZM2G141288_T01	2.48295	9.43069	2.09321	signalling.receptor kinases.leucine rich repeat III	moderately similar to ( 485) AT2G23300 | Symbols: | leucine-rich repeat transmembrane protein kinase, putative | chr2:9914608-9917130 FORWARDweakly similar to ( 115) PSKR_DAUCA Phytosulfokine receptor precursor (EC 2.7.11.1) (Phytosulfokine LRR receptor kinase) - Daucus carota (Carrot)highly similar to ( 963) loc_os06g43170 12006.m08847 protein transposon protein, putative, unclassified, expresse…	2.13e-17	4.71e-16
GRMZM2G029407_T01	0.674296	6.7336	3.48749	signalling.receptor kinases.leucine rich repeat III	moderately similar to ( 342) AT4G31250 | Symbols: | leucine-rich repeat transmembrane protein kinase, putative | chr4:15179201-15181751 REVERSEweakly similar to ( 140) PSKR_DAUCA Phytosulfokine receptor precursor (EC 2.7.11.1) (Phytosulfokine LRR receptor kinase) - Daucus carota (Carrot)highly similar to ( 506) loc_os02g07810 12002.m06127 protein ATP binding protein, putative, expressed seq=cds; …	3.81e-18	8.99e-17
grmzm2g408376_t01	50.9444	11.545	-1.97286	signalling.receptor kinases.leucine rich repeat I	moderately similar to ( 410) AT5G15730 | Symbols: | serine/threonine protein kinase, putative | chr5:5131284-5133046 FORWARDmoderately similar to ( 206) NORK_PEA Nodulation receptor kinase precursor (EC 2.7.11.1) - Pisum sativum (Garden pea)moderately similar to ( 371) loc_os08g04420 12008.m04586 protein nodulation receptor kinase precursor, putative, expressed seq=cds; coord=9:35902528..35911786…	3.07e-28	1.47e-26
GRMZM2G146866_T01	1.78803	5.89607	1.89216	signalling.receptor kinases.legume-lectin	moderately similar to ( 493) AT5G06740 | Symbols: | lectin protein kinase family protein | chr5:2084094-2086052 FORWARDweakly similar to ( 163) CRI4_MAIZE Putative receptor protein kinase CRINKLY4 precursor (EC 2.7.11.1) - Zea mays (Maize)moderately similar to ( 438) loc_os04g49460 12004.m09880 protein ATP binding protein, putative, expressed seq=cds; coord=2:14466612..14469015:-1; parent_gene=GR…	1.31e-08	1.17e-07
grmzm2g404207_t01	29.1176	11.9809	-1.1111	signalling.receptor kinases.extensin	highly similar to ( 647) AT5G56890 | Symbols: | protein kinase family protein | chr5:23010801-23015559 REVERSEmoderately similar to ( 240) NORK_PEA Nodulation receptor kinase precursor (EC 2.7.11.1) - Pisum sativum (Garden pea)highly similar to ( 963) loc_os01g51290 12001.m42702 protein ATP binding protein, putative, expressed seq=cds; coord=8:154385267..154389796:-1; parent_gene=GRMZM2G404207	1.26e-10	1.44e-09
grmzm2g487328_t02	4.29516	0.561708	-2.76586	signalling.receptor kinases.extensin	moderately similar to ( 489) AT3G58690 | Symbols: | protein kinase family protein | chr3:21709369-21711246 FORWARDmoderately similar to ( 248) CRI4_MAIZE Putative receptor protein kinase CRINKLY4 precursor (EC 2.7.11.1) - Zea mays (Maize)highly similar to ( 625) loc_os05g11750 12005.m27740 protein serine/threonine-protein kinase NAK, putative, expressed seq=cds; coord=8:93489877..93495397:-1; par…	1.42e-06	9.08e-06
GRMZM2G152793_T01	0.113878	2.87725	4.82726	signalling.receptor kinases.DUF 26	moderately similar to ( 416) AT5G35370 | Symbols: | ATP binding / carbohydrate binding / kinase/ protein kinase/ protein serine/threonine kinase/ protein tyrosine kinase/ sugar binding | chr5:13588564-13591182 REVERSEmoderately similar to ( 214) KPRO_MAIZE Putative receptor protein kinase ZmPK1 precursor (EC 2.7.11.1) - Zea mays (Maize)nearly identical (1078) loc_os02g52850 12002.m10315 protein A…	1.56e-12	2.18e-11
grmzm2g155837_t02	18.4104	2.56966	-2.67262	signalling.receptor kinases.DUF 26	highly similar to ( 627) AT1G56130 | Symbols: | leucine-rich repeat family protein / protein kinase family protein | chr1:20994931-21000887 REVERSEmoderately similar to ( 214) PSKR_DAUCA Phytosulfokine receptor precursor (EC 2.7.11.1) (Phytosulfokine LRR receptor kinase) - Daucus carota (Carrot)highly similar to ( 853) loc_os04g52600 12004.m10153 protein protein kinase domain containing protein, …	3.62e-35	2.51e-33
grmzm2g333875_t01	13.6377	5.44107	-1.15702	signalling.receptor kinases.DUF 26	moderately similar to ( 287) AT4G23310 | Symbols: | receptor-like protein kinase, putative | chr4:12185737-12188763 FORWARDweakly similar to ( 182) PSKR_DAUCA Phytosulfokine receptor precursor (EC 2.7.11.1) (Phytosulfokine LRR receptor kinase) - Daucus carota (Carrot)highly similar to ( 580) loc_os06g47530 12006.m09279 protein serine/threonine-protein kinase receptor precursor, putative, expresse…	6.75e-07	4.58e-06
grmzm2g334165_t03	21.0388	9.26249	-1.01611	signalling.receptor kinases.DUF 26	weakly similar to ( 137) AT1G70740 | Symbols: | protein kinase family protein | chr1:26673847-26675687 REVERSEvery weakly similar to (89.0) NORK_PEA Nodulation receptor kinase precursor (EC 2.7.11.1) - Pisum sativum (Garden pea)weakly similar to ( 195) loc_os09g24330 12009.m05589 protein ATP binding protein, putative, expressed seq=cds; coord=7:110298070..110300778:1; parent_gene=GRMZM2G334165	3.16e-08	2.66e-07
GRMZM2G309380_T01	7.45555	18.2775	1.46037	signalling.receptor kinases.DUF 26	moderately similar to ( 420) AT4G23180 | Symbols: CRK10, RLK4 | CRK10 (CYSTEINE-RICH RLK10); ATP binding / kinase/ protein kinase/ protein serine/threonine kinase/ protein tyrosine kinase | chr4:12138171-12140780 FORWARDmoderately similar to ( 205) PSKR_DAUCA Phytosulfokine receptor precursor (EC 2.7.11.1) (Phytosulfokine LRR receptor kinase) - Daucus carota (Carrot)highly similar to ( 841) loc_o…	1.31e-14	2.26e-13
GRMZM2G130389_T01	0.601895	11.9488	4.48008	signalling.receptor kinases.DUF 26	moderately similar to ( 211) AT1G11350 | Symbols: CBRLK1, SD1-13, RKS2 | SD1-13 (S-DOMAIN-1 13); kinase/ protein kinase/ protein serine/threonine kinase | chr1:3817725-3820752 REVERSEweakly similar to ( 158) PSKR_DAUCA Phytosulfokine receptor precursor (EC 2.7.11.1) (Phytosulfokine LRR receptor kinase) - Daucus carota (Carrot)moderately similar to ( 308) loc_os11g11780 12011.m05370 protein serine…	5.06e-26	2.01e-24
GRMZM2G304897_T01	2.30309	7.27377	1.82682	signalling.receptor kinases.DUF 26	moderately similar to ( 342) AT1G34300 | Symbols: | lectin protein kinase family protein | chr1:12503450-12505939 FORWARDmoderately similar to ( 313) KPRO_MAIZE Putative receptor protein kinase ZmPK1 precursor (EC 2.7.11.1) - Zea mays (Maize)nearly identical (1141) loc_os10g01100 12010.m03538 protein receptor-like protein kinase, putative, expressed seq=cds; coord=1:107791759..107794523:1; parent…	6.56e-11	7.73e-10
GRMZM5G852177_T01	0.195339	7.28567	5.39067	signalling.receptor kinases.DUF 26	moderately similar to ( 412) AT1G16670 | Symbols: | protein kinase family protein | chr1:5697846-5699492 FORWARDmoderately similar to ( 208) NORK_MEDTR Nodulation receptor kinase precursor (EC 2.7.11.1) (Does not make infections protein 2) (Symbiosis receptor-like kinase) (MtSYMRK) - Medicago truncatula (Barrel medic)highly similar to ( 583) loc_os12g41710 12012.m56502 protein serine/threonine-pr…	2.95e-18	7.03e-17
grmzm2g000633_t01	5.97791	0.757085	-2.81248	signalling.receptor kinases.DUF 26	moderately similar to ( 394) AT4G23180 | Symbols: CRK10, RLK4 | CRK10 (CYSTEINE-RICH RLK10); ATP binding / kinase/ protein kinase/ protein serine/threonine kinase/ protein tyrosine kinase | chr4:12138171-12140780 FORWARDmoderately similar to ( 203) PSKR_DAUCA Phytosulfokine receptor precursor (EC 2.7.11.1) (Phytosulfokine LRR receptor kinase) - Daucus carota (Carrot)highly similar to ( 523) loc_o…	5.42e-08	4.41e-07
GRMZM2G142207_T01	15.7804	33.1381	1.23935	signalling.receptor kinases.DUF 26	moderately similar to ( 345) AT1G34300 | Symbols: | lectin protein kinase family protein | chr1:12503450-12505939 FORWARDhighly similar to ( 633) KPRO_MAIZE Putative receptor protein kinase ZmPK1 precursor (EC 2.7.11.1) - Zea mays (Maize)nearly identical (1279) loc_os01g47820 12001.m10975 protein S-locus-like receptor protein kinase, putative, expressed seq=cds; coord=3:210357435..210360168:1; pa…	4.8e-15	8.57e-14
grmzm2g337532_t01	18.0684	2.3382	-2.78022	signalling.receptor kinases.DUF 26	highly similar to ( 747) AT1G56140 | Symbols: | leucine-rich repeat family protein / protein kinase family protein | chr1:21001708-21007725 REVERSEmoderately similar to ( 213) PSKR_DAUCA Phytosulfokine receptor precursor (EC 2.7.11.1) (Phytosulfokine LRR receptor kinase) - Daucus carota (Carrot)nearly identical (1141) loc_os04g52590 12004.m10152 protein protein kinase domain containing protein, e…	8.8e-32	5.06e-30
GRMZM2G140752_T01	0.523934	5.58328	3.58284	signalling.receptor kinases.DUF 26	moderately similar to ( 484) AT4G05200 | Symbols: | protein kinase family protein | chr4:2679793-2682309 REVERSEweakly similar to ( 194) NORK_PEA Nodulation receptor kinase precursor (EC 2.7.11.1) - Pisum sativum (Garden pea)highly similar to ( 725) loc_os05g41370 12005.m08312 protein receptor-like protein kinase homolog RK20-1, putative, expressed seq=cds; coord=6:155625049..155628293:-1; parent…	3.08e-14	5.15e-13
grmzm5g870959_t01	11.9093	2.79985	-1.92065	signalling.receptor kinases.DUF 26	highly similar to ( 885) AT1G71830 | Symbols: SERK1, ATSERK1 | SERK1 (SOMATIC EMBRYOGENESIS RECEPTOR-LIKE KINASE 1); kinase/ transmembrane receptor protein serine/threonine kinase | chr1:27018575-27021842 FORWARDmoderately similar to ( 268) PSKR_DAUCA Phytosulfokine receptor precursor (EC 2.7.11.1) (Phytosulfokine LRR receptor kinase) - Daucus carota (Carrot)highly similar to ( 978) loc_os04g3848…	7.91e-13	1.14e-11
GRMZM2G017164_T01	8.33268	25.4166	1.7772	signalling.receptor kinases.DUF 26	moderately similar to ( 346) AT5G60900 | Symbols: RLK1 | RLK1 (RECEPTOR-LIKE PROTEIN KINASE 1); ATP binding / carbohydrate binding / kinase/ protein kinase/ protein serine/threonine kinase/ protein tyrosine kinase/ sugar binding | chr5:24498467-24501494 REVERSEmoderately similar to ( 226) KPRO_MAIZE Putative receptor protein kinase ZmPK1 precursor (EC 2.7.11.1) - Zea mays (Maize)nearly identical …	4.13e-23	1.37e-21
grmzm2g374309_t01	33.6389	10.4072	-1.52268	signalling.receptor kinases.DUF 26	highly similar to ( 506) AT4G23180 | Symbols: CRK10, RLK4 | CRK10 (CYSTEINE-RICH RLK10); ATP binding / kinase/ protein kinase/ protein serine/threonine kinase/ protein tyrosine kinase | chr4:12138171-12140780 FORWARDmoderately similar to ( 205) PSKR_DAUCA Phytosulfokine receptor precursor (EC 2.7.11.1) (Phytosulfokine LRR receptor kinase) - Daucus carota (Carrot)highly similar to ( 833) loc_os07g…	1.56e-17	3.49e-16
grmzm2g126858_t02	1.54758	0.0600635	-4.51767	signalling.receptor kinases.DUF 26	highly similar to ( 781) AT1G56145 | Symbols: | leucine-rich repeat family protein / protein kinase family protein | chr1:21008225-21013934 REVERSEmoderately similar to ( 210) PSKR_DAUCA Phytosulfokine receptor precursor (EC 2.7.11.1) (Phytosulfokine LRR receptor kinase) - Daucus carota (Carrot)nearly identical (1081) loc_os04g52600 12004.m10153 protein protein kinase domain containing protein, e…	2.54e-06	1.56e-05
grmzm2g365282_t01	3.33564	0.243229	-3.60908	signalling.receptor kinases.DUF 26	moderately similar to ( 235) AT4G23270 | Symbols: | protein kinase family protein | chr4:12171133-12173794 FORWARDweakly similar to ( 107) RPK1_IPONI Receptor-like protein kinase precursor (EC 2.7.11.1) - Ipomoea nil (Japanese morning glory) (Pharbitis nil)highly similar to ( 550) loc_os07g34980 12007.m07754 protein protein kinase domain containing protein seq=cds; coord=2:204007169..204010508:1;…	4.15e-06	2.46e-05
GRMZM2G128315_T01	8.42914	18.7933	1.32785	signalling.receptor kinases.DUF 26	highly similar to ( 760) AT3G56370 | Symbols: | leucine-rich repeat transmembrane protein kinase, putative | chr3:20899403-20902390 REVERSEmoderately similar to ( 278) PSKR_DAUCA Phytosulfokine receptor precursor (EC 2.7.11.1) (Phytosulfokine LRR receptor kinase) - Daucus carota (Carrot)nearly identical (1216) loc_os05g40050 12005.m083754 protein leucine-rich repeat receptor protein kinase EXS pr…	3.93e-14	6.5e-13
GRMZM2G009166_T01	1.12909	6.99606	2.80122	signalling.receptor kinases.DUF 26	highly similar to ( 627) AT5G35370 | Symbols: | ATP binding / carbohydrate binding / kinase/ protein kinase/ protein serine/threonine kinase/ protein tyrosine kinase/ sugar binding | chr5:13588564-13591182 REVERSEweakly similar to ( 196) KPRO_MAIZE Putative receptor protein kinase ZmPK1 precursor (EC 2.7.11.1) - Zea mays (Maize)nearly identical (1115) loc_os09g28180 12009.m05969 protein D-mannose…	1.14e-17	2.57e-16
GRMZM2G002555_T01	2.94258	7.89773	1.59373	signalling.receptor kinases.DUF 26	moderately similar to ( 300) AT4G32300 | Symbols: SD2-5 | SD2-5 (S-DOMAIN-2 5); carbohydrate binding / kinase/ protein kinase | chr4:15599970-15602435 FORWARDmoderately similar to ( 226) P21_SOYBN Protein P21 - Glycine max (Soybean)moderately similar to ( 452) loc_os01g02310 12001.m06873 protein protein kinase/ transmembrane receptor protein serine/threonine kinase, putative, expressed seq=cds; c…	6.74e-08	5.38e-07
grmzm2g164224_t01	12.4021	0.390107	-4.82216	signalling.receptor kinases.DUF 26	weakly similar to ( 186) AT4G35230 | Symbols: BSK1 | BSK1 (BR-SIGNALING KINASE 1); ATP binding / binding / kinase/ protein kinase/ protein tyrosine kinase | chr4:16755325-16758041 REVERSEweakly similar to ( 144) PSKR_DAUCA Phytosulfokine receptor precursor (EC 2.7.11.1) (Phytosulfokine LRR receptor kinase) - Daucus carota (Carrot)moderately similar to ( 228) loc_os11g11890 12011.m05381 protein pr…	2.49e-27	1.1e-25
GRMZM2G120839_T01	13.7464	30.9604	1.33886	signalling.receptor kinases.crinkly like	highly similar to ( 502) AT3G55950 | Symbols: CCR3, ATCRR3 | CCR3 (ARABIDOPSIS THALIANA CRINKLY4 RELATED 3); kinase | chr3:20753903-20756347 REVERSEmoderately similar to ( 264) CRI4_MAIZE Putative receptor protein kinase CRINKLY4 precursor (EC 2.7.11.1) - Zea mays (Maize)highly similar to ( 852) loc_os05g03620 12005.m04896 protein protein kinase, putative, expressed seq=cds; coord=8:131174771..13…	5.16e-18	1.21e-16
GRMZM2G076868_T01	10.724	25.0735	1.39376	signalling.receptor kinases.crinkly like	moderately similar to ( 500) AT3G55950 | Symbols: CCR3, ATCRR3 | CCR3 (ARABIDOPSIS THALIANA CRINKLY4 RELATED 3); kinase | chr3:20753903-20756347 REVERSEmoderately similar to ( 262) CRI4_MAIZE Putative receptor protein kinase CRINKLY4 precursor (EC 2.7.11.1) - Zea mays (Maize)highly similar to ( 789) loc_os05g03620 12005.m04896 protein protein kinase, putative, expressed seq=cds; coord=6:26668196.…	2.25e-16	4.6e-15
GRMZM2G053111_T01	2.59567	23.7346	3.36332	signalling.receptor kinases.crinkly like	moderately similar to ( 388) AT5G47850 | Symbols: CCR4 | CCR4 (ARABIDOPSIS THALIANA CRINKLY4 RELATED 4); kinase | chr5:19378803-19381058 REVERSEmoderately similar to ( 218) CRI4_MAIZE Putative receptor protein kinase CRINKLY4 precursor (EC 2.7.11.1) - Zea mays (Maize)highly similar to ( 959) loc_os04g35890 12004.m08678 protein protein kinase, putative, expressed seq=cds; coord=2:48145794..4814855…	7.43e-52	1.04e-49
GRMZM2G335052_T01	13.2586	33.4877	1.5082	signalling.receptor kinases.Catharanthus roseus-like RLK1	highly similar to ( 926) AT2G21480 | Symbols: | protein kinase family protein | chr2:9202753-9205368 REVERSEmoderately similar to ( 264) NORK_PEA Nodulation receptor kinase precursor (EC 2.7.11.1) - Pisum sativum (Garden pea)nearly identical (1276) loc_os06g03610 12006.m05093 protein protein kinase, putative, expressed seq=cds; coord=9:25086132..25089397:1; parent_gene=GRMZM2G335052	3.01e-22	9.39e-21
GRMZM2G165422_T01	13.8027	29.1874	1.25159	signalling.receptor kinases.Catharanthus roseus-like RLK1	highly similar to ( 532) AT5G24010 | Symbols: | protein kinase family protein | chr5:8113910-8116384 FORWARDmoderately similar to ( 255) NORK_MEDTR Nodulation receptor kinase precursor (EC 2.7.11.1) (Does not make infections protein 2) (Symbiosis receptor-like kinase) (MtSYMRK) - Medicago truncatula (Barrel medic)highly similar to ( 912) loc_os03g03280 12003.m05864 protein ATP binding protein, pu…	3.82e-15	6.9e-14
GRMZM5G878379_T01	108.916	256.667	1.40138	signalling.MAP kinases	moderately similar to ( 285) AT1G51660 | Symbols: ATMKK4, MKK4, ATMEK4 | ATMKK4 (ARABIDOPSIS THALIANA MITOGEN-ACTIVATED PROTEIN KINASE KINASE 4); MAP kinase kinase/ kinase | chr1:19154575-19155675 FORWARDweakly similar to ( 150) M2K1_ORYSA Mitogen-activated protein kinase kinase 1 (EC 2.7.12.2) (MAP kinase kinase 1) (MAPKK1) (OsMEK1) - Oryza sativa (Rice)moderately similar to ( 355) loc_os02g5460…	9.73e-28	4.46e-26
grmzm2g034052_t01	8.9665	2.86213	-1.47971	signalling.MAP kinases	highly similar to ( 610) AT2G42880 | Symbols: ATMPK20 | ATMPK20; MAP kinase | chr2:17840572-17843947 REVERSEhighly similar to ( 743) MPK7_ORYSA Mitogen-activated protein kinase 7 (EC 2.7.11.24) (MAP kinase 7) (OsMAPK6) (MAP kinase 6) - Oryza sativa (Rice)highly similar to ( 743) loc_os05g49140 12005.m27980 protein OsMPK20-5 - putative MAPK based on amino acid sequence homology, expressed seq=cds;…	4.73e-06	2.76e-05
grmzm2g007848_t01	24.3736	5.93653	-1.87028	signalling.MAP kinases	highly similar to ( 737) AT2G42880 | Symbols: ATMPK20 | ATMPK20; MAP kinase | chr2:17840572-17843947 REVERSEhighly similar to ( 958) MPK8_ORYSA Mitogen-activated protein kinase 8 (EC 2.7.11.24) (MAP kinase 8) (OsWJUMK1) (Wound- and JA-uninducible MAP kinase 1) - Oryza sativa (Rice)highly similar to ( 966) loc_os01g47530 12001.m150683 protein OsMPK20-4 - putative MAPK based on amino acid sequence …	2.23e-21	6.6e-20
grmzm2g020291_t01	16.7442	4.21022	-1.82277	signalling.light	highly similar to ( 733) AT2G46340 | Symbols: SPA1 | SPA1 (SUPPRESSOR OF PHYA-105 1); protein binding / signal transducer | chr2:19022572-19026821 REVERSEmoderately similar to ( 335) COP1_PEA E3 ubiquitin ligase protein COP1 (EC 6.3.2.-) (Constitutive photomorphogenesis protein 1) - Pisum sativum (Garden pea)nearly identical (1562) loc_os05g49590 12005.m083816 protein SPA1, putative, expressed se…	1.41e-21	4.21e-20
GRMZM2G015703_T01	17.2675	46.7006	1.60327	signalling.calcium	highly similar to ( 830) AT2G41140 | Symbols: CRK1, ATCRK1, ATCBK3 | CRK1 (CDPK-RELATED KINASE 1); calcium ion binding / calcium-dependent protein serine/threonine phosphatase/ calmodulin-dependent protein kinase/ kinase | chr2:17150492-17153378 FORWARDhighly similar to ( 778) CRK_DAUCA CDPK-related protein kinase (EC 2.7.11.1) (PK421) - Daucus carota (Carrot)highly similar to ( 984) loc_os07g447…	7.23e-28	3.36e-26
GRMZM2G463464_T02	3.45843	7.29881	1.24435	signalling.calcium	highly similar to ( 755) AT4G09570 | Symbols: CPK4, ATCPK4 | CPK4; calmodulin-dependent protein kinase/ kinase/ protein kinase | chr4:6049560-6052184 FORWARDhighly similar to ( 779) CDPK_SOYBN Calcium-dependent protein kinase SK5 (EC 2.7.11.1) (CDPK) - Glycine max (Soybean)highly similar to ( 971) loc_os12g07230 12012.m04712 protein calcium-dependent protein kinase, isoform AK1, putative, express…	1.53e-06	9.76e-06
grmzm2g056612_t01	18.1038	7.48505	-1.10258	signalling.calcium	highly similar to ( 810) AT3G50530 | Symbols: CRK | CRK (CDPK-related kinase); ATP binding / calcium ion binding / calcium-dependent protein serine/threonine phosphatase/ kinase/ protein kinase/ protein serine/threonine kinase | chr3:18753833-18756487 FORWARDhighly similar to ( 800) CRK_DAUCA CDPK-related protein kinase (EC 2.7.11.1) (PK421) - Daucus carota (Carrot)highly similar to ( 868) loc_os…	3.3e-08	2.77e-07
GRMZM2G040743_T01	7.06225	15.0956	1.26543	signalling.calcium	highly similar to ( 618) AT2G17290 | Symbols: CPK6, ATCDPK3 | CPK6 (CALCIUM-DEPENDENT PROTEIN KINASE 6); ATP binding / calcium ion binding / calmodulin-dependent protein kinase/ kinase/ protein kinase/ protein serine/threonine kinase | chr2:7517005-7519239 FORWARDhighly similar to ( 710) CDPK1_ORYSA Calcium-dependent protein kinase, isoform 1 (EC 2.7.11.1) (CDPK 1) - Oryza sativa (Rice)highly sim…	4.82e-09	4.52e-08
GRMZM2G321239_T01	30.9527	55.2604	1.00462	signalling.calcium	highly similar to ( 843) AT4G35310 | Symbols: CPK5, ATCPK5 | CPK5 (calmodulin-domain protein kinase 5); ATP binding / calcium ion binding / calmodulin-dependent protein kinase/ kinase/ protein kinase/ protein serine/threonine kinase | chr4:16802436-16804628 FORWARDhighly similar to ( 728) CDPK3_ORYSA Calcium-dependent protein kinase, isoform 11 (EC 2.7.11.1) (CDPK 11) - Oryza sativa (Rice)highly …	5.38e-13	7.92e-12
GRMZM2G314396_T01	24.2103	50.2395	1.22197	signalling.calcium	highly similar to ( 840) AT4G35310 | Symbols: CPK5, ATCPK5 | CPK5 (calmodulin-domain protein kinase 5); ATP binding / calcium ion binding / calmodulin-dependent protein kinase/ kinase/ protein kinase/ protein serine/threonine kinase | chr4:16802436-16804628 FORWARDhighly similar to ( 729) CDPK3_ORYSA Calcium-dependent protein kinase, isoform 11 (EC 2.7.11.1) (CDPK 11) - Oryza sativa (Rice)highly …	1.75e-20	4.93e-19
GRMZM2G028926_T01	18.4815	88.9438	2.43497	signalling.calcium	highly similar to ( 793) AT5G04870 | Symbols: CPK1, ATCPK1 | CPK1 (CALCIUM DEPENDENT PROTEIN KINASE 1); calmodulin-dependent protein kinase/ kinase | chr5:1417015-1419877 REVERSEhighly similar to ( 665) CDPK_SOYBN Calcium-dependent protein kinase SK5 (EC 2.7.11.1) (CDPK) - Glycine max (Soybean)highly similar to ( 963) loc_os03g57450 12003.m10663 protein calcium-dependent protein kinase, isoform A…	9.29e-62	1.88e-59
grmzm2g031893_t01	36.2285	15.4357	-1.05965	signalling.calcium	highly similar to ( 711) AT2G46700 | Symbols: ATCRK3 | calcium-dependent protein kinase, putative / CDPK, putative | chr2:19182968-19184892 REVERSEhighly similar to ( 642) CRK_DAUCA CDPK-related protein kinase (EC 2.7.11.1) (PK421) - Daucus carota (Carrot)highly similar to ( 944) loc_os10g36710 12010.m06477 protein CDPK-related protein kinase, putative, expressed seq=cds; coord=1:224253118..22425…	3.06e-10	3.33e-09
grmzm2g017557_t01	20.7451	0.420664	-5.454	secondary metabolism.phenylpropanoids	weakly similar to ( 164) AT4G35160 | Symbols: | O-methyltransferase family 2 protein | chr4:16730989-16732808 REVERSEhighly similar to ( 647) ZRP4_MAIZE O-methyltransferase ZRP4 (EC 2.1.1.-) (OMT) - Zea mays (Maize)moderately similar to ( 410) loc_os05g43930 12005.m08519 protein O-methyltransferase ZRP4, putative, expressed seq=cds; coord=4:11916303..11917798:-1; parent_gene=GRMZM2G017557	5.84e-33	3.53e-31
GRMZM2G149943_T01	6.71675	12.7237	1.09071	protein.postranslational modification.kinase.receptor like cytoplasmatic kinase X	moderately similar to ( 246) AT1G80870 | Symbols: | protein kinase family protein | chr1:30392133-30394211 FORWARDvery weakly similar to (85.1) PSKR_DAUCA Phytosulfokine receptor precursor (EC 2.7.11.1) (Phytosulfokine LRR receptor kinase) - Daucus carota (Carrot)highly similar to ( 698) loc_os08g17320 12008.m05851 protein ATP binding protein, putative, expressed seq=cds; coord=10:47313589..47315…	1.11e-06	7.24e-06
GRMZM2G142390_T01	2.86433	17.231	2.75822	protein.postranslational modification.kinase.receptor like cytoplasmatic kinase VII	moderately similar to ( 446) AT2G05940 | Symbols: | protein kinase, putative | chr2:2287514-2289270 REVERSEmoderately similar to ( 215) NORK_MEDTR Nodulation receptor kinase precursor (EC 2.7.11.1) (Does not make infections protein 2) (Symbiosis receptor-like kinase) (MtSYMRK) - Medicago truncatula (Barrel medic)highly similar to ( 603) loc_os03g29410 12003.m08215 protein protein kinase APK1B, ch…	1.25e-23	4.27e-22
ac195785.3_fgt004	8.15248	2.86339	-1.3423	protein.postranslational modification.kinase.receptor like cytoplasmatic kinase VII	highly similar to ( 513) AT5G35370 | Symbols: | ATP binding / carbohydrate binding / kinase/ protein kinase/ protein serine/threonine kinase/ protein tyrosine kinase/ sugar binding | chr5:13588564-13591182 REVERSEmoderately similar to ( 214) KPRO_MAIZE Putative receptor protein kinase ZmPK1 precursor (EC 2.7.11.1) - Zea mays (Maize)highly similar to ( 982) loc_os12g44320 12012.m08203 protein ATP …	1.45e-07	1.1e-06
GRMZM2G137468_T01	10.6767	19.4112	1.02886	protein.postranslational modification.kinase.receptor like cytoplasmatic kinase VII	highly similar to ( 617) AT5G13160 | Symbols: PBS1 | PBS1 (avrPphB susceptible 1); kinase/ protein serine/threonine kinase | chr5:4176854-4179682 FORWARDmoderately similar to ( 247) NORK_PEA Nodulation receptor kinase precursor (EC 2.7.11.1) - Pisum sativum (Garden pea)highly similar to ( 846) loc_os02g30900 12002.m08233 protein protein kinase APK1A, chloroplast precursor, putative, expressed seq…	1.85e-07	1.38e-06
grmzm2g076423_t01	10.514	3.8705	-1.27228	protein.postranslational modification.kinase.receptor like cytoplasmatic kinase VII	highly similar to ( 558) AT5G56460 | Symbols: | protein kinase, putative | chr5:22865509-22867866 FORWARDweakly similar to ( 193) NORK_MEDTR Nodulation receptor kinase precursor (EC 2.7.11.1) (Does not make infections protein 2) (Symbiosis receptor-like kinase) (MtSYMRK) - Medicago truncatula (Barrel medic)highly similar to ( 677) loc_os03g06330 12003.m06153 protein protein kinase APK1B, chloropl…	3.74e-06	2.23e-05
grmzm2g317938_t01	40.3141	16.0728	-1.15432	protein.postranslational modification.kinase.receptor like cytoplasmatic kinase VII	moderately similar to ( 494) AT4G01330 | Symbols: | ATP binding / kinase/ protein kinase/ protein serine/threonine kinase/ protein tyrosine kinase | chr4:550723-552847 FORWARDmoderately similar to ( 241) PSKR_DAUCA Phytosulfokine receptor precursor (EC 2.7.11.1) (Phytosulfokine LRR receptor kinase) - Daucus carota (Carrot)highly similar to ( 650) loc_os03g03410 12003.m05874 protein BRASSINOSTEROI…	8.22e-12	1.07e-10
GRMZM2G058220_T01	0.427386	3.98511	3.3902	protein.postranslational modification.kinase.receptor like cytoplasmatic kinase VII	moderately similar to ( 393) AT5G35370 | Symbols: | ATP binding / carbohydrate binding / kinase/ protein kinase/ protein serine/threonine kinase/ protein tyrosine kinase/ sugar binding | chr5:13588564-13591182 REVERSEmoderately similar to ( 206) KPRO_MAIZE Putative receptor protein kinase ZmPK1 precursor (EC 2.7.11.1) - Zea mays (Maize)highly similar to ( 568) loc_os02g52850 12002.m10315 protein …	3.08e-14	5.15e-13
grmzm2g172081_t01	30.6885	8.77026	-1.63914	protein.postranslational modification.kinase.receptor like cytoplasmatic kinase VII	moderately similar to ( 468) AT3G18810 | Symbols: | protein kinase family protein | chr3:6480701-6483593 REVERSEmoderately similar to ( 237) PSKR_DAUCA Phytosulfokine receptor precursor (EC 2.7.11.1) (Phytosulfokine LRR receptor kinase) - Daucus carota (Carrot)highly similar to ( 563) loc_os10g01560 12010.m03580 protein BRASSINOSTEROID INSENSITIVE 1-associated receptor kinase 1 precursor, putativ…	4.18e-18	9.84e-17
grmzm2g074381_t01	26.6914	8.49459	-1.4838	protein.postranslational modification.kinase.receptor like cytoplasmatic kinase VII	moderately similar to ( 433) AT5G18610 | Symbols: | protein kinase family protein | chr5:6192736-6195371 FORWARDmoderately similar to ( 221) PSKR_DAUCA Phytosulfokine receptor precursor (EC 2.7.11.1) (Phytosulfokine LRR receptor kinase) - Daucus carota (Carrot)highly similar to ( 601) loc_os01g15470 12001.m42951 protein protein kinase APK1B, chloroplast precursor, putative, expressed seq=cds; coo…	4.04e-13	6.05e-12
GRMZM2G055982_T01	29.723	98.3676	1.89812	protein.postranslational modification.kinase.receptor like cytoplasmatic kinase VII	moderately similar to ( 429) AT2G05940 | Symbols: | protein kinase, putative | chr2:2287514-2289270 REVERSEmoderately similar to ( 218) NORK_MEDTR Nodulation receptor kinase precursor (EC 2.7.11.1) (Does not make infections protein 2) (Symbiosis receptor-like kinase) (MtSYMRK) - Medicago truncatula (Barrel medic)highly similar to ( 616) loc_os06g10160 12006.m05734 protein protein kinase APK1A, ch…	1.05e-39	9.16e-38
grmzm2g378872_t01	29.0417	3.65297	-2.82408	protein.postranslational modification.kinase.receptor like cytoplasmatic kinase VII	moderately similar to ( 325) AT2G17220 | Symbols: | protein kinase, putative | chr2:7487866-7489768 REVERSEweakly similar to ( 157) NORK_MEDTR Nodulation receptor kinase precursor (EC 2.7.11.1) (Does not make infections protein 2) (Symbiosis receptor-like kinase) (MtSYMRK) - Medicago truncatula (Barrel medic)moderately similar to ( 417) loc_os02g02600 12002.m05609 protein serine/threonine-protein…	2.34e-23	7.85e-22
grmzm2g358830_t02	20.369	4.57546	-1.98928	protein.postranslational modification.kinase.receptor like cytoplasmatic kinase VII	moderately similar to ( 411) AT3G24550 | Symbols: ATPERK1 | ATPERK1 (PROLINE EXTENSIN-LIKE RECEPTOR KINASE 1); ATP binding / protein kinase | chr3:8960411-8963303 FORWARDmoderately similar to ( 225) PSKR_DAUCA Phytosulfokine receptor precursor (EC 2.7.11.1) (Phytosulfokine LRR receptor kinase) - Daucus carota (Carrot)highly similar to ( 602) loc_os01g54700 12001.m11633 protein receptor protein ki…	1.04e-22	3.37e-21
grmzm2g170035_t01	12.0184	4.68419	-1.19253	protein.postranslational modification.kinase.receptor like cytoplasmatic kinase VII	highly similar to ( 506) AT3G24550 | Symbols: ATPERK1 | ATPERK1 (PROLINE EXTENSIN-LIKE RECEPTOR KINASE 1); ATP binding / protein kinase | chr3:8960411-8963303 FORWARDmoderately similar to ( 250) PSKR_DAUCA Phytosulfokine receptor precursor (EC 2.7.11.1) (Phytosulfokine LRR receptor kinase) - Daucus carota (Carrot)highly similar to ( 553) loc_os01g12720 12001.m07885 protein receptor protein kinase…	5.01e-06	2.92e-05
grmzm2g085246_t02	38.485	9.17527	-1.90144	protein.postranslational modification.kinase.receptor like cytoplasmatic kinase VII	moderately similar to ( 318) AT4G03390 | Symbols: SRF3 | SRF3 (STRUBBELIG-RECEPTOR FAMILY 3); ATP binding / kinase/ protein serine/threonine kinase | chr4:1490912-1494553 REVERSEweakly similar to ( 179) PSKR_DAUCA Phytosulfokine receptor precursor (EC 2.7.11.1) (Phytosulfokine LRR receptor kinase) - Daucus carota (Carrot)highly similar to ( 557) loc_os06g45020 12006.m09029 protein LRR receptor-li…	3.95e-28	1.89e-26
grmzm2g349344_t01	2.93513	0.282511	-3.21045	protein.postranslational modification.kinase.receptor like cytoplasmatic kinase IX	highly similar to ( 525) AT2G45910 | Symbols: | protein kinase family protein / U-box domain-containing protein | chr2:18894520-18898212 FORWARDweakly similar to ( 150) NORK_MEDTR Nodulation receptor kinase precursor (EC 2.7.11.1) (Does not make infections protein 2) (Symbiosis receptor-like kinase) (MtSYMRK) - Medicago truncatula (Barrel medic)highly similar to ( 672) loc_os10g40100 12010.m21803…	5.38e-08	4.37e-07
grmzm2g055957_t01	10.0644	3.50261	-1.35367	protein.postranslational modification.kinase.receptor like cytoplasmatic kinase IV	moderately similar to ( 364) AT2G11520 | Symbols: CRCK3 | CRCK3; ATP binding / kinase/ protein kinase/ protein serine/threonine kinase | chr2:4619145-4621448 FORWARDmoderately similar to ( 215) NORK_MEDTR Nodulation receptor kinase precursor (EC 2.7.11.1) (Does not make infections protein 2) (Symbiosis receptor-like kinase) (MtSYMRK) - Medicago truncatula (Barrel medic)moderately similar to ( 379…	3.17e-06	1.92e-05
grmzm2g052658_t01	49.2756	17.6686	-1.31224	protein.postranslational modification	highly similar to ( 776) AT5G57610 | Symbols: | protein kinase family protein | chr5:23325307-23329099 FORWARDvery weakly similar to (85.9) NORK_MEDTR Nodulation receptor kinase precursor (EC 2.7.11.1) (Does not make infections protein 2) (Symbiosis receptor-like kinase) (MtSYMRK) - Medicago truncatula (Barrel medic)nearly identical (1683) loc_os02g54510 12002.m100392 protein protein kinase domai…	1.52e-20	4.29e-19
grmzm2g169080_t01	11.2204	4.6285	-1.10698	protein.postranslational modification	highly similar to ( 769) AT5G46570 | Symbols: BSK2 | BSK2 (BR-SIGNALING KINASE 2); ATP binding / binding / kinase/ protein kinase/ protein tyrosine kinase | chr5:18894687-18897198 FORWARDweakly similar to ( 120) CRI4_MAIZE Putative receptor protein kinase CRINKLY4 precursor (EC 2.7.11.1) - Zea mays (Maize)highly similar to ( 883) loc_os10g42110 12010.m06968 protein ATP binding protein, putative, …	4.06e-06	2.41e-05
grmzm2g080001_t01	36.0928	15.4798	-1.05256	protein.postranslational modification	highly similar to ( 589) AT3G08720 | Symbols: ATPK19, ATPK2 | S6K2 (ARABIDOPSIS THALIANA SERINE/THREONINE PROTEIN KINASE 2); kinase/ protein kinase | chr3:2648625-2650407 REVERSEweakly similar to ( 151) CIPK1_ORYSA CIPK-like protein 1 (EC 2.7.11.1) (OsCK1) - Oryza sativa (Rice)highly similar to ( 775) loc_os07g48290 12007.m09043 protein serine/threonine-protein kinase AtPK19, putative, expressed …	1.84e-10	2.06e-09
GRMZM2G300771_T01		3.29564	32.4281	protein.postranslational modification	moderately similar to ( 256) AT3G25250 | Symbols: AGC2-1, AGC2, OXI1 | AGC2-1 (OXIDATIVE SIGNAL-INDUCIBLE1); kinase | chr3:9195566-9196949 FORWARDweakly similar to ( 142) KPK1_PHAVU Protein kinase PVPK-1 (EC 2.7.11.1) - Phaseolus vulgaris (Kidney bean) (French bean)moderately similar to ( 400) loc_os02g39090 12002.m08997 protein protein kinase, putative, expressed seq=cds; coord=5:182032083..1820…	1.31e-08	1.17e-07
GRMZM2G097805_T01	5.17491	16.23	1.81851	protein.postranslational modification	highly similar to ( 769) AT1G53050 | Symbols: | protein kinase family protein | chr1:19772574-19775531 FORWARDmoderately similar to ( 221) CDC2A_ANTMA Cell division control protein 2 homolog A (EC 2.7.11.22) (EC 2.7.11.23) - Antirrhinum majus (Garden snapdragon)nearly identical (1094) loc_os01g10430 12001.m42914 protein transposon protein, putative, unclassified, expressed seq=cds; coord=8:228152…	2.16e-18	5.23e-17
GRMZM2G173965_T01	34.8547	119.384	1.95004	protein.postranslational modification	weakly similar to ( 190) AT4G26890 | Symbols: MAPKKK16 | MAPKKK16; ATP binding / kinase/ protein kinase/ protein serine/threonine kinase/ protein tyrosine kinase | chr4:13512072-13513406 FORWARDmoderately similar to ( 444) loc_os01g50410 12001.m11223 protein mitogen-activated protein kinase kinase kinase 1, putative, expressed seq=cds; coord=8:153015039..153016559:-1; parent_gene=GRMZM2G173965	1e-40	9.1e-39
grmzm2g133854_t01	27.5723	8.26162	-1.56844	protein.postranslational modification	moderately similar to ( 424) AT3G45240 | Symbols: GRIK1 | GRIK1 (GEMINIVIRUS REP INTERACTING KINASE 1); kinase | chr3:16570774-16572902 REVERSEweakly similar to ( 145) CIPK1_ORYSA CIPK-like protein 1 (EC 2.7.11.1) (OsCK1) - Oryza sativa (Rice)highly similar to ( 665) loc_os03g50330 12003.m10026 protein serine/threonine-protein kinase ssp1, putative, expressed seq=cds; coord=2:22611559..22633095:-…	8.29e-13	1.2e-11
grmzm2g052142_t01	11.719	1.64053	-2.66791	protein.postranslational modification	nearly identical (1140) AT3G59410 | Symbols: | protein kinase family protein | chr3:21950575-21959151 FORWARDweakly similar to ( 118) SYH_ORYSA Histidyl-tRNA synthetase (EC 6.1.1.21) (Histidine--tRNA ligase) (HisRS) - Oryza sativa (Rice)nearly identical (1204) loc_os04g41510 12004.m09129 protein serine/threonine-protein kinase GCN2, putative, expressed seq=cds; coord=2:33765049..33803595:-1; pare…	1.02e-28	5e-27
GRMZM2G134162_T01	1.38737	15.162	3.61658	protein.postranslational modification	moderately similar to ( 395) AT5G50860 | Symbols: | protein kinase family protein | chr5:20693778-20696983 REVERSEweakly similar to ( 172) CDC22_MEDSA Cell division control protein 2 homolog 2 (EC 2.7.11.22) - Medicago sativa (Alfalfa)highly similar to ( 670) loc_os01g70130 12001.m43356 protein transposon protein, putative, unclassified, expressed seq=cds; coord=8:160410961..160414026:1; parent_g…	1.1e-23	3.78e-22
GRMZM2G476477_T01	22.9805	51.2976	1.32877	protein.postranslational modification	weakly similar to ( 162) AT2G32510 | Symbols: MAPKKK17 | MAPKKK17; ATP binding / kinase/ protein kinase/ protein serine/threonine kinase | chr2:13798821-13799939 REVERSEmoderately similar to ( 353) loc_os05g46760 12005.m08798 protein mitogen-activated protein kinase kinase kinase 1, putative, expressed seq=cds; coord=6:162155557..162157184:-1; parent_gene=GRMZM2G476477	2.82e-16	5.71e-15
grmzm2g016671_t01	2.83354	0.576935	-2.12709	protein.postranslational modification	highly similar to ( 768) AT5G20930 | Symbols: TSL | TSL (TOUSLED); kinase/ protein serine/threonine kinase | chr5:7098213-7102970 FORWARDweakly similar to ( 101) CIPK1_ORYSA CIPK-like protein 1 (EC 2.7.11.1) (OsCK1) - Oryza sativa (Rice)nearly identical (1060) loc_os03g53880 12003.m35581 protein tousled-like kinase 2, putative, expressed seq=cds; coord=1:276330151..276362808:-1; parent_gene=GRMZM…	9.63e-07	6.35e-06
grmzm2g172900_t01	118.493	34.9719	-1.59623	protein.postranslational modification	moderately similar to ( 408) AT3G20860 | Symbols: ATNEK5 | ATNEK5 (NIMA-RELATED KINASE5); ATP binding / kinase/ protein kinase/ protein serine/threonine kinase/ protein tyrosine kinase | chr3:7306147-7308434 FORWARDweakly similar to ( 118) M2K1_ORYSA Mitogen-activated protein kinase kinase 1 (EC 2.7.12.2) (MAP kinase kinase 1) (MAPKK1) (OsMEK1) - Oryza sativa (Rice)highly similar to ( 804) loc_os…	2.28e-30	1.2e-28
grmzm2g147811_t02	13.7001	0.819849	-3.89694	protein.postranslational modification	highly similar to ( 664) AT3G25840 | Symbols: | protein kinase family protein | chr3:9452993-9456322 REVERSEweakly similar to ( 127) MMK1_MEDSA Mitogen-activated protein kinase homolog MMK1 (EC 2.7.11.24) (MAP kinase MSK7) (MAP kinase ERK1) - Medicago sativa (Alfalfa)nearly identical (1021) loc_os12g44330 12012.m26999 protein serine/threonine-protein kinase PRP4, putative, expressed seq=cds; coor…	1.83e-47	2.28e-45
grmzm2g013236_t05	5.18417	0.680435	-2.76031	protein.postranslational modification	highly similar to ( 549) AT1G30270 | Symbols: CIPK23, SnRK3.23, ATCIPK23, LKS1 | CIPK23 (CBL-INTERACTING PROTEIN KINASE 23); kinase/ protein binding / protein serine/threonine kinase | chr1:10655270-10658524 FORWARDmoderately similar to ( 447) CIPK1_ORYSA CIPK-like protein 1 (EC 2.7.11.1) (OsCK1) - Oryza sativa (Rice)highly similar to ( 640) loc_os07g05620 12007.m29069 protein CIPK-like protein 1…	8.87e-08	6.98e-07
grmzm2g105415_t01	6.94147	0.817006	-2.91754	protein.postranslational modification	moderately similar to ( 356) AT3G61960 | Symbols: | protein kinase family protein | chr3:22941966-22944996 REVERSEweakly similar to ( 150) CIPK1_ORYSA CIPK-like protein 1 (EC 2.7.11.1) (OsCK1) - Oryza sativa (Rice)highly similar to ( 605) loc_os03g02980 12003.m05836 protein ATP binding protein, putative, expressed seq=cds; coord=1:4715515..4720883:1; parent_gene=GRMZM2G105415	2.43e-12	3.34e-11
grmzm2g448633_t01	21.0751	8.28409	-1.17618	protein.postranslational modification	highly similar to ( 542) AT2G40120 | Symbols: | protein kinase family protein | chr2:16755137-16757258 REVERSEweakly similar to ( 128) MPK10_ORYSA Mitogen-activated protein kinase 10 (EC 2.7.11.24) (MAP kinase 10) - Oryza sativa (Rice)nearly identical (1058) loc_os01g61620 12001.m12287 protein ATP binding protein, putative, expressed seq=cds; coord=3:182776161..182781432:-1; parent_gene=GRMZM2G44…	5.2e-10	5.49e-09
GRMZM2G100114_T01	9.66397	19.8274	1.20963	protein.postranslational modification	moderately similar to ( 206) AT3G57120 | Symbols: | protein kinase family protein | chr3:21139099-21140469 FORWARDmoderately similar to ( 320) loc_os09g39860 12009.m06923 protein protein kinase, putative, expressed seq=cds; coord=6:111367346..111368910:1; parent_gene=GRMZM2G100114	2.97e-08	2.51e-07
GRMZM2G472643_T01	13.7974	29.5827	1.26874	protein.postranslational modification	moderately similar to ( 390) AT4G14580 | Symbols: CIPK4, SnRK3.3 | CIPK4 (CBL-interacting protein kinase 4); ATP binding / kinase/ protein kinase/ protein serine/threonine kinase | chr4:8367887-8369167 REVERSEmoderately similar to ( 308) CIPK1_ORYSA CIPK-like protein 1 (EC 2.7.11.1) (OsCK1) - Oryza sativa (Rice)highly similar to ( 685) loc_os03g43440 12003.m09390 protein CBL-interacting serine/th…	3.74e-12	5.04e-11
AC204050.4_FGT006	21.9844	78.8404	2.01153	protein.postranslational modification	moderately similar to ( 240) AT4G26890 | Symbols: MAPKKK16 | MAPKKK16; ATP binding / kinase/ protein kinase/ protein serine/threonine kinase/ protein tyrosine kinase | chr4:13512072-13513406 FORWARDvery weakly similar to (96.3) M2K1_ORYSA Mitogen-activated protein kinase kinase 1 (EC 2.7.12.2) (MAP kinase kinase 1) (MAPKK1) (OsMEK1) - Oryza sativa (Rice)highly similar to ( 518) loc_os05g46750 120…	3.73e-36	2.71e-34
GRMZM2G041774_T01	25.6902	50.4614	1.14367	protein.postranslational modification	weakly similar to ( 192) AT2G32510 | Symbols: MAPKKK17 | MAPKKK17; ATP binding / kinase/ protein kinase/ protein serine/threonine kinase | chr2:13798821-13799939 REVERSEvery weakly similar to (89.7) M2K1_ORYSA Mitogen-activated protein kinase kinase 1 (EC 2.7.12.2) (MAP kinase kinase 1) (MAPKK1) (OsMEK1) - Oryza sativa (Rice)moderately similar to ( 452) loc_os01g50410 12001.m11223 protein mitogen…	9.11e-13	1.31e-11
grmzm2g032351_t01	7.19367	1.47079	-2.12209	protein.postranslational modification	nearly identical (1109) AT5G58140 | Symbols: PHOT2, NPL1 | PHOT2 (PHOTOTROPIN 2); FMN binding / blue light photoreceptor/ kinase/ protein serine/threonine kinase | chr5:23524771-23529993 FORWARDmoderately similar to ( 335) KPK1_PHAVU Protein kinase PVPK-1 (EC 2.7.11.1) - Phaseolus vulgaris (Kidney bean) (French bean)nearly identical (1347) loc_os04g23890 12004.m35267 protein phototropin-1, putati…	4.64e-13	6.87e-12
grmzm2g503156_t01	8.73353	3.24175	-1.26396	protein.postranslational modification	highly similar to ( 863) AT5G62310 | Symbols: IRE | IRE (INCOMPLETE ROOT HAIR ELONGATION); kinase/ protein serine/threonine kinase | chr5:25023405-25028414 FORWARDweakly similar to ( 142) SAPKA_ORYSA Serine/threonine-protein kinase SAPK10 (EC 2.7.11.1) (Osmotic stress/abscisic acid-activated protein kinase 10) - Oryza sativa (Rice)nearly identical (1382) loc_os12g42660 12012.m08045 protein nodule…	9.09e-08	7.12e-07
grmzm2g413544_t01	24.8327	8.7995	-1.3269	protein.postranslational modification	highly similar to ( 572) AT4G10730 | Symbols: | ATP binding / kinase/ protein kinase/ protein serine/threonine kinase/ protein tyrosine kinase | chr4:6609793-6614786 REVERSEweakly similar to ( 124) M2K1_ORYSA Mitogen-activated protein kinase kinase 1 (EC 2.7.12.2) (MAP kinase kinase 1) (MAPKK1) (OsMEK1) - Oryza sativa (Rice)highly similar to ( 766) loc_os10g37480 12010.m21943 protein protein kina…	1.09e-10	1.25e-09
grmzm2g179308_t02	4.91183	0.695254	-2.65148	protein.postranslational modification	moderately similar to ( 347) AT3G53570 | Symbols: AFC1, AME2 | AFC1 (ARABIDOPSIS FUS3-COMPLEMENTING GENE 1); ATP binding / kinase/ protein kinase/ protein serine/threonine kinase/ protein tyrosine kinase | chr3:19861449-19864125 REVERSEvery weakly similar to (82.8) CDC2_MAIZE Cell division control protein 2 homolog (EC 2.7.11.22) (EC 2.7.11.23) (p34cdc2) - Zea mays (Maize)moderately similar to ( …	1.39e-08	1.24e-07
grmzm2g001457_t02	6.75528	1.08795	-2.46594	protein.postranslational modification	nearly identical (1052) AT3G45780 | Symbols: PHOT1, NPH1, JK224, RPT1 | PHOT1 (PHOTOTROPIN 1); FMN binding / blue light photoreceptor/ kinase/ protein binding / protein serine/threonine kinase | chr3:16818557-16823960 FORWARDmoderately similar to ( 332) KPK1_PHAVU Protein kinase PVPK-1 (EC 2.7.11.1) - Phaseolus vulgaris (Kidney bean) (French bean)nearly identical (1282) loc_os12g01140 12012.m0737…	1.84e-13	2.85e-12
AC215201.3_FGT003	1.10209	6.38877	2.70433	protein.postranslational modification	moderately similar to ( 402) AT5G50860 | Symbols: | protein kinase family protein | chr5:20693778-20696983 REVERSEweakly similar to ( 175) CDC22_MEDSA Cell division control protein 2 homolog 2 (EC 2.7.11.22) - Medicago sativa (Alfalfa)highly similar to ( 697) loc_os01g70130 12001.m43356 protein transposon protein, putative, unclassified, expressed seq=cds; coord=6:142192310..142195630:1; parent_g…	6.2e-10	6.49e-09
grmzm2g308619_t01	8.13716	1.6125	-2.16743	protein.postranslational modification	highly similar to ( 514) AT3G12690 | Symbols: AGC1.5 | AGC1.5 (AGC KINASE 1.5); kinase | chr3:4030596-4032400 REVERSEmoderately similar to ( 456) G11A_ORYSA Protein kinase G11A (EC 2.7.11.1) - Oryza sativa (Rice)highly similar to ( 575) loc_os01g13270 12001.m150528 protein protein kinase G11A, putative, expressed seq=cds; coord=3:1690612..1693656:-1; parent_gene=GRMZM2G308619	1.72e-08	1.51e-07
grmzm2g468299_t01	20.4586	3.39514	-2.42627	protein.postranslational modification	moderately similar to ( 332) AT5G55910 | Symbols: D6PK | D6PK (D6 PROTEIN KINASE); kinase/ protein kinase | chr5:22640055-22641634 REVERSEmoderately similar to ( 377) G11A_ORYSA Protein kinase G11A (EC 2.7.11.1) - Oryza sativa (Rice)moderately similar to ( 421) loc_os02g49310 12002.m09965 protein protein kinase G11A, putative, expressed seq=cds; coord=5:204207010..204208551:1; parent_gene=GRMZM2G…	7.67e-17	1.62e-15
GRMZM2G439350_T01	12.3909	54.4412	2.30721	protein.postranslational modification	weakly similar to ( 176) AT4G26890 | Symbols: MAPKKK16 | MAPKKK16; ATP binding / kinase/ protein kinase/ protein serine/threonine kinase/ protein tyrosine kinase | chr4:13512072-13513406 FORWARDmoderately similar to ( 357) loc_os01g50370 12001.m11219 protein mitogen-activated protein kinase kinase kinase 1, putative, expressed seq=cds; coord=8:152959026..152960464:1; parent_gene=GRMZM2G439350	4.12e-36	2.97e-34
GRMZM2G159953_T01	8.16126	16.5017	1.18182	protein.postranslational modification	highly similar to ( 526) AT5G55830 | Symbols: | lectin protein kinase, putative | chr5:22594655-22596700 FORWARDweakly similar to ( 189) PSKR_DAUCA Phytosulfokine receptor precursor (EC 2.7.11.1) (Phytosulfokine LRR receptor kinase) - Daucus carota (Carrot)highly similar to ( 858) loc_os06g17490 12006.m06461 protein protein kinase, putative, expressed seq=cds; coord=6:119395032..119397840:1; pare…	5.7e-10	5.99e-09
GRMZM2G023204_T01	57.3547	103.668	1.0275	protein.postranslational modification	moderately similar to ( 206) AT3G25250 | Symbols: AGC2-1, AGC2, OXI1 | AGC2-1 (OXIDATIVE SIGNAL-INDUCIBLE1); kinase | chr3:9195566-9196949 FORWARDweakly similar to ( 117) G11A_ORYSA Protein kinase G11A (EC 2.7.11.1) - Oryza sativa (Rice)moderately similar to ( 456) loc_os04g41160 12004.m09096 protein protein kinase KIPK, putative, expressed seq=cds; coord=2:35324876..35326785:-1; parent_gene=GRMZ…	3.97e-14	6.56e-13
grmzm2g053722_t01	16.1617	6.20172	-1.21345	protein.postranslational modification	highly similar to ( 975) AT2G20050 | Symbols: | ATP binding / cAMP-dependent protein kinase regulator/ catalytic/ protein kinase/ protein serine/threonine phosphatase | chr2:8649779-8654193 REVERSEnearly identical (1273) loc_os02g17970 12002.m07041 protein cyclic nucleotide-binding domain containing protein, expressed seq=cds; coord=4:221295031..221301313:-1; parent_gene=GRMZM2G053722	1.15e-09	1.17e-08
AC206223.3_FGT006	0.267565	3.2192	3.75706	protein.postranslational modification	highly similar to ( 610) AT5G58520 | Symbols: | protein kinase family protein | chr5:23655312-23657943 FORWARDnearly identical (1006) loc_os03g18430 12003.m07266 protein ATP binding protein, putative, expressed seq=cds; coord=9:137336819..137339379:1; parent_gene=AC206223.3_FG006	7.31e-08	5.83e-07
grmzm2g096753_t02	22.6264	9.2614	-1.11984	protein.postranslational modification	moderately similar to ( 214) AT3G04530 | Symbols: PPCK2, PEPCK2 | PPCK2; kinase/ protein serine/threonine kinase | chr3:1221546-1222456 FORWARDweakly similar to ( 164) CDPK_DAUCA Calcium-dependent protein kinase (EC 2.7.11.1) (CDPK) - Daucus carota (Carrot)moderately similar to ( 451) loc_os02g41580 12002.m09194 protein calcium-dependent protein kinase 2, putative, expressed seq=cds; coord=5:1865…	1.11e-06	7.24e-06
grmzm2g172900_t02	5.25742	0.19767	-4.56612	protein.postranslational modification	moderately similar to ( 215) AT3G44200 | Symbols: ATNEK6, NEK6, IBO1 | NEK6 ("NIMA (NEVER IN MITOSIS, GENE A)-RELATED 6"); ATP binding / kinase/ protein kinase/ protein serine/threonine kinase | chr3:15906788-15911365 FORWARDvery weakly similar to (80.1) CDC22_MEDSA Cell division control protein 2 homolog 2 (EC 2.7.11.22) - Medicago sativa (Alfalfa)moderately similar to ( 291) loc_os02g37830 1200…	7.81e-07	5.24e-06
grmzm2g163141_t03	7.33646	2.64805	-1.30123	protein.postranslational modification	highly similar to ( 915) AT3G58640 | Symbols: | protein kinase family protein | chr3:21687153-21692675 REVERSEweakly similar to ( 110) CRI4_MAIZE Putative receptor protein kinase CRINKLY4 precursor (EC 2.7.11.1) - Zea mays (Maize)nearly identical (1343) loc_os01g48330 12001.m11024 protein ATP binding protein, putative, expressed seq=cds; coord=8:150150685..150182928:-1; parent_gene=GRMZM2G163141	1.53e-06	9.76e-06
grmzm2g145360_t01	36.6518	14.1675	-1.20227	protein.postranslational modification	weakly similar to ( 150) AT3G46920 | Symbols: | protein kinase family protein | chr3:17280430-17284857 REVERSEnearly identical (1098) loc_os06g08280 12006.m05549 protein protein kinase domain containing protein, expressed seq=cds; coord=6:50243540..50249018:1; parent_gene=GRMZM2G145360	3.54e-16	7.12e-15
grmzm2g140726_t01	22.3954	7.11881	-1.49153	protein.postranslational modification	moderately similar to ( 453) AT1G53570 | Symbols: MAP3KA, MAPKKK3 | MAP3KA; ATP binding / kinase/ protein kinase/ protein serine/threonine kinase | chr1:19987391-19990733 FORWARDweakly similar to ( 132) M2K1_ORYSA Mitogen-activated protein kinase kinase 1 (EC 2.7.12.2) (MAP kinase kinase 1) (MAPKK1) (OsMEK1) - Oryza sativa (Rice)highly similar to ( 843) loc_os04g35700 12004.m35319 protein mitogen…	1.62e-15	3.08e-14
grmzm2g172132_t01	10.8162	2.8467	-1.7567	protein.postranslational modification	highly similar to ( 780) AT5G20930 | Symbols: TSL | TSL (TOUSLED); kinase/ protein serine/threonine kinase | chr5:7098213-7102970 FORWARDweakly similar to ( 102) CRK_DAUCA CDPK-related protein kinase (EC 2.7.11.1) (PK421) - Daucus carota (Carrot)nearly identical (1119) loc_os03g53880 12003.m35581 protein tousled-like kinase 2, putative, expressed seq=cds; coord=5:7223754..7240165:1; parent_gene=G…	4.77e-12	6.37e-11
GRMZM2G324157_T01	6.63338	16.6411	1.49571	protein.postranslational modification	moderately similar to ( 205) AT5G63370 | Symbols: | protein kinase family protein | chr5:25384954-25386390 REVERSEweakly similar to ( 187) CDC2_VIGUN Cell division control protein 2 homolog (EC 2.7.11.22) (EC 2.7.11.23) (p34cdc2) - Vigna unguiculata (Cowpea)moderately similar to ( 385) loc_os12g23700 12012.m06205 protein PITSLRE serine/threonine-protein kinase CDC2L1, putative, expressed seq=cds;…	8.99e-08	7.06e-07
GRMZM2G305066_T01	4.09059	13.3016	1.87045	protein.postranslational modification	weakly similar to ( 162) AT5G55090 | Symbols: MAPKKK15 | MAPKKK15; ATP binding / kinase/ protein kinase/ protein serine/threonine kinase | chr5:22356852-22358198 REVERSEmoderately similar to ( 345) loc_os01g50400 12001.m11222 protein mitogen-activated protein kinase kinase kinase 1, putative, expressed seq=cds; coord=8:152972019..152973458:1; parent_gene=GRMZM2G305066	1.26e-10	1.44e-09
GRMZM2G381086_T01	11.7402	29.3421	1.4914	protein.postranslational modification	moderately similar to ( 371) AT3G53380 | Symbols: | lectin protein kinase family protein | chr3:19789204-19791351 REVERSEweakly similar to ( 170) PSKR_DAUCA Phytosulfokine receptor precursor (EC 2.7.11.1) (Phytosulfokine LRR receptor kinase) - Daucus carota (Carrot)moderately similar to ( 499) loc_os05g03450 12005.m04879 protein carbohydrate binding protein, putative, expressed seq=cds; coord=6:2…	2.64e-19	6.78e-18
grmzm2g087655_t01	9.52636	1.12507	-2.91369	protein.postranslational modification	highly similar to ( 543) AT1G09600 | Symbols: | protein kinase family protein | chr1:3108617-3111318 FORWARDmoderately similar to ( 207) CDC22_MEDSA Cell division control protein 2 homolog 2 (EC 2.7.11.22) - Medicago sativa (Alfalfa)highly similar to ( 815) loc_os12g10190 12012.m05001 protein transposon protein, putative, unclassified, expressed seq=cds; coord=10:30190141..30193517:1; parent_gene…	3.55e-19	9.05e-18
grmzm2g150952_t01	19.3861	6.28266	-1.45547	protein.postranslational modification	highly similar to ( 650) AT5G53450 | Symbols: ORG1 | ORG1 (OBP3-responsive gene 1); ATP binding / kinase/ protein kinase | chr5:21689444-21692242 FORWARDhighly similar to ( 938) loc_os01g46720 12001.m10869 protein protein kinase domain containing protein, expressed seq=cds; coord=3:213005290..213017220:-1; parent_gene=GRMZM2G150952	2.06e-12	2.84e-11
ac218972.3_fgt001	58.1532	24.1087	-1.10108	protein.postranslational modification	nearly identical (1016) AT2G40730 | Symbols: | HEAT repeat-containing protein | chr2:16990083-16996072 REVERSEnearly identical (1362) loc_os01g60440 12001.m43246 protein ATP binding protein, putative, expressed seq=cds; coord=8:170605684..170626012:1; parent_gene=AC218972.3_FG001	4.77e-14	7.81e-13
grmzm2g037875_t01	23.6801	10.1657	-1.05089	not assigned.unknown	moderately similar to ( 344) AT5G44720 | Symbols: | molybdenum cofactor sulfurase family protein | chr5:18043086-18045275 FORWARDweakly similar to ( 119) MOCOS_ORYSA Molybdenum cofactor sulfurase (EC 4.4.-.-) (MoCo sulfurase) (MOS) - Oryza sativa (Rice)moderately similar to ( 452) loc_os09g38772 12009.m06818 protein mo-molybdopterin cofactor sulfurase, putative, expressed seq=cds; coord=2:1985100…	2.09e-06	1.31e-05
grmzm2g113264_t01	20.6034	8.19943	-1.15925	not assigned.unknown	highly similar to ( 608) AT4G24810 | Symbols: | ABC1 family protein | chr4:12786791-12789598 REVERSEhighly similar to ( 833) loc_os01g67720 12001.m43337 protein protein kinase, putative, expressed seq=cds; coord=3:166071797..166093974:1; parent_gene=GRMZM2G113264	2.63e-08	2.24e-07
GRMZM2G475948_T01	0.889392	3.70409	2.22764	misc.myrosinases-lectin-jacalin	highly similar to ( 726) AT2G37710 | Symbols: RLK | RLK (receptor lectin kinase); kinase | chr2:15814934-15816961 REVERSEmoderately similar to ( 210) PSKR_DAUCA Phytosulfokine receptor precursor (EC 2.7.11.1) (Phytosulfokine LRR receptor kinase) - Daucus carota (Carrot)highly similar to ( 844) loc_os04g44900 12004.m09446 protein lectin-like receptor kinase 7, putative, expressed seq=cds; coord=1:…	3.13e-07	2.26e-06
grmzm2g468756_t01	17.1062	5.88038	-1.37127	misc.myrosinases-lectin-jacalin	highly similar to ( 665) AT2G37710 | Symbols: RLK | RLK (receptor lectin kinase); kinase | chr2:15814934-15816961 REVERSEmoderately similar to ( 210) PSKR_DAUCA Phytosulfokine receptor precursor (EC 2.7.11.1) (Phytosulfokine LRR receptor kinase) - Daucus carota (Carrot)nearly identical (1054) loc_os04g44900 12004.m09446 protein lectin-like receptor kinase 7, putative, expressed seq=cds; coord=10:…	3.61e-11	4.38e-10
GRMZM2G466298_T01	5.93344	26.7474	2.34308	misc.myrosinases-lectin-jacalin	moderately similar to ( 350) AT5G55830 | Symbols: | lectin protein kinase, putative | chr5:22594655-22596700 FORWARDweakly similar to ( 196) PSKR_DAUCA Phytosulfokine receptor precursor (EC 2.7.11.1) (Phytosulfokine LRR receptor kinase) - Daucus carota (Carrot)highly similar to ( 858) loc_os02g48210 12002.m09855 protein lectin-like protein kinase, putative, expressed seq=cds; coord=5:202294729..2…	5.22e-44	5.55e-42
GRMZM2G337768_T01		2.42883	32.6425	misc.myrosinases-lectin-jacalin	highly similar to ( 601) AT2G37710 | Symbols: RLK | RLK (receptor lectin kinase); kinase | chr2:15814934-15816961 REVERSEweakly similar to ( 157) PSKR_DAUCA Phytosulfokine receptor precursor (EC 2.7.11.1) (Phytosulfokine LRR receptor kinase) - Daucus carota (Carrot)highly similar to ( 916) loc_os07g03900 12007.m04860 protein lectin-like receptor kinase 7, putative seq=cds; coord=6:120450834..1204…	9.71e-10	9.96e-09
GRMZM2G022514_T01	0.254722	2.60498	3.52388	misc.myrosinases-lectin-jacalin	moderately similar to ( 311) AT5G06740 | Symbols: | lectin protein kinase family protein | chr5:2084094-2086052 FORWARDweakly similar to ( 166) PSKR_DAUCA Phytosulfokine receptor precursor (EC 2.7.11.1) (Phytosulfokine LRR receptor kinase) - Daucus carota (Carrot)highly similar to ( 822) loc_os02g48210 12002.m09855 protein lectin-like protein kinase, putative, expressed seq=cds; coord=4:161548954…	2.51e-08	2.15e-07
GRMZM2G168953_T01	7.34775	23.5745	1.8528	misc.myrosinases-lectin-jacalin	highly similar to ( 650) AT2G37710 | Symbols: RLK | RLK (receptor lectin kinase); kinase | chr2:15814934-15816961 REVERSEmoderately similar to ( 211) PSKR_DAUCA Phytosulfokine receptor precursor (EC 2.7.11.1) (Phytosulfokine LRR receptor kinase) - Daucus carota (Carrot)highly similar to ( 969) loc_os04g44910 12004.m35044 protein protein kinase, putative, expressed seq=cds; coord=10:132547528..132…	1.59e-24	5.76e-23
grmzm2g001297_t01	78.8397	29.5764	-1.24497	lipid metabolism.lipid degradation.beta-oxidation.acyl CoA DH	nearly identical (1108) AT3G06810 | Symbols: IBR3 | IBR3 (IBA-RESPONSE 3); acyl-CoA dehydrogenase/ oxidoreductase | chr3:2146534-2150654 FORWARDvery weakly similar to (92.8) IVD1_SOLTU Isovaleryl-CoA dehydrogenase 1, mitochondrial precursor (EC 1.3.99.10) (IVD 1) - Solanum tuberosum (Potato)nearly identical (1388) loc_os07g47820 12007.m29021 protein acad10 protein, putative, expressed seq=cds; co…	3.58e-19	9.1e-18
grmzm2g141473_t01	4.96541	1.44203	-1.61492	hormone metabolism.abscisic acid.synthesis-degradation	nearly identical (1358) AT5G20960 | Symbols: AAO1, AO1, ATAO, ATAO1 | AAO1 (ARABIDOPSIS ALDEHYDE OXIDASE 1); aldehyde oxidase/ indole-3-acetaldehyde oxidase | chr5:7116783-7122338 FORWARDnearly identical (2069) ALDO2_ORYSA Probable aldehyde oxidase 2 (EC 1.2.3.1) (AO-2) - Oryza sativa (Rice)nearly identical (2069) loc_os03g57690 12003.m10683 protein aldehyde oxidase 1, putative, expressed seq=cds…	6.19e-09	5.75e-08
grmzm2g406830_t01	17.0355	7.12912	-1.08962	hormone metabolism.abscisic acid.synthesis-degradation	highly similar to ( 996) AT1G04580 | Symbols: AAO4, ATAO-4, ATAO2 | AAO4 (ARABIDOPSIS ALDEHYDE OXIDASE 4); aldehyde oxidase/ aryl-aldehyde oxidase | chr1:1252212-1257510 REVERSEnearly identical (1153) ALDO3_ORYSA Probable aldehyde oxidase 3 (EC 1.2.3.1) (AO-3) - Oryza sativa (Rice)nearly identical (1153) loc_os03g57680 12003.m10682 protein aldehyde oxidase 1, putative, expressed seq=cds; coord=7:…	1.3e-09	1.31e-08
